# Supplementary material for: Prosthetic embodiment: systematic review on definitions, measures, and experimental paradigms
Source: J Neuroeng Rehabil. 2022 Mar 28;19:37. doi: 10.1186/s12984-022-01006-6 (PMC8962549; doi:10.1186/s12984-022-01006-6)
Supplement: Supplementary file 1 — Additional file 1. Results of systematic embodiment search. [file 12984_2022_1006_MOESM1_ESM.xlsx]

## Sheet: All merged
Title	Authors	Journal/Book	Publication Year	DOI
‘Medicorobots’ As an Emerging Biopower: How COVID-19 Has Accelerated Artificial Intelligence in A Post Corona-World	Saniotis A., Henneberg M., Mohammadi K.	J. Futures Stud.	2020	10.6531/JFS.202012_25(2).0003
20 years after the embodied mind-why is cognitivism alive and kicking?	Müller V.C.	Re-Conceptualizing Ment. "Illn.": View Enactivist Philos. Cognitive Sci. - AISB Conv.	2013
3DUI and the Phantom Limb: Multisensory experience for embodiment of amputation	Calepso A., Guarese R., Valer R., Iquiapaza Y., Oliveira V.D.J., Nedel L., MacIel A.	Proc. - IEEE Conf. Virtual Real. 3D User Interfaces, VRW	2020	10.1109/VRW50115.2020.00110
A biologically inspired active compliant joint using local positive velocity feedback (LPVF)	Schneider A., Cruse H., Schmitz J.	IEEE Trans Syst Man Cybern Part B Cybern	2005	10.1109/TSMCB.2005.850147
A closed-loop hand prosthesis with simultaneous intraneural tactile and position feedback	D'Anna E, Valle G, Mazzoni A, Strauss I, Iberite F, Patton J, Petrini FM, Raspopovic S, Granata G, Di Iorio R, Controzzi M, Cipriani C, Stieglitz T, Rossini PM, Micera S.	Sci Robot	2019	10.1126/scirobotics.aau8892
A Data-Driven Learning System Based on Natural Intelligence for an IoT Virtual Assistant	Dmytryk N., Leivadeas A.	IEEE Int. Workshop Comput. Aided Model. Des. Commun. Links Networks, CAMAD	2020	10.1109/CAMAD50429.2020.9209292
A dataset of human and robot approach behaviors into small free-standing conversational groups	Yang F., Gao Y., Ma R., Zojaji S., Castellano G., Peters C.	PLoS ONE	2021	10.1371/journal.pone.0247364
A distributed stochastic perception-action loop model of cell motility	Buck M., Saltukoglu D., Boerries M., Simons M., Busch H.	IEEE Symp. Artif. Life (ALIFE)	2013	10.1109/ALIFE.2013.6602425
A functionally relevant tool for the body following spinal cord injury	Pazzaglia M, Galli G, Scivoletto G, Molinari M.	PLoS One	2013	10.1371/journal.pone.0058312
A Heart without Life: Artificial Organs and the Lived Body	Walker M.J.	Hast. Cent. Rep.	2021	10.1002/hast.1217
A human-like robot hand and arm with fluidic muscles: Biologically inspired construction and functionality	Boblan I., Bannasch R., Schwenk H., Prietzel F., Miertsch L., Schulz A.	Lect Notes Artif Intell	2004	10.1007/978-3-540-27833-7_12
A mechatronic approach for analysing timber surfaces	Parkin R.M., Jackson M.R.	Math Comput Simul	1996	10.1016/0378-4754(95)00091-7
A new biarticular actuator design facilitates control of leg function in BioBiped3	Sharbafi MA, Rode C, Kurowski S, Scholz D, Möckel R, Radkhah K, Zhao G, Rashty AM, Stryk Ov, Seyfarth A.	Bioinspir Biomim	2016	10.1088/1748-3190/11/4/046003
A novel 10-DoF exoskeleton rehabilitation robot based on the postural synergies of upper extremity movements	Liu K., Xiong C.	Lect. Notes Comput. Sci.	2013	10.1007/978-3-642-40852-6_37
A phenomenological approach to psychoprosthetics	Mills FB.	Disabil Rehabil	2013	10.3109/09638288.2012.708819
A Pilot Study: Advances in Robotic Hand Illusion and its Subjective Experience	Abrams, AMH; Beckerle, P		2018	10.1145/3173386.3176915
A psychophysical investigation on vibrotactile sensing for transradial prosthesis users	Hanif, NHHM; Chappell, PH; White, NM; Cranny, AW	Cogent Eng.	2018	10.1080/23311916.2018.1539943
A radical notion of embeddedness a logically necessary precondition for agency and self-awareness	Stuart S.	Metaphilosophy	2002	10.1111/1467-9973.00219
A review of invasive and non-invasive sensory feedback in upper limb prostheses	Svensson P, Wijk U, Björkman A, Antfolk C.	Expert Rev Med Devices	2017	10.1080/17434440.2017.1332989
A Review of Non-Invasive Sensory Feedback Methods for Transradial Prosthetic Hands	Stephens-Fripp, B; Alici, G; Mutlu, R	IEEE Access	2018	10.1109/ACCESS.2018.2791583
A robot hand testbed designed for enhancing embodiment and functional neurorehabilitation of body schema in subjects with upper limb impairment or loss	Hellman, RB; Chang, E; Tanner, J; Tillery, SIH; Santos, VJ	Front. Hum. Neurosci.	2015	10.3389/fnhum.2015.00026
A scalable, high resolution strain sensing matrix suitable for tactile transduction	Scibelli AE, Krans JL.	J Biomech	2016	10.1016/j.jbiomech.2015.11.056
A System for Electrotactile Feedback Using Electronic Skin and Flexible Matrix Electrodes: Experimental Evaluation	Franceschi, M; Seminara, L; Dosen, S; Strbac, M; Valle, M; Farina, D	IEEE Trans. Haptics	2017	10.1109/TOH.2016.2618377
A Trauma's History: Pablo Escobar as Ghostly Myth and the Neoliberal Social Contract	Cabanas, MA	Rev. Estud. Hisp.	2019	10.1353/rvs.2019.0002
Absence of reliable physiological signature of illusory body ownership revealed by fine-grained autonomic measurement during the rubber hand illusion	Critchley HD, Botan V, Ward J.	PLoS One	2021	10.1371/journal.pone.0237282
Advanced propulsion systems from artificial gravitational fields	Dröscher W., Hauser J.	Coll. Tech. Pap. AIAA/ASME/SAE/ASEE Joint Propul. Conf.	2007
Adversarial inverse optimal control for general imitation learning losses and embodiment transfer	Chen X., Monfort M., Ziebart B.D., Carr P.	Conf. Uncertain. Artif. Intell., UAI	2016
Advocating an ethical memory model for artificial companions from a human-centred perspective	Vargas P.A., Fernaeus Y., Lim M.Y., Enz S., Ho W.C., Jacobsson M., Ayllet R.	AI Soc.	2011	10.1007/s00146-010-0313-3
AI in Informal Science Education: Bringing Turing Back to Life to Perform the Turing Test	Gonzalez A.J., Hollister J.R., DeMara R.F., Leigh J., Lanman B., Lee S.-Y., Parker S., Walls C., Parker J., Wong J., Barham C., Wilder B.	Int. J. Artif. Intell. Educ.	2017	10.1007/s40593-017-0144-1
Amplitude versus spatially modulated electrotactile feedback for myoelectric control of two degrees of freedom	Garenfeld MA, Mortensen CK, Strbac M, Dideriksen JL, Dosen S.	J Neural Eng	2020	10.1088/1741-2552/aba4fd
An emergent computational approach to the study of ecosystem dynamics	Olson R.L., Sequeira R.A.	Ecol. Model.	1995	10.1016/0304-3800(93)E0124-L
An interpretative phenomenological analysis of the embodiment of artificial limbs	Murray CD.	Disabil Rehabil	2004	10.1080/09638280410001696764
An investigation into the perceptual embodiment of an artificial hand using transcutaneous electrical nerve stimulation (TENS) in intact-limbed individuals	Mulvey M, Fawkner H, Johnson MI.	Technol Health Care	2014	10.3233/THC-140780
Animal and alien bodies as prostheses: Reframing disability in avatar and how to train your dragon	McReynolds L.	Disability in Science Fiction: Representations of Technology as Cure	2013	10.1057/9781137343437_9
Application of total femoral arthroplasty in limb salvage reconstruction	Zhaopeng Q., Jiesheng R.	Chin. J. Tissue Eng. Res.	2021	10.12307/2021.330
ARMassist: A low-cost device for telerehabiltation of post-stroke arm deficits	Perry J.C., Zabaleta H., Belloso A., Keller T.	IFMBE Proc.	2009	10.1007/978-3-642-03889-1_18
Art and robotics: Sixty years of situated machines	Penny S.	AI Soc.	2013	10.1007/s00146-012-0404-4
Artificial intelligence as a discursive practice: The case of embodied software agent systems	Zdenek S.	AI Soc.	2003	10.1007/s00146-003-0284-8
Artificial intelligence in mechatronic systems: Problems of embodiment [Искусственный разум в мехатронных системах: проблемы воплощения]	Sergeev S.F.	Mekhatron. Avtom. Upr.	2020	10.17587/mau.21.93-101
Artificial limb representation in amputees	van den Heiligenberg FMZ, Orlov T, Macdonald SN, Duff EP, Henderson Slater D, Beckmann CF, Johansen-Berg H, Culham JC, Makin TR.	Brain	2018	10.1093/brain/awy054
Artificial pain: Empathy, morality, and ethics as a developmental process of consciousness	Asada M.	CEUR Workshop Proc.	2018
Augmentation-related brain plasticity	Di Pino G., Maravita A., Zollo L., Guglielmelli E., Di Lazzaro V.	Front. Syst. Neurosci.	2014	10.3389/fnsys.2014.00109
Automatic hand phantom map detection methods	Huang H., Li T., Antfolk C., Bruschini C., Enz C., Justiz J., Koch V.M.	IEEE Biomed. Circuits Syst. Conf., BioCAS - Proc.	2015	10.1109/BioCAS.2015.7348315
Automatic hand phantom map generation and detection using decomposition support vector machines	Huang H., Bruschini C., Antfolk C., Enz C., Li T., Justiz J., Koch V.M.	Biomed. Eng. Online	2018	10.1186/s12938-018-0502-8
Avian extremity reconstruction via osseointegrated leg-prosthesis for intuitive embodiment	Hochgeschurz S, Bergmeister KD, Brånemark R, Aman M, Rocchi A, Restitutti F, Gumpenberger M, Sporer ME, Gstoettner C, Kramer AM, Lang S, Podesser BK, Aszmann OC.	Sci Rep	2021	10.1038/s41598-021-90048-2
Beyond function: Using assistive technologies following lower limb loss	Dunne S., Coffey L., Gallagher P., Desmond D., Ryall N.	J. Rehabil. Med.	2015	10.2340/16501977-1962
Beyond reactive systems: An associative memory for sensory-driven intelligent behavior	Panzoli D., Luga H., Duthen Y.	Int. Conf. CyberWorlds, CW	2009	10.1109/CW.2009.50
Bio-machine Hybrid Technology: A Theoretical Assessment and Some Suggestions for Improved Future Design	Froese T.	Philos. Technol.	2014	10.1007/s13347-013-0130-y
Biomimetic approaches to bionic touch through a peripheral nerve interface	Saal HP, Bensmaia SJ.	Neuropsychologia	2015	10.1016/j.neuropsychologia.2015.06.010
Biomimetic Intraneural Sensory Feedback Enhances Sensation Naturalness, Tactile Sensitivity, and Manual Dexterity in a Bidirectional Prosthesis	Valle G, Mazzoni A, Iberite F, D'Anna E, Strauss I, Granata G, Controzzi M, Clemente F, Rognini G, Cipriani C, Stieglitz T, Petrini FM, Rossini PM, Micera S.	Neuron	2018	10.1016/j.neuron.2018.08.033
Bodies in the Novel Infinite Jest	Chapman A, Chapman S, Cosentino S.	Front Psychol	2021	10.3389/fpsyg.2021.539555
Body Image, Prostheses, Phantom Limbs	Crawford C.S.	Body Soc.	2015	10.1177/1357034X14522102
Body visual discontinuity affects feeling of ownership and skin conductance responses	Tieri G, Tidoni E, Pavone EF, Aglioti SM.	Sci Rep	2015	10.1038/srep17139
Body-Self Unity With a New Hip or Knee: Understanding Total Joint Replacement Within an Embodiment Framework	Lape EC, Hudak P, Davis AM, Katz JN.	ACR Open Rheumatol	2019	10.1002/acr2.1014
Brain Incorporation of Artificial Limbs and Role of Haptic Feedback	Sengul, A; Shokur, S; Bleuler, H		2014	10.1007/978-3-319-05431-5_17
Cable-driven elastic parallel humanoid head with face tracking for Autism Spectrum Disorder interventions	Su H., Dickstein-Fischer L., Harrington K., Fu Q., Lu W., Huang H., Cole G., Fischer G.S.	Annu. Int. Conf. IEEE Eng. Med. Biol. Soc., EMBC	2010	10.1109/IEMBS.2010.5626186
Cascade error projection: a new learning algorithm	Duong Tuan A., Stubberud Allen R., Daud Taher, Thakoor A.	IEEE Int Conf Neural Networks Conf Proc	1996
Cognitive vision: The case for embodied perception	Vernon, D	Image Vis. Comput.	2008	10.1016/j.imavis.2005.08.009
Comparing ways to trigger migration between a robot and a virtually embodied character	Grigore E.C., Pereira A., Yang J.J., Zhou I., Wang D., Scassellati B.	Lect. Notes Comput. Sci.	2016	10.1007/978-3-319-47437-3_82
Conceptual and embodiment design of robotic prototypes	Lemburg J., Kirchner F.	Int. J. Humanoid Rob.	2011	10.1142/S0219843611002526
Conceptual innovation of a prosthetic hand using TRIZ	Chang, WT; Tseng, CH; Wu, LL	J. Chin. Soc. Mech. Eng.	2008
Consistent inter-individual differences in susceptibility to bodily illusions	Cutts SA, Fragaszy DM, Mangalam M.	Conscious Cogn	2019	10.1016/j.concog.2019.102826
Cortical control of a prosthetic arm for self-feeding	Velliste M, Perel S, Spalding MC, Whitford AS, Schwartz AB.	Nature	2008	10.1038/nature06996
Cost-optimal, robust charging of electrically-fueled commercial vehicle fleets via machine learning	Shah J., Nielsen M., Reid A., Shane C., Mathews K., Doerge D., Piel R., Anderson R., Boulanger A., Wu L., Bhandari V., Gagneja A., Kressner A., Li X., Sarkar S.	Annu. IEEE Int. Syst. Conf., SysCon - Proc.	2014	10.1109/SysCon.2014.6819237
Cross-cultural comparisons of unconstrained body responses to argentinian afro-Brazilian music	Naveda L., Martínez I.C., Damesón J., Ghiena A.P., Herrera R., Ordás M.A.	Lect. Notes Comput. Sci.	2016	10.1007/978-3-319-46282-0_30
Crossmodal representation of a functional robotic hand arises after extensive training in healthy participants	Marini F, Tagliabue CF, Sposito AV, Hernandez-Arieta A, Brugger P, Estévez N, Maravita A.	Neuropsychologia	2014	10.1016/j.neuropsychologia.2013.11.017
Cybernetic embodiment and the role of autonomy in the design process	Arnellos A., Spyrou T., Darzentas J.	Kybernetes	2007	10.1108/03684920710827247
Cybernetics and embodied cognition: On the construction of realities in organisms and robots	Ziemke T.	Kybernetes	2005	10.1108/03684920510575771
Cybernetics and posthumanism	Foster T.	Companion to Literary Theory	2017	10.1002/9781118958933.ch36
Deep Learning for Safe Autonomous Driving: Current Challenges and Future Directions	Muhammad K., Ullah A., Lloret J., Ser J.D., De Albuquerque V.H.C.	IEEE Trans. Intell. Transp. Syst.	2021	10.1109/TITS.2020.3032227
Deep Learning Unravels a Dynamic Hierarchy While Empowering Molecular Dynamics Simulations	Fernández A.	Ann Phys Leipzig	2020	10.1002/andp.201900526
Design of a wearable robotic hand to investigate multisensory illusions and the bodily self of humans	Huynh T.V., Scherf A., Bittner A., Saetta G., Lenggenhager B., Beckerle P.	Int. Symp. Robot., ISR	2018
Differential experiences of embodiment between body-powered and myoelectric prosthesis users	Engdahl SM, Meehan SK, Gates DH.	Sci Rep	2020	10.1038/s41598-020-72470-0
Discriminability of multiple cutaneous and proprioceptive hand percepts evoked by intraneural stimulation with Utah slanted electrode arrays in human amputees	Page D.M., George J.A., Wendelken S.M., Davis T.S., Kluger D.T., Hutchinson D.T., Clark G.A.	J. NeuroEng. Rehabil.	2021	10.1186/s12984-021-00808-4
Distributed sensing and stimulation systems for sense of touch restoration in prosthetics	Fares H., Seminara L., Ibrahim A., Franceschi M., Pinna L., Valle M., Dosen S., Farina D.	Proc. - New Gener. CAS, NGCAS	2017	10.1109/NGCAS.2017.54
Do androids dream of electric copyright? Comparative analysis of originality in artificial intelligence generated works	Guadamuz A.	Artificial Intelligence and Intellect. Property	2021	10.1093/oso/9780198870944.003.0008
Does empowerment maximisation allow for enactive artificial agents?	Guckelsberger C., Salge C.	Proc. Artif. Life Conf., ALIFE	2016
Dynamic liquid association: Complex learning without implausible guidance	Morse A., Aktius M.	Neural Netw.	2009	10.1016/j.neunet.2008.10.008
Effects of transcutaneous electrical nerve stimulation and visuotactile synchrony on the embodiment of an artificial hand	Asao A., Shibuya K., Yamada K., Kazama Y.	Exp. Brain Res.	2019	10.1007/s00221-018-5398-9
Electro-ribbon actuators and electro-origami robots	Taghavi M., Helps T., Rossiter J.	Sci. Robotics	2018	10.1126/scirobotics.aau9795
Electrotactile EMG feedback improves the control of prosthesis grasping force	Schweisfurth M.A., Markovic M., Dosen S., Teich F., Graimann B., Farina D.	J. Neural Eng.	2016	10.1088/1741-2560/13/5/056010
Embedded Electrotactile Feedback System for Hand Prostheses using Matrix Electrode and Electronic Skin	Abbass Y., Saleh M., Dosen S., Valle M.	IEEE Trans. Biomed. Circuits Syst.	2021	10.1109/TBCAS.2021.3107723
Embodied concept formation and reasoning via neural-symbolic integration	Jiang M., Zhou C., Chen S.	Neurocomputing	2010	10.1016/j.neucom.2009.11.052
Embodied Cooperation to Promote Forgiving Interactions With Autonomous Machines	Schofield JS, Battraw MA, Parker ASR, Pilarski PM, Sensinger JW, Marasco PD.	Front Neurorobot	2021	10.3389/fnbot.2021.661603
Embodied meaning-making in the experiences and behaviours of persons with dementia	Isene TA, Thygesen H, Danbolt LJ, Stifoss-Hanssen H.	Dementia (London)	2021	10.1177/14713012211042979
Embodied prosthetic arm stabilizes body posture, while unembodied one perturbs it	Imaizumi S, Asai T, Koyama S.	Conscious Cogn	2016	10.1016/j.concog.2016.08.019
Embodiment in 18th Century Depictions of Human-Machine Co-Creativity	Kantosalo, A; Falk, M; Jordanous, A	Front. Robot. AI	2021	10.3389/frobt.2021.662036
Embodiment in conversational interfaces: Rea	Cassell J., Bickmore T., Billinghurst M., Campbell L., Chang K., Vilhjailmsson H., Yan H.	Conf Hum Fact Comput Syst Proc	1999	10.1145/302979.303150
Embodiment of Wearable Technology: Qualitative Longitudinal Study	Nelson EC, Sools AM, Vollenbroek-Hutten MMR, Verhagen T, Noordzij ML.	JMIR Mhealth Uhealth	2020	10.2196/16973
Embodiment, Presence, and Their Intersections: Teleoperation and Beyond	Nostadt, N; Abbink, DA; Christ, O; Beckerle, P	ACM Trans. Hum.-Robot Interact.	2020	10.1145/3389210
EMG Biofeedback for online predictive control of grasping force in a myoelectric prosthesis	Dosen S, Markovic M, Somer K, Graimann B, Farina D.	J Neuroeng Rehabil	2015	10.1186/s12984-015-0047-z
E-mpathy and the phantom limb sensation: A multisensory experience for embodiment of amputation	Guarese R., De Jesus Oliveira V., Calepso A., Valer R., Iquiapaza Y., Nedel L., MacIel A.	CEUR Workshop Proc.	2020
Enhancing functional abilities and cognitive integration of the lower limb prosthesis	Petrini FM, Valle G, Bumbasirevic M, Barberi F, Bortolotti D, Cvancara P, Hiairrassary A, Mijovic P, Sverrisson AÖ, Pedrocchi A, Divoux JL, Popovic I, Lechler K, Mijovic B, Guiraud D, Stieglitz T, Alexandersson A, Micera S, Lesic A, Raspopovic S.	Sci Transl Med	2019	10.1126/scitranslmed.aav8939
E-Skins: Biomimetic Sensing and Encoding for Upper Limb Prostheses	Iskarous M.M., Thakor N.V.	Proc. IEEE	2019	10.1109/JPROC.2019.2939369
Evoked Haptic Sensation in the Hand With Concurrent Non-Invasive Nerve Stimulation	Vargas L, Whitehouse G, Huang H, Zhu Y, Hu X.	IEEE Trans Biomed Eng	2019	10.1109/TBME.2019.2895575
Evoking haptic sensations in the foot through high-density transcutaneous electrical nerve stimulations	Pan L, Vargas L, Fleming A, Hu X, Zhu Y, Huang HH.	J Neural Eng	2020	10.1088/1741-2552/ab8e8d
Evolutionary acquisition of autonomous specialization in a path-formation task of a robotic swarm	Hiraga M., Yasuda T., Ohkura K.	J. Adv. Comput. Intell. Intelligent Informatics	2018	10.20965/jaciii.2018.p0621
Evolutionary intelligence and communication in societies of virtually embodied agents	Nguyen B., Skabar A.	Lect. Notes Comput. Sci.	2009	10.1007/978-3-642-10427-5_8
Excavating Lewin's "Phenomenology"	Kane B.	Music Theory Spectr.	2011	10.1525/mts.2011.33.1.27
Exploiting Wavelength Diversity for High Resolution Time-of-Flight 3D Imaging	Li F., Willomitzer F., Balaji M.M., Rangarajan P., Cossairt O.	IEEE Trans Pattern Anal Mach Intell	2021	10.1109/TPAMI.2021.3075156
Exploring the Embodiment of a Virtual Hand in a Spatially Augmented Respiratory Biofeedback Setting	Barresi G, Marinelli A, Caserta G, de Zambotti M, Tessadori J, Angioletti L, Boccardo N, Freddolini M, Mazzanti D, Deshpande N, Frigo CA, Balconi M, Gruppioni E, Laffranchi M, De Michieli L.	Front Neurorobot	2021	10.3389/fnbot.2021.683653
Extending the Body Ownership to Affective Experience of an Embodied Artificial Hand: a Power Spectra Investigation	Crivelli, D; Balconi, M	Multisens. Res.	2021	10.1163/22134808-bja10037
Factors Associated With Prosthesis Embodiment and Its Importance for Prosthetic Satisfaction in Lower Limb Amputees	Bekrater-Bodmann R.	Front Neurorobot	2021	10.3389/fnbot.2020.604376
Flip-chip assembly for the setup of differential pressure sensors [Flip-Chip-Montage zum Aufbau von Differenzdrucksensoren]	Frank Th., Cyriax A., Wünscher H., Grün A., Jagomast S., Maier C., Völlmeke S., Herbst S., Ortlepp T.	MikroSystemTechnik Kongr. - Mikroelektron. MEMS-MOEMS Systemintegration - Saulen Digitalisierung kunstl. Intell., Proc.	2019
Forgetting to Re-member: Politics of Amnesia and the Reconstruction of Memory in Eternal Sunshine of the Spotless Mind, Everything Is Illuminated and Memento	Goc, M	Am. Brit. Can. Stud.	2019	10.2478/abcsj-2019-0019
FROM EMBODIED TO EXTENDED COGNITION	Teske, JA	Zygon	2013	10.1111/zygo.12038
Future reasoning machines: Mind and body	Duffy B.R., O'Hare G.M.P., Bradley J.F., Martin A.N., Schoen B.	Kybernetes	2005	10.1108/03684920510614731
Generalisation, decision making, and embodiment effects in mental rotation: A neurorobotic architecture tested with a humanoid robot	Seepanomwan K., Caligiore D., Cangelosi A., Baldassarre G.	Neural Netw.	2015	10.1016/j.neunet.2015.09.010
Grasping Embodiment: Haptic Feedback for Artificial Limbs	Moore CH, Corbin SF, Mayr R, Shockley K, Silva PL, Lorenz T.	Front Neurorobot	2021	10.3389/fnbot.2021.662397
High-quality First-person Rendering Mixed Reality Gaming System for in Home Setting	Chung Y.-Y., Guo H.-J., Kumar H.G., Prabhakaran B.	Proc. - IEEE Int. Conf. Artif. Intell. Virtual Real., AIVR	2020	10.1109/AIVR50618.2020.00070
Home Use of a Neural-connected Sensory Prosthesis Provides the Functional and Psychosocial Experience of Having a Hand Again	Graczyk EL, Resnik L, Schiefer MA, Schmitt MS, Tyler DJ.	Sci Rep	2018	10.1038/s41598-018-26952-x
How Cognitive Models of Human Body Experience Might Push Robotics	Schürmann T, Mohler BJ, Peters J, Beckerle P.	Front Neurorobot	2019	10.3389/fnbot.2019.00014
How Developmental Robotics can give a methodological contribute to the psychology [Il contributo metodologico della Developmental Robotics alla psicologia]	Conti D., Di Nuovo S., Cangelosi A.	Ric. Psicol.	2018	10.3280/RIP2018-002002
How to make an autonomous robot as a partner with humans: Design approach versus emergent approach	Fujita M.	Philos. Trans. R. Soc. A Math. Phys. Eng. Sci.	2007	10.1098/rsta.2006.1923
Illusory movements induced by tendon vibration in right- and left-handed people	Tidoni E, Fusco G, Leonardis D, Frisoli A, Bergamasco M, Aglioti SM.	Exp Brain Res	2015	10.1007/s00221-014-4121-8
Improving education through improved assessment	Paul Jody, Lewis Susan B., Supon Patricia A.	Proc Front Educ Conf	1994
Improvised theatre alongside artificial intelligences	Mathewson K.W., Mirowski P.	Proc. AAAI Conf. Artif. Intell. Interact. Digit. Entertain., AIIDE	2017
Incorporating lifecycle considerations in axiomatic design	Stiassnie E., Shpitalni M.	CIRP Ann Manuf Technol	2007	10.1016/j.cirp.2007.05.002
Integrated platform for Al support of complex design .2. Supporting the embodiment process	Sharpe, JEE	Concurrent Eng.-Res. Appl.	1995	10.1177/1063293X9500300406
Intelligent agents as teammates	Sukthankar G., Shumaker R., Lewis M.	Theories of Team Cognition: Cross-Disciplinary Perspectives	2013	10.4324/9780203813140-25
Is an artificial limb embodied as a hand? Brain decoding in prosthetic limb users	Maimon-Mor RO, Makin TR.	PLoS Biol	2020	10.1371/journal.pbio.3000729
Is the Prosthetic Homologue Necessary for Embodiment?	Dornfeld C, Swanston M, Cassella J, Beasley C, Green J, Moshayev Y, Wininger M.	Front Neurorobot	2016	10.3389/fnbot.2016.00021
Learning of Artificial Sensation Through Long-Term Home Use of a Sensory-Enabled Prosthesis	Cuberovic I, Gill A, Resnik LJ, Tyler DJ, Graczyk EL.	Front Neurosci	2019	10.3389/fnins.2019.00853
Lightening the Perceived Prosthesis Weight with Neural Embodiment Promoted by Sensory Feedback	Preatoni G, Valle G, Petrini FM, Raspopovic S.	Curr Biol	2021	10.1016/j.cub.2020.11.069
Long-Term Home-Use of Sensory-Motor-Integrated Bidirectional Bionic Prosthetic Arms Promotes Functional, Perceptual, and Cognitive Changes	Schofield JS, Shell CE, Beckler DT, Thumser ZC, Marasco PD.	Front Neurosci	2020	10.3389/fnins.2020.00120
May embodiment cause hyper-computation?	Kelemen J.	Lect. Notes Comput. Sci.	2005	10.1007/11553090_4
MEART: The Semi-Living Artist	Bakkum DJ, Gamblen PM, Ben-Ary G, Chao ZC, Potter SM.	Front Neurorobot	2007	10.3389/neuro.12.005.2007
Mechanotactile Sensory Feedback Improves Embodiment of a Prosthetic Hand During Active Use	Shehata AW, Rehani M, Jassat ZE, Hebert JS.	Front Neurosci	2020	10.3389/fnins.2020.00263
Modern heavyweight concrete shielding: Principles, industrial applications and future challenges; review	Ban C.C., Khalaf M.A., Ramli M., Ahmed N.M., Ahmad M.S., Ahmed Ali A.M., Dawood E.T., Ameri F.	J. Build. Eng.	2021	10.1016/j.jobe.2021.102290
Modification of body schema by use of extra robotic thumb	Segura Meraz N., Sobajima M., Aoyama T., Hasegawa Y.	ROBOMECH J.	2018	10.1186/s40648-018-0100-3
Morphological computation and morphological control: Steps toward a formal theory and applications	Füchslin R.M., Dzyakanchuk A., Flumini D., Hauser H., Hunt K.J., Luchsinger R.H., Reller B., Scheidegger S., Walker R.	Artif. Life	2013	10.1162/ARTL_a_00079
Morphological Neural Computation Restores Discrimination of Naturalistic Textures in Trans-radial Amputees	Mazzoni A., Oddo C.M., Valle G., Camboni D., Strauss I., Barbaro M., Barabino G., Puddu R., Carboni C., Bisoni L., Carpaneto J., Vecchio F., Petrini F.M., Romeni S., Czimmermann T., Massari L., di Iorio R., Miraglia F., Granata G., Pani D., Stieglitz T., Raffo L., Rossini P.M., Micera S.	Sci. Rep.	2020	10.1038/s41598-020-57454-4
Motor Control and Sensory Feedback Enhance Prosthesis Embodiment and Reduce Phantom Pain After Long-Term Hand Amputation	Page DM, George JA, Kluger DT, Duncan C, Wendelken S, Davis T, Hutchinson DT, Clark GA.	Front Hum Neurosci	2018	10.3389/fnhum.2018.00352
Motor memory: Representation, learning and consolidation	Žabkar J., Leonardis A.	Biol. Inspired Cogn. Archit.	2016	10.1016/j.bica.2016.03.003
Multichannel electrotactile feedback with spatial and mixed coding for closed-loop control of grasping force in hand prostheses	Dosen S., Markovic M., Strbac M., Belic M., Kojic V., Bijelic G., Keller T., Farina D.	IEEE Trans. Neural Syst. Rehabil. Eng.	2017	10.1109/TNSRE.2016.2550864
Multi-destination beaming: Apparently being in three places at once through robotic and virtual embodiment	Kishore S., Muncunill X.N., Bourdin P., Or-Berkers K., Friedman D., Slater M.	Front. Robot. AI	2016	10.3389/frobt.2016.00065
Multi-modal sensory feedback system for upper limb amputees	Huang H., Li T., Bruschini C., Enz C., Justiz J., Antfolk C., Koch V.M.	Proc. - New Gener. CAS, NGCAS	2017	10.1109/NGCAS.2017.62
Multisensory bionic limb to achieve prosthesis embodiment and reduce distorted phantom limb perceptions	Rognini G, Petrini FM, Raspopovic S, Valle G, Granata G, Strauss I, Solcà M, Bello-Ruiz J, Herbelin B, Mange R, D'Anna E, Di Iorio R, Di Pino G, Andreu D, Guiraud D, Stieglitz T, Rossini PM, Serino A, Micera S, Blanke O.	J Neurol Neurosurg Psychiatry	2019	10.1136/jnnp-2018-318570
Natural and artificial cognition: On the proper place of reason	Labuschagne W.A., Heidema J.	S. Afr. J. Philos.	2005	10.4314/sajpem.v24i2.31421
Neuromusculoskeletal Arm Prostheses: Personal and Social Implications of Living With an Intimately Integrated Bionic Arm	Middleton A, Ortiz-Catalan M.	Front Neurorobot	2020	10.3389/fnbot.2020.00039
Neuronal function is necessary but not sufficient for consciousness: Consciousness is necessary for will	Nussbaum D., Ibrahim K.	Front. Integr. Neurosci.	2012	10.3389/fnint.2012.00103
Neurorobotic Models of Neurological Disorders: A Mini Review	Pronin S., Wellacott L., Pimentel J., Moioli R.C., Vargas P.A.	Front. Neurorobotics	2021	10.3389/fnbot.2021.634045
Non-Invasive Stimulation-Based Tactile Sensation for Upper-Extremity Prosthesis: A Review	Li, KR; Fang, YF; Zhou, Y; Liu, HH	IEEE Sens. J.	2017	10.1109/JSEN.2017.2674965
On embodiment: A case study of congenital limb deficiency in American culture	Frank G.	Cult Med Psych	1986	10.1007/BF00114696
On Replacement Body Parts	Walker MJ.	J Bioeth Inq	2019	10.1007/s11673-018-9889-y
On the brainstem origin of autism disruption to movements of the primary self	Delafield-Butt J., Trevarthen C.	Autism: The Mov. Sens. Perspective	2017	10.1201/9781315372518
On the Utility of Affective Feedback in Prosthesis Embodiment	Miller A.J., Carolina Bettelani G., Fani S., Bianchi M., Brown J.D.	IEEE World Haptics Conf., WHC	2021	10.1109/WHC49131.2021.9517126
Optical locator for horizon sensing	Fallon James J., Selby Vaughn H.	Proc SPIE Int Soc Opt Eng	1991
Perceptual correlates of successful body-prosthesis interaction in lower limb amputees: psychometric characterisation and development of the Prosthesis Embodiment Scale	Bekrater-Bodmann R.	Sci Rep	2020	10.1038/s41598-020-70828-y
Perceptual drifts of real and artificial limbs in the rubber hand illusion	Fuchs X, Riemer M, Diers M, Flor H, Trojan J.	Sci Rep	2016	10.1038/srep24362
Perceptual embodiment of prosthetic limbs by transcutaneous electrical nerve stimulation	Mulvey MR, Fawkner HJ, Radford HE, Johnson MI.	Neuromodulation	2012	10.1111/j.1525-1403.2011.00408.x
Perspectives on embodiment and prosthetic incorporation in those with spinal cord injury: Comment on "The embodiment of assistive devices-from wheelchair to exoskeleton" by M. Pazzaglia and M. Molinari	Cole J.	Phys Life Rev	2016	10.1016/j.plrev.2016.01.018
Phantom limbs: pain, embodiment, and scientific advances in integrative therapies	Lenggenhager B, Arnold CA, Giummarra MJ.	Wiley Interdiscip Rev Cogn Sci	2014	10.1002/wcs.1277
Pollock on token physicalism, agent materialism and strong artificial intelligence	Jacquette D.	Int. Stud. Philos. Sci.	1993	10.1080/02698599308573459
Principles of prescribing dialysis therapy: Implementing recommendations from the National Cooperative Dialysis Study	Lowrie E.G., Teehan B.P.	KIDNEY INT.	1983
Privacy by design in machine learning data collection: A user experience experimentation	Vitale J., Tonkin M., Ojha S., Williams M.-A., Wang X., Judge W.	AAAI Spring Symp. Tech. Rep.	2017
Probogotchi: A novel edutainment device as a bridge for interaction between a child with asd and the typically developed sibling	Simut R., Van de Perre G., Costescu C., Saldien J., Vanderfaeillie J., David D., Lebefer D., Vanderborght B.	J. Evid.-Based Psychother.	2016
Prostheses as extensions of the body: Progress and challenges	Niedernhuber M, Barone DG, Lenggenhager B.	Neurosci Biobehav Rev	2018	10.1016/j.neubiorev.2018.04.020
Prosthesis and the engineered imagination: reading augmentation and disability across cultural theory, representation and product design	Holt R, Murray S.	Med Humanit	2020	10.1136/medhum-2018-011583
Prosthesis embodiment and attenuation of prosthetic touch in upper limb amputees - A proof-of-concept study	Fritsch A, Lenggenhager B, Bekrater-Bodmann R.	Conscious Cogn	2021	10.1016/j.concog.2020.103073
Prosthetic Embodiment and Body Image Changes in Patients Undergoing Bionic Reconstruction Following Brachial Plexus Injury	Sturma A, Hruby LA, Boesendorfer A, Pittermann A, Salminger S, Gstoettner C, Politikou O, Vujaklija I, Farina D, Aszmann OC.	Front Neurorobot	2021	10.3389/fnbot.2021.645261
Prosthetic trauma and politics in the National September 11 Memorial Museum	Sodaro, A	Mem. Stud.	2019	10.1177/1750698017720257
Prosthetic white hyper-masculinities and 'disaster education'	Preston, J	Ethnicities	2010	10.1177/1468796810372299
Reachability and the sense of embodiment in amputees using prostheses	Gouzien A, de Vignemont F, Touillet A, Martinet N, De Graaf J, Jarrassé N, Roby-Brami A.	Sci Rep	2017	10.1038/s41598-017-05094-6
Real-Life Neuroscience: An Ecological Approach to Brain and Behavior Research	Shamay-Tsoory S.G., Mendelsohn A.	Perspect. Psychol. Sci.	2019	10.1177/1745691619856350
Real-Time Performance of a Tactile Neuroprosthesis on Awake Behaving Rats	Ozturk S, Devecioglu I, Beygi M, Atasoy A, Mutlu S, Ozkan M, Guclu B.	IEEE Trans Neural Syst Rehabil Eng	2019	10.1109/TNSRE.2019.2910320
Recent Developments in Prosthesis Sensors, Texture Recognition, and Sensory Stimulation for Upper Limb Prostheses	Masteller A, Sankar S, Kim HB, Ding K, Liu X, All AH.	Ann Biomed Eng	2021	10.1007/s10439-020-02678-8
Research on the application of artificial intelligence technology in the field of Justice	Mingtsung C., Shuling L.	J. Phys. Conf. Ser.	2020	10.1088/1742-6596/1570/1/012047
Restoration of motor control and proprioceptive and cutaneous sensation in humans with prior upper-limb amputation via multiple Utah Slanted Electrode Arrays (USEAs) implanted in residual peripheral arm nerves	Wendelken S, Page DM, Davis T, Wark HAC, Kluger DT, Duncan C, Warren DJ, Hutchinson DT, Clark GA.	J Neuroeng Rehabil	2017	10.1186/s12984-017-0320-4
Restoring tactile and proprioceptive sensation through a brain interface	Tabot GA, Kim SS, Winberry JE, Bensmaia SJ.	Neurobiol Dis	2015	10.1016/j.nbd.2014.08.029
Restoring the sense of touch with a prosthetic hand through a brain interface	Tabot GA, Dammann JF, Berg JA, Tenore FV, Boback JL, Vogelstein RJ, Bensmaia SJ.	Proc Natl Acad Sci U S A	2013	10.1073/pnas.1221113110
Review on tactile sensory feedback of prosthetic hands for the upper-limb amputees by sensory afferent stimulation	Chai G.-H., Sui X.-H., Li P., Liu X.-X., Lan N.	J. Shanghai Jiaotong Univ. Sci.	2014	10.1007/s12204-014-1546-y
Rewired/Remixed: Event for Dismembered Body	Stelarc	J. Posthuman Stud.	2017	10.5325/jpoststud.1.1.0044
Robot-Embodied Neuronal Networks as an Interactive Model of Learning	Shultz AM, Lee S, Guaraldi M, Shea TB, Yanco HC.	Open Neurol J	2017	10.2174/1874205X01711010039
Robotic hand illusion with tactile feedback: Unravelling the relative contribution of visuotactile and visuomotor input to the representation of body parts in space	Huynh TV, Bekrater-Bodmann R, Fröhner J, Vogt J, Beckerle P.	PLoS One	2019	10.1371/journal.pone.0210058
Robotic Leg Illusion: System Design and Human-in-the-Loop Evaluation	Penner D., Abrams A.M.H., Overath P., Vogt J., Beckerle P.	IEEE Trans. Human Mach. Syst.	2019	10.1109/THMS.2019.2896447
Robotic touch shifts perception of embodiment to a prosthesis in targeted reinnervation amputees	Marasco PD, Kim K, Colgate JE, Peshkin MA, Kuiken TA.	Brain	2011	10.1093/brain/awq361
Robots are not embodied! Conceptions of embodiment and their implications for social human-robot interaction	Ziemke T., Thill S.	Front. Artif. Intell. Appl.	2014	10.3233/978-1-61499-480-0-49
Sallie McFague and an Ecotheological Response to Artificial Intelligence	Green E.	Ecumenical Rev.	2020	10.1111/erev.12502
Second generation cognitive science promises true heideggerian artificial intelligence	Joseph P.G., Levkowitz H.	Mind Matter	2016
Second-order cybernetics and enactive perception	Bishop J.M., Nasuto J.S.	Kybernetes	2005	10.1108/03684920510614696
Self awareness and the body image	Longo MR, Schüür F, Kammers MP, Tsakiris M, Haggard P.	Acta Psychol (Amst)	2009	10.1016/j.actpsy.2009.02.003
Sensory feedback by peripheral nerve stimulation improves task performance in individuals with upper limb loss using a myoelectric prosthesis	Schiefer M, Tan D, Sidek SM, Tyler DJ.	J Neural Eng	2016	10.1088/1741-2560/13/1/016001
Sensory Feedback in Upper Limb Amputees Impacts Cortical Activity as Revealed by Multiscale Connectivity Analysis	Bose R, Ding K, Seet M, Osborn L, Bezerianos A, Thakor N, Dragomir A.	Annu Int Conf IEEE Eng Med Biol Soc	2020	10.1109/EMBC44109.2020.9175224
Separability and Technical Constitution	Lenay, C	Found. Sci.	2012	10.1007/s10699-011-9245-8
Simulating land use change by integrating ANN-CA model and landscape pattern indices	Yang X., Chen R., Zheng X.Q.	Geomatics Nat. Hazards Risk	2016	10.1080/19475705.2014.1001797
Skin stretch enhances illusory movement in persons with lower-limb amputation	Shehata A.W., Keri M.-I., Gomez M., Marasco P.D., Vette A.H., Hebert J.S.	IEEE Int. Conf. Rehabil. Rob.	2019	10.1109/ICORR.2019.8779477
SnapMove: Movement Projection Mapping in Virtual Reality	Cohn B.A., Maselli A., Ofek E., Gonzalez-Franco M.	Proc. - IEEE Int. Conf. Artif. Intell. Virtual Real., AIVR	2020	10.1109/AIVR50618.2020.00024
Soft Embodiment for Engineering Artificial Limbs	Makin TR, de Vignemont F, Micera S.	Trends Cogn Sci	2020	10.1016/j.tics.2020.09.008
Software Replica of Minimal Living Processes	Bersini H.	Orig. Life Evol. Biosph.	2010	10.1007/s11084-010-9190-5
Somatic Senses Required for the Emotional Design of Upper Limb Prosthesis	Arruda L.M., Silva L.F., Carvalho H., Carvalho M.A.F., Ferreira F.B.N.	Adv. Intell. Sys. Comput.	2020	10.1007/978-3-030-27928-8_74
Somatosensory Evoked Potentials following upper limb noninvasive electrical stimulation: A case study	Artoni F., Tanguenza A., D'Anna E., Micera S.	Proc. Annu. Int. Conf. IEEE Eng. Med. Biol. Soc. EMBS	2020	10.1109/EMBC44109.2020.9176722
Spatial attention and the malleability of bodily self in the elderly	Zeller, D; Hullin, M	Conscious. Cogn.	2018	10.1016/j.concog.2018.01.006
Study on improved APF algorithm for autonomous mobile robot	Shu X.M., Jiang D.M., Dai L.	Appl. Mech. Mater.	2014	10.4028/www.scientific.net/AMM.519-520.1335
Subjective, behavioral, and physiological responses to the rubber hand illusion do not vary with age in the adult phase	Palomo P, Borrego A, Cebolla A, Llorens R, Demarzo M, Baños RM.	Conscious Cogn	2018	10.1016/j.concog.2017.10.014
Surgical correction of hyperopia, myopia and presbyopia review of recent ophthalmological patents	Shahinpoor M.	Recent Pat. Biomed. Eng.	2011	10.2174/1874764711104030185
Sustainable cybernetics systems: Backbones of ambient intelligent environments	Salden A.H., Kempen Ma.	Ambient Intell.: A Novel Paradigm	2005	10.1007/0-387-22991-4_11
Synchronous Stimulation With Light and Heat Induces Body Ownership and Reduces Pain Perception	Cordier L, Fuchs X, Herpertz S, Trojan J, Diers M.	J Pain	2020	10.1016/j.jpain.2019.10.009
Synthetic biology and artificial intelligence: Grounding a cross-disciplinary approach to the synthetic exploration of (Embodied) cognition	Damiano L., Stano P.	Complex Syst.	2018	10.25088/ComplexSystems.27.3.199
System to induce and measure embodiment of an artificial hand with programmable convergent visual and tactile stimuli	Benz HL, Sieff TR, Alborz M, Kontson K, Kilpatrick E, Civillico EF.	Annu Int Conf IEEE Eng Med Biol Soc	2016	10.1109/EMBC.2016.7591783
Tactile sensing and feedback in SEMG hand	Zhang, LL; Zheng, ZJ; Li, GF; Sun, Y; Jiang, GZ; Kong, JY; Tao, B; Xu, S; Yu, H; Liu, HH	Int. J. Comput. Sci. Math.	2018	10.1504/IJCSM.2018.10015910
Tactile to Vibrotactile Sensory Feedback Interface for Prosthethic Hand Users	Hanif, NHHM; Hashim, NNN; Chappell, PH; White, NM; Cranny, AW		2016
Talking with Your (Artificial) Hands: Communicative Hand Gestures as an Implicit Measure of Embodiment	Maimon-Mor RO, Obasi E, Lu J, Odeh N, Kirker S, MacSweeney M, Goldin-Meadow S, Makin TR.	iScience	2020	10.1016/j.isci.2020.101650
Temporal Modulation of Transcutaneous Electrical Nerve Stimulation Influences Sensory Perception	Dupan SSG, McNeill Z, Brunton E, Nazarpour K.	Annu Int Conf IEEE Eng Med Biol Soc	2020	10.1109/EMBC44109.2020.9176472
The active inference approach to ecological perception: General information dynamics for natural and artificial embodied cognition	Linson A., Clark A., Ramamoorthy S., Friston K.	Front. Robot. AI	2018	10.3389/frobt.2018.00021
The adjustment and new identity of athletes with prosthetic limbs: A qualitative study	Katsanou A.L., Anagnostopoulos F., Fragkiadaki E.	Arch. Hell. Med.	2020
The benefits of sensation on the experience of a hand: A qualitative case series	Graczyk EL, Gill A, Tyler DJ, Resnik LJ.	PLoS One	2019	10.1371/journal.pone.0211469
The bishop's two bodies: Ambrose and the basilicas of Milan	Chin C.M.	Church Hist.	2010	10.1017/S0009640710000612
The CHREST architecture of cognition the role of perception in general intelligence	Gobet F., Lane P.C.R.	Artif. Gen. Intell. - Proc. Conf. Artif. Gen. Intell., AGI	2010	10.2991/agi.2010.20
The current state of bionic limbs from the surgeon's viewpoint	Bumbaširević M, Lesic A, Palibrk T, Milovanovic D, Zoka M, Kravić-Stevović T, Raspopovic S.	EFORT Open Rev	2020	10.1302/2058-5241.5.180038
The Embodiment of Objects: Review, Analysis, and Future Directions	Schettler A, Raja V, Anderson ML.	Front Neurosci	2019	10.3389/fnins.2019.01332
The Hannes hand prosthesis replicates the key biological properties of the human hand	Laffranchi M, Boccardo N, Traverso S, Lombardi L, Canepa M, Lince A, Semprini M, Saglia JA, Naceri A, Sacchetti R, Gruppioni E, De Michieli L.	Sci Robot	2020	10.1126/scirobotics.abb0467
The horizons of embodiment. Corporeality in humans, animals, and beyond	Vörös S., Gaitsch P.	Phainomena	2016
The Human Takes It All: Humanlike Synthesized Voices Are Perceived as Less Eerie and More Likable. Evidence From a Subjective Ratings Study	Kühne K., Fischer M.H., Zhou Y.	Front. Neurorobotics	2020	10.3389/fnbot.2020.593732
The influence of environment: Experiences of users of myoelectric arm prosthesis-a qualitative study	Widehammar C, Pettersson I, Janeslätt G, Hermansson L.	Prosthet Orthot Int	2018	10.1177/0309364617704801
The limits and potentials of deep learning for robotics	Sünderhauf N., Brock O., Scheirer W., Hadsell R., Fox D., Leitner J., Upcroft B., Abbeel P., Burgard W., Milford M., Corke P.	Int J Rob Res	2018	10.1177/0278364918770733
The person-machine confrontation: Investigations into the pragmatics of dialogism	Schmidt C.T.	AI Soc.	1996	10.1007/BF01174607
The role of functionality in the body model for self-attribution	Aymerich-Franch L, Ganesh G.	Neurosci Res	2016	10.1016/j.neures.2015.11.001
The role of tactile afference in shaping motor behaviour and implications for prosthetic innovation	Ackerley R, Kavounoudias A.	Neuropsychologia	2015	10.1016/j.neuropsychologia.2015.06.024
The rubber foot illusion	Crea S, D'Alonzo M, Vitiello N, Cipriani C.	J Neuroeng Rehabil	2015	10.1186/s12984-015-0069-6
The Supernumerary Robotic 3rd Thumb for Skilled Music Tasks	Cunningham J., Hapsari A., Guilleminot P., Shafti A., Faisal A.A.	Proc. IEEE RAS EMBS Int. Conf. Biomed. Rob. Biomechatronics, BioRob	2018	10.1109/BIOROB.2018.8487609
The Taxon as an Ontological Problem	Oskolski A.	Biosemiotics	2011	10.1007/s12304-010-9099-4
The use of transcutaneous electrical nerve stimulation (TENS) to aid perceptual embodiment of prosthetic limbs	Mulvey MR, Fawkner HJ, Radford H, Johnson MI.	Med Hypotheses	2009	10.1016/j.mehy.2008.08.028
The visible human project: Data into flesh, flesh into data	Waldby C.	Wild Science: Read. Feminism, Medicine and the Media	2013	10.4324/9781315008851-10
'There; keep thy finger on it': the prosthetics of measurement in Moby-Dick	Blake, DH	Textual Pract.		10.1080/0950236X.2021.1968179
Tool Embodiment: The Tool's Output Must Match the User's Input	Weser V, Proffitt DR.	Front Hum Neurosci	2019	10.3389/fnhum.2018.00537
Toward a Cognitive Model of the Sense of Embodiment in a (Rubber) Hand	Carruthers, G	J. Conscious. Stud.	2013
Toward Enhanced Teleoperation Through Embodiment	Toet A, Kuling IA, Krom BN, van Erp JBF.	Front Robot AI	2020	10.3389/frobt.2020.00014
Towards a theoretical foundation for morphological computation with compliant bodies	Hauser H., Ijspeert A.J., Füchslin R.M., Pfeifer R., Maass W.	Biol. Cybern.	2011	10.1007/s00422-012-0471-0
Towards an integrative theory of consciousness: Part 2 (An anthology of various other models)	De Sousa A.	Mens Sana Monogr.	2013	10.4103/0973-1229.109341
Towards prosthetic systems providing comprehensive tactile feedback for utility and embodiment	Hartmann, C; Linde, J; Dosen, S; Farina, D; Seminara, L; Pinna, L; Valle, M; Capurro, M		2014
Trans men's stealth aesthetics: navigating penile prosthetics and 'gender fraud'	Straayer, C	J. Vis. Cult.	2020	10.1177/1470412920946827
Transcutaneous electrical nerve stimulation for phantom pain and stump pain in adult amputees	Mulvey MR, Radford HE, Fawkner HJ, Hirst L, Neumann V, Johnson MI.	Pain Pract	2013	10.1111/j.1533-2500.2012.00593.x
Transhumanism	Hopkins P.D.	Encycl. of Appl. Ethics	2012	10.1016/B978-0-12-373932-2.00243-X
Upper- and lower-limb amputees show reduced levels of eeriness for images of prosthetic hands	Buckingham G, Parr J, Wood G, Day S, Chadwell A, Head J, Galpin A, Kenney L, Kyberd P, Gowen E, Poliakoff E.	Psychon Bull Rev	2019	10.3758/s13423-019-01612-x
Use of axial membrane vibrations to enhance mass transfer in a hollow tube oxygenator	Krantz W.B., Bilodeau R.R., Voorhees M.E., Elgas R.J.	J. MEMBR. SCI.	1997	10.1016/S0376-7388(96)00245-1
Using one-shot machine learning to implement real-time multimodal learning analytics	Junokas M.J., Kohlburn G., Kumar S., Lane B., Fu W.-T., Lindgren R.	CEUR Workshop Proc.	2017
Vibrotactile sensory substitution elicits feeling of ownership of an alien hand	D'Alonzo M, Cipriani C.	PLoS One	2012	10.1371/journal.pone.0050756
Vibrotactile Stimulation in the Upper-Arm for Restoring Individual Finger Sensations in Hand Prosthesis	Fontana J.M., O’Brien R., Laciar E., Maglione L.S., Molisani L.	J. Med. Biol. Eng.	2018	10.1007/s40846-018-0374-1
Vibrotactile stimulation promotes embodiment of an alien hand in amputees with phantom sensations	D'Alonzo M, Clemente F, Cipriani C.	IEEE Trans Neural Syst Rehabil Eng	2015	10.1109/TNSRE.2014.2337952
Visuotactile synchrony of stimulation-induced sensation and natural somatosensation	Christie BP, Graczyk EL, Charkhkar H, Tyler DJ, Triolo RJ.	J Neural Eng	2019	10.1088/1741-2552/ab154c
What does a pain ‘biomarker’ mean and can a machine be taught to measure pain?	Levitt J., Saab C.Y.	Neurosci. Lett.	2019	10.1016/j.neulet.2018.11.038
Wings and flying in immersive VR - Controller type, sound effects and experienced ownership and agency	Sikstrom E., De Gotzen A., Serafin S.	Proc. - Symp. Virtual Augment. Real., SVR	2015	10.1109/VR.2015.7223405
Winner/loser-take-all circuits on SOI technology for neural network classification	Duong T.A., Saunders C., Ngo T., Daud T.	Proc SPIE Int Soc Opt Eng	1998	10.1117/12.304827
Writing as a child: Lowell's poetic penmanship	Terada R.	Read. the Middle Generation Anew: Culture, Comm., and Form in Twentieth-Century Amer. Poetry	2006

## Sheet: review titles accepted
Title	Authors	Journal/Book	Publication Year	DOI
3DUI and the Phantom Limb: Multisensory experience for embodiment of amputation	Calepso A., Guarese R., Valer R., Iquiapaza Y., Oliveira V.D.J., Nedel L., MacIel A.	Proc. - IEEE Conf. Virtual Real. 3D User Interfaces, VRW	2020	10.1109/VRW50115.2020.00110
A biologically inspired active compliant joint using local positive velocity feedback (LPVF)	Schneider A., Cruse H., Schmitz J.	IEEE Trans Syst Man Cybern Part B Cybern	2005	10.1109/TSMCB.2005.850147
A closed-loop hand prosthesis with simultaneous intraneural tactile and position feedback	D'Anna E, Valle G, Mazzoni A, Strauss I, Iberite F, Patton J, Petrini FM, Raspopovic S, Granata G, Di Iorio R, Controzzi M, Cipriani C, Stieglitz T, Rossini PM, Micera S.	Sci Robot	2019	10.1126/scirobotics.aau8892
A functionally relevant tool for the body following spinal cord injury	Pazzaglia M, Galli G, Scivoletto G, Molinari M.	PLoS One	2013	10.1371/journal.pone.0058312
A new biarticular actuator design facilitates control of leg function in BioBiped3	Sharbafi MA, Rode C, Kurowski S, Scholz D, Möckel R, Radkhah K, Zhao G, Rashty AM, Stryk Ov, Seyfarth A.	Bioinspir Biomim	2016	10.1088/1748-3190/11/4/046003
A novel 10-DoF exoskeleton rehabilitation robot based on the postural synergies of upper extremity movements	Liu K., Xiong C.	Lect. Notes Comput. Sci.	2013	10.1007/978-3-642-40852-6_37
A phenomenological approach to psychoprosthetics	Mills FB.	Disabil Rehabil	2013	10.3109/09638288.2012.708819
A Pilot Study: Advances in Robotic Hand Illusion and its Subjective Experience	Abrams, AMH; Beckerle, P		2018	10.1145/3173386.3176915
A psychophysical investigation on vibrotactile sensing for transradial prosthesis users	Hanif, NHHM; Chappell, PH; White, NM; Cranny, AW	Cogent Eng.	2018	10.1080/23311916.2018.1539943
A review of invasive and non-invasive sensory feedback in upper limb prostheses	Svensson P, Wijk U, Björkman A, Antfolk C.	Expert Rev Med Devices	2017	10.1080/17434440.2017.1332989
A Review of Non-Invasive Sensory Feedback Methods for Transradial Prosthetic Hands	Stephens-Fripp, B; Alici, G; Mutlu, R	IEEE Access	2018	10.1109/ACCESS.2018.2791583
A robot hand testbed designed for enhancing embodiment and functional neurorehabilitation of body schema in subjects with upper limb impairment or loss	Hellman, RB; Chang, E; Tanner, J; Tillery, SIH; Santos, VJ	Front. Hum. Neurosci.	2015	10.3389/fnhum.2015.00026
A scalable, high resolution strain sensing matrix suitable for tactile transduction	Scibelli AE, Krans JL.	J Biomech	2016	10.1016/j.jbiomech.2015.11.056
A System for Electrotactile Feedback Using Electronic Skin and Flexible Matrix Electrodes: Experimental Evaluation	Franceschi, M; Seminara, L; Dosen, S; Strbac, M; Valle, M; Farina, D	IEEE Trans. Haptics	2017	10.1109/TOH.2016.2618377
Absence of reliable physiological signature of illusory body ownership revealed by fine-grained autonomic measurement during the rubber hand illusion	Critchley HD, Botan V, Ward J.	PLoS One	2021	10.1371/journal.pone.0237282
Amplitude versus spatially modulated electrotactile feedback for myoelectric control of two degrees of freedom	Garenfeld MA, Mortensen CK, Strbac M, Dideriksen JL, Dosen S.	J Neural Eng	2020	10.1088/1741-2552/aba4fd
An interpretative phenomenological analysis of the embodiment of artificial limbs	Murray CD.	Disabil Rehabil	2004	10.1080/09638280410001696764
An investigation into the perceptual embodiment of an artificial hand using transcutaneous electrical nerve stimulation (TENS) in intact-limbed individuals	Mulvey M, Fawkner H, Johnson MI.	Technol Health Care	2014	10.3233/THC-140780
Animal and alien bodies as prostheses: Reframing disability in avatar and how to train your dragon	McReynolds L.	Disability in Science Fiction: Representations of Technology as Cure	2013	10.1057/9781137343437_9
Application of total femoral arthroplasty in limb salvage reconstruction	Zhaopeng Q., Jiesheng R.	Chin. J. Tissue Eng. Res.	2021	10.12307/2021.330
ARMassist: A low-cost device for telerehabiltation of post-stroke arm deficits	Perry J.C., Zabaleta H., Belloso A., Keller T.	IFMBE Proc.	2009	10.1007/978-3-642-03889-1_18
Artificial limb representation in amputees	van den Heiligenberg FMZ, Orlov T, Macdonald SN, Duff EP, Henderson Slater D, Beckmann CF, Johansen-Berg H, Culham JC, Makin TR.	Brain	2018	10.1093/brain/awy054
Augmentation-related brain plasticity	Di Pino G., Maravita A., Zollo L., Guglielmelli E., Di Lazzaro V.	Front. Syst. Neurosci.	2014	10.3389/fnsys.2014.00109
Automatic hand phantom map detection methods	Huang H., Li T., Antfolk C., Bruschini C., Enz C., Justiz J., Koch V.M.	IEEE Biomed. Circuits Syst. Conf., BioCAS - Proc.	2015	10.1109/BioCAS.2015.7348315
Automatic hand phantom map generation and detection using decomposition support vector machines	Huang H., Bruschini C., Antfolk C., Enz C., Li T., Justiz J., Koch V.M.	Biomed. Eng. Online	2018	10.1186/s12938-018-0502-8
Avian extremity reconstruction via osseointegrated leg-prosthesis for intuitive embodiment	Hochgeschurz S, Bergmeister KD, Brånemark R, Aman M, Rocchi A, Restitutti F, Gumpenberger M, Sporer ME, Gstoettner C, Kramer AM, Lang S, Podesser BK, Aszmann OC.	Sci Rep	2021	10.1038/s41598-021-90048-2
Beyond function: Using assistive technologies following lower limb loss	Dunne S., Coffey L., Gallagher P., Desmond D., Ryall N.	J. Rehabil. Med.	2015	10.2340/16501977-1962
Biomimetic approaches to bionic touch through a peripheral nerve interface	Saal HP, Bensmaia SJ.	Neuropsychologia	2015	10.1016/j.neuropsychologia.2015.06.010
Biomimetic Intraneural Sensory Feedback Enhances Sensation Naturalness, Tactile Sensitivity, and Manual Dexterity in a Bidirectional Prosthesis	Valle G, Mazzoni A, Iberite F, D'Anna E, Strauss I, Granata G, Controzzi M, Clemente F, Rognini G, Cipriani C, Stieglitz T, Petrini FM, Rossini PM, Micera S.	Neuron	2018	10.1016/j.neuron.2018.08.033
Body Image, Prostheses, Phantom Limbs	Crawford C.S.	Body Soc.	2015	10.1177/1357034X14522102
Body visual discontinuity affects feeling of ownership and skin conductance responses	Tieri G, Tidoni E, Pavone EF, Aglioti SM.	Sci Rep	2015	10.1038/srep17139
Body-Self Unity With a New Hip or Knee: Understanding Total Joint Replacement Within an Embodiment Framework	Lape EC, Hudak P, Davis AM, Katz JN.	ACR Open Rheumatol	2019	10.1002/acr2.1014
Brain Incorporation of Artificial Limbs and Role of Haptic Feedback	Sengul, A; Shokur, S; Bleuler, H		2014	10.1007/978-3-319-05431-5_17
Conceptual innovation of a prosthetic hand using TRIZ	Chang, WT; Tseng, CH; Wu, LL	J. Chin. Soc. Mech. Eng.	2008
Consistent inter-individual differences in susceptibility to bodily illusions	Cutts SA, Fragaszy DM, Mangalam M.	Conscious Cogn	2019	10.1016/j.concog.2019.102826
Cortical control of a prosthetic arm for self-feeding	Velliste M, Perel S, Spalding MC, Whitford AS, Schwartz AB.	Nature	2008	10.1038/nature06996
Crossmodal representation of a functional robotic hand arises after extensive training in healthy participants	Marini F, Tagliabue CF, Sposito AV, Hernandez-Arieta A, Brugger P, Estévez N, Maravita A.	Neuropsychologia	2014	10.1016/j.neuropsychologia.2013.11.017
Design of a wearable robotic hand to investigate multisensory illusions and the bodily self of humans	Huynh T.V., Scherf A., Bittner A., Saetta G., Lenggenhager B., Beckerle P.	Int. Symp. Robot., ISR	2018
Differential experiences of embodiment between body-powered and myoelectric prosthesis users	Engdahl SM, Meehan SK, Gates DH.	Sci Rep	2020	10.1038/s41598-020-72470-0
Discriminability of multiple cutaneous and proprioceptive hand percepts evoked by intraneural stimulation with Utah slanted electrode arrays in human amputees	Page D.M., George J.A., Wendelken S.M., Davis T.S., Kluger D.T., Hutchinson D.T., Clark G.A.	J. NeuroEng. Rehabil.	2021	10.1186/s12984-021-00808-4
Distributed sensing and stimulation systems for sense of touch restoration in prosthetics	Fares H., Seminara L., Ibrahim A., Franceschi M., Pinna L., Valle M., Dosen S., Farina D.	Proc. - New Gener. CAS, NGCAS	2017	10.1109/NGCAS.2017.54
Effects of transcutaneous electrical nerve stimulation and visuotactile synchrony on the embodiment of an artificial hand	Asao A., Shibuya K., Yamada K., Kazama Y.	Exp. Brain Res.	2019	10.1007/s00221-018-5398-9
Electrotactile EMG feedback improves the control of prosthesis grasping force	Schweisfurth M.A., Markovic M., Dosen S., Teich F., Graimann B., Farina D.	J. Neural Eng.	2016	10.1088/1741-2560/13/5/056010
Embedded Electrotactile Feedback System for Hand Prostheses using Matrix Electrode and Electronic Skin	Abbass Y., Saleh M., Dosen S., Valle M.	IEEE Trans. Biomed. Circuits Syst.	2021	10.1109/TBCAS.2021.3107723
Embodied prosthetic arm stabilizes body posture, while unembodied one perturbs it	Imaizumi S, Asai T, Koyama S.	Conscious Cogn	2016	10.1016/j.concog.2016.08.019
Embodiment of Wearable Technology: Qualitative Longitudinal Study	Nelson EC, Sools AM, Vollenbroek-Hutten MMR, Verhagen T, Noordzij ML.	JMIR Mhealth Uhealth	2020	10.2196/16973
EMG Biofeedback for online predictive control of grasping force in a myoelectric prosthesis	Dosen S, Markovic M, Somer K, Graimann B, Farina D.	J Neuroeng Rehabil	2015	10.1186/s12984-015-0047-z
E-mpathy and the phantom limb sensation: A multisensory experience for embodiment of amputation	Guarese R., De Jesus Oliveira V., Calepso A., Valer R., Iquiapaza Y., Nedel L., MacIel A.	CEUR Workshop Proc.	2020
Enhancing functional abilities and cognitive integration of the lower limb prosthesis	Petrini FM, Valle G, Bumbasirevic M, Barberi F, Bortolotti D, Cvancara P, Hiairrassary A, Mijovic P, Sverrisson AÖ, Pedrocchi A, Divoux JL, Popovic I, Lechler K, Mijovic B, Guiraud D, Stieglitz T, Alexandersson A, Micera S, Lesic A, Raspopovic S.	Sci Transl Med	2019	10.1126/scitranslmed.aav8939
E-Skins: Biomimetic Sensing and Encoding for Upper Limb Prostheses	Iskarous M.M., Thakor N.V.	Proc. IEEE	2019	10.1109/JPROC.2019.2939369
Evoked Haptic Sensation in the Hand With Concurrent Non-Invasive Nerve Stimulation	Vargas L, Whitehouse G, Huang H, Zhu Y, Hu X.	IEEE Trans Biomed Eng	2019	10.1109/TBME.2019.2895575
Evoking haptic sensations in the foot through high-density transcutaneous electrical nerve stimulations	Pan L, Vargas L, Fleming A, Hu X, Zhu Y, Huang HH.	J Neural Eng	2020	10.1088/1741-2552/ab8e8d
Exploring the Embodiment of a Virtual Hand in a Spatially Augmented Respiratory Biofeedback Setting	Barresi G, Marinelli A, Caserta G, de Zambotti M, Tessadori J, Angioletti L, Boccardo N, Freddolini M, Mazzanti D, Deshpande N, Frigo CA, Balconi M, Gruppioni E, Laffranchi M, De Michieli L.	Front Neurorobot	2021	10.3389/fnbot.2021.683653
Extending the Body Ownership to Affective Experience of an Embodied Artificial Hand: a Power Spectra Investigation	Crivelli, D; Balconi, M	Multisens. Res.	2021	10.1163/22134808-bja10037
Factors Associated With Prosthesis Embodiment and Its Importance for Prosthetic Satisfaction in Lower Limb Amputees	Bekrater-Bodmann R.	Front Neurorobot	2021	10.3389/fnbot.2020.604376
Generalisation, decision making, and embodiment effects in mental rotation: A neurorobotic architecture tested with a humanoid robot	Seepanomwan K., Caligiore D., Cangelosi A., Baldassarre G.	Neural Netw.	2015	10.1016/j.neunet.2015.09.010
Grasping Embodiment: Haptic Feedback for Artificial Limbs	Moore CH, Corbin SF, Mayr R, Shockley K, Silva PL, Lorenz T.	Front Neurorobot	2021	10.3389/fnbot.2021.662397
Home Use of a Neural-connected Sensory Prosthesis Provides the Functional and Psychosocial Experience of Having a Hand Again	Graczyk EL, Resnik L, Schiefer MA, Schmitt MS, Tyler DJ.	Sci Rep	2018	10.1038/s41598-018-26952-x
Illusory movements induced by tendon vibration in right- and left-handed people	Tidoni E, Fusco G, Leonardis D, Frisoli A, Bergamasco M, Aglioti SM.	Exp Brain Res	2015	10.1007/s00221-014-4121-8
Is an artificial limb embodied as a hand? Brain decoding in prosthetic limb users	Maimon-Mor RO, Makin TR.	PLoS Biol	2020	10.1371/journal.pbio.3000729
Is the Prosthetic Homologue Necessary for Embodiment?	Dornfeld C, Swanston M, Cassella J, Beasley C, Green J, Moshayev Y, Wininger M.	Front Neurorobot	2016	10.3389/fnbot.2016.00021
Learning of Artificial Sensation Through Long-Term Home Use of a Sensory-Enabled Prosthesis	Cuberovic I, Gill A, Resnik LJ, Tyler DJ, Graczyk EL.	Front Neurosci	2019	10.3389/fnins.2019.00853
Lightening the Perceived Prosthesis Weight with Neural Embodiment Promoted by Sensory Feedback	Preatoni G, Valle G, Petrini FM, Raspopovic S.	Curr Biol	2021	10.1016/j.cub.2020.11.069
Long-Term Home-Use of Sensory-Motor-Integrated Bidirectional Bionic Prosthetic Arms Promotes Functional, Perceptual, and Cognitive Changes	Schofield JS, Shell CE, Beckler DT, Thumser ZC, Marasco PD.	Front Neurosci	2020	10.3389/fnins.2020.00120
Mechanotactile Sensory Feedback Improves Embodiment of a Prosthetic Hand During Active Use	Shehata AW, Rehani M, Jassat ZE, Hebert JS.	Front Neurosci	2020	10.3389/fnins.2020.00263
Modification of body schema by use of extra robotic thumb	Segura Meraz N., Sobajima M., Aoyama T., Hasegawa Y.	ROBOMECH J.	2018	10.1186/s40648-018-0100-3
Morphological Neural Computation Restores Discrimination of Naturalistic Textures in Trans-radial Amputees	Mazzoni A., Oddo C.M., Valle G., Camboni D., Strauss I., Barbaro M., Barabino G., Puddu R., Carboni C., Bisoni L., Carpaneto J., Vecchio F., Petrini F.M., Romeni S., Czimmermann T., Massari L., di Iorio R., Miraglia F., Granata G., Pani D., Stieglitz T., Raffo L., Rossini P.M., Micera S.	Sci. Rep.	2020	10.1038/s41598-020-57454-4
Motor Control and Sensory Feedback Enhance Prosthesis Embodiment and Reduce Phantom Pain After Long-Term Hand Amputation	Page DM, George JA, Kluger DT, Duncan C, Wendelken S, Davis T, Hutchinson DT, Clark GA.	Front Hum Neurosci	2018	10.3389/fnhum.2018.00352
Multichannel electrotactile feedback with spatial and mixed coding for closed-loop control of grasping force in hand prostheses	Dosen S., Markovic M., Strbac M., Belic M., Kojic V., Bijelic G., Keller T., Farina D.	IEEE Trans. Neural Syst. Rehabil. Eng.	2017	10.1109/TNSRE.2016.2550864
Multi-modal sensory feedback system for upper limb amputees	Huang H., Li T., Bruschini C., Enz C., Justiz J., Antfolk C., Koch V.M.	Proc. - New Gener. CAS, NGCAS	2017	10.1109/NGCAS.2017.62
Multisensory bionic limb to achieve prosthesis embodiment and reduce distorted phantom limb perceptions	Rognini G, Petrini FM, Raspopovic S, Valle G, Granata G, Strauss I, Solcà M, Bello-Ruiz J, Herbelin B, Mange R, D'Anna E, Di Iorio R, Di Pino G, Andreu D, Guiraud D, Stieglitz T, Rossini PM, Serino A, Micera S, Blanke O.	J Neurol Neurosurg Psychiatry	2019	10.1136/jnnp-2018-318570
Neuromusculoskeletal Arm Prostheses: Personal and Social Implications of Living With an Intimately Integrated Bionic Arm	Middleton A, Ortiz-Catalan M.	Front Neurorobot	2020	10.3389/fnbot.2020.00039
Non-Invasive Stimulation-Based Tactile Sensation for Upper-Extremity Prosthesis: A Review	Li, KR; Fang, YF; Zhou, Y; Liu, HH	IEEE Sens. J.	2017	10.1109/JSEN.2017.2674965
On embodiment: A case study of congenital limb deficiency in American culture	Frank G.	Cult Med Psych	1986	10.1007/BF00114696
On Replacement Body Parts	Walker MJ.	J Bioeth Inq	2019	10.1007/s11673-018-9889-y
On the Utility of Affective Feedback in Prosthesis Embodiment	Miller A.J., Carolina Bettelani G., Fani S., Bianchi M., Brown J.D.	IEEE World Haptics Conf., WHC	2021	10.1109/WHC49131.2021.9517126
Perceptual correlates of successful body-prosthesis interaction in lower limb amputees: psychometric characterisation and development of the Prosthesis Embodiment Scale	Bekrater-Bodmann R.	Sci Rep	2020	10.1038/s41598-020-70828-y
Perceptual drifts of real and artificial limbs in the rubber hand illusion	Fuchs X, Riemer M, Diers M, Flor H, Trojan J.	Sci Rep	2016	10.1038/srep24362
Perceptual embodiment of prosthetic limbs by transcutaneous electrical nerve stimulation	Mulvey MR, Fawkner HJ, Radford HE, Johnson MI.	Neuromodulation	2012	10.1111/j.1525-1403.2011.00408.x
Perspectives on embodiment and prosthetic incorporation in those with spinal cord injury: Comment on "The embodiment of assistive devices-from wheelchair to exoskeleton" by M. Pazzaglia and M. Molinari	Cole J.	Phys Life Rev	2016	10.1016/j.plrev.2016.01.018
Phantom limbs: pain, embodiment, and scientific advances in integrative therapies	Lenggenhager B, Arnold CA, Giummarra MJ.	Wiley Interdiscip Rev Cogn Sci	2014	10.1002/wcs.1277
Prostheses as extensions of the body: Progress and challenges	Niedernhuber M, Barone DG, Lenggenhager B.	Neurosci Biobehav Rev	2018	10.1016/j.neubiorev.2018.04.020
Prosthesis embodiment and attenuation of prosthetic touch in upper limb amputees - A proof-of-concept study	Fritsch A, Lenggenhager B, Bekrater-Bodmann R.	Conscious Cogn	2021	10.1016/j.concog.2020.103073
Prosthetic Embodiment and Body Image Changes in Patients Undergoing Bionic Reconstruction Following Brachial Plexus Injury	Sturma A, Hruby LA, Boesendorfer A, Pittermann A, Salminger S, Gstoettner C, Politikou O, Vujaklija I, Farina D, Aszmann OC.	Front Neurorobot	2021	10.3389/fnbot.2021.645261
Reachability and the sense of embodiment in amputees using prostheses	Gouzien A, de Vignemont F, Touillet A, Martinet N, De Graaf J, Jarrassé N, Roby-Brami A.	Sci Rep	2017	10.1038/s41598-017-05094-6
Recent Developments in Prosthesis Sensors, Texture Recognition, and Sensory Stimulation for Upper Limb Prostheses	Masteller A, Sankar S, Kim HB, Ding K, Liu X, All AH.	Ann Biomed Eng	2021	10.1007/s10439-020-02678-8
Restoration of motor control and proprioceptive and cutaneous sensation in humans with prior upper-limb amputation via multiple Utah Slanted Electrode Arrays (USEAs) implanted in residual peripheral arm nerves	Wendelken S, Page DM, Davis T, Wark HAC, Kluger DT, Duncan C, Warren DJ, Hutchinson DT, Clark GA.	J Neuroeng Rehabil	2017	10.1186/s12984-017-0320-4
Restoring tactile and proprioceptive sensation through a brain interface	Tabot GA, Kim SS, Winberry JE, Bensmaia SJ.	Neurobiol Dis	2015	10.1016/j.nbd.2014.08.029
Restoring the sense of touch with a prosthetic hand through a brain interface	Tabot GA, Dammann JF, Berg JA, Tenore FV, Boback JL, Vogelstein RJ, Bensmaia SJ.	Proc Natl Acad Sci U S A	2013	10.1073/pnas.1221113110
Review on tactile sensory feedback of prosthetic hands for the upper-limb amputees by sensory afferent stimulation	Chai G.-H., Sui X.-H., Li P., Liu X.-X., Lan N.	J. Shanghai Jiaotong Univ. Sci.	2014	10.1007/s12204-014-1546-y
Rewired/Remixed: Event for Dismembered Body	Stelarc	J. Posthuman Stud.	2017	10.5325/jpoststud.1.1.0044
Robotic hand illusion with tactile feedback: Unravelling the relative contribution of visuotactile and visuomotor input to the representation of body parts in space	Huynh TV, Bekrater-Bodmann R, Fröhner J, Vogt J, Beckerle P.	PLoS One	2019	10.1371/journal.pone.0210058
Robotic Leg Illusion: System Design and Human-in-the-Loop Evaluation	Penner D., Abrams A.M.H., Overath P., Vogt J., Beckerle P.	IEEE Trans. Human Mach. Syst.	2019	10.1109/THMS.2019.2896447
Robotic touch shifts perception of embodiment to a prosthesis in targeted reinnervation amputees	Marasco PD, Kim K, Colgate JE, Peshkin MA, Kuiken TA.	Brain	2011	10.1093/brain/awq361
Sensory feedback by peripheral nerve stimulation improves task performance in individuals with upper limb loss using a myoelectric prosthesis	Schiefer M, Tan D, Sidek SM, Tyler DJ.	J Neural Eng	2016	10.1088/1741-2560/13/1/016001
Sensory Feedback in Upper Limb Amputees Impacts Cortical Activity as Revealed by Multiscale Connectivity Analysis	Bose R, Ding K, Seet M, Osborn L, Bezerianos A, Thakor N, Dragomir A.	Annu Int Conf IEEE Eng Med Biol Soc	2020	10.1109/EMBC44109.2020.9175224
Skin stretch enhances illusory movement in persons with lower-limb amputation	Shehata A.W., Keri M.-I., Gomez M., Marasco P.D., Vette A.H., Hebert J.S.	IEEE Int. Conf. Rehabil. Rob.	2019	10.1109/ICORR.2019.8779477
SnapMove: Movement Projection Mapping in Virtual Reality	Cohn B.A., Maselli A., Ofek E., Gonzalez-Franco M.	Proc. - IEEE Int. Conf. Artif. Intell. Virtual Real., AIVR	2020	10.1109/AIVR50618.2020.00024
Soft Embodiment for Engineering Artificial Limbs	Makin TR, de Vignemont F, Micera S.	Trends Cogn Sci	2020	10.1016/j.tics.2020.09.008
Somatic Senses Required for the Emotional Design of Upper Limb Prosthesis	Arruda L.M., Silva L.F., Carvalho H., Carvalho M.A.F., Ferreira F.B.N.	Adv. Intell. Sys. Comput.	2020	10.1007/978-3-030-27928-8_74
Somatosensory Evoked Potentials following upper limb noninvasive electrical stimulation: A case study	Artoni F., Tanguenza A., D'Anna E., Micera S.	Proc. Annu. Int. Conf. IEEE Eng. Med. Biol. Soc. EMBS	2020	10.1109/EMBC44109.2020.9176722
Subjective, behavioral, and physiological responses to the rubber hand illusion do not vary with age in the adult phase	Palomo P, Borrego A, Cebolla A, Llorens R, Demarzo M, Baños RM.	Conscious Cogn	2018	10.1016/j.concog.2017.10.014
Synchronous Stimulation With Light and Heat Induces Body Ownership and Reduces Pain Perception	Cordier L, Fuchs X, Herpertz S, Trojan J, Diers M.	J Pain	2020	10.1016/j.jpain.2019.10.009
System to induce and measure embodiment of an artificial hand with programmable convergent visual and tactile stimuli	Benz HL, Sieff TR, Alborz M, Kontson K, Kilpatrick E, Civillico EF.	Annu Int Conf IEEE Eng Med Biol Soc	2016	10.1109/EMBC.2016.7591783
Tactile sensing and feedback in SEMG hand	Zhang, LL; Zheng, ZJ; Li, GF; Sun, Y; Jiang, GZ; Kong, JY; Tao, B; Xu, S; Yu, H; Liu, HH	Int. J. Comput. Sci. Math.	2018	10.1504/IJCSM.2018.10015910
Tactile to Vibrotactile Sensory Feedback Interface for Prosthethic Hand Users	Hanif, NHHM; Hashim, NNN; Chappell, PH; White, NM; Cranny, AW		2016
Talking with Your (Artificial) Hands: Communicative Hand Gestures as an Implicit Measure of Embodiment	Maimon-Mor RO, Obasi E, Lu J, Odeh N, Kirker S, MacSweeney M, Goldin-Meadow S, Makin TR.	iScience	2020	10.1016/j.isci.2020.101650
Temporal Modulation of Transcutaneous Electrical Nerve Stimulation Influences Sensory Perception	Dupan SSG, McNeill Z, Brunton E, Nazarpour K.	Annu Int Conf IEEE Eng Med Biol Soc	2020	10.1109/EMBC44109.2020.9176472
The adjustment and new identity of athletes with prosthetic limbs: A qualitative study	Katsanou A.L., Anagnostopoulos F., Fragkiadaki E.	Arch. Hell. Med.	2020
The benefits of sensation on the experience of a hand: A qualitative case series	Graczyk EL, Gill A, Tyler DJ, Resnik LJ.	PLoS One	2019	10.1371/journal.pone.0211469
The current state of bionic limbs from the surgeon's viewpoint	Bumbaširević M, Lesic A, Palibrk T, Milovanovic D, Zoka M, Kravić-Stevović T, Raspopovic S.	EFORT Open Rev	2020	10.1302/2058-5241.5.180038
The Embodiment of Objects: Review, Analysis, and Future Directions	Schettler A, Raja V, Anderson ML.	Front Neurosci	2019	10.3389/fnins.2019.01332
The Hannes hand prosthesis replicates the key biological properties of the human hand	Laffranchi M, Boccardo N, Traverso S, Lombardi L, Canepa M, Lince A, Semprini M, Saglia JA, Naceri A, Sacchetti R, Gruppioni E, De Michieli L.	Sci Robot	2020	10.1126/scirobotics.abb0467
The influence of environment: Experiences of users of myoelectric arm prosthesis-a qualitative study	Widehammar C, Pettersson I, Janeslätt G, Hermansson L.	Prosthet Orthot Int	2018	10.1177/0309364617704801
The role of functionality in the body model for self-attribution	Aymerich-Franch L, Ganesh G.	Neurosci Res	2016	10.1016/j.neures.2015.11.001
The role of tactile afference in shaping motor behaviour and implications for prosthetic innovation	Ackerley R, Kavounoudias A.	Neuropsychologia	2015	10.1016/j.neuropsychologia.2015.06.024
The rubber foot illusion	Crea S, D'Alonzo M, Vitiello N, Cipriani C.	J Neuroeng Rehabil	2015	10.1186/s12984-015-0069-6
The Supernumerary Robotic 3rd Thumb for Skilled Music Tasks	Cunningham J., Hapsari A., Guilleminot P., Shafti A., Faisal A.A.	Proc. IEEE RAS EMBS Int. Conf. Biomed. Rob. Biomechatronics, BioRob	2018	10.1109/BIOROB.2018.8487609
The use of transcutaneous electrical nerve stimulation (TENS) to aid perceptual embodiment of prosthetic limbs	Mulvey MR, Fawkner HJ, Radford H, Johnson MI.	Med Hypotheses	2009	10.1016/j.mehy.2008.08.028
'There; keep thy finger on it': the prosthetics of measurement in Moby-Dick	Blake, DH	Textual Pract.		10.1080/0950236X.2021.1968179
Tool Embodiment: The Tool's Output Must Match the User's Input	Weser V, Proffitt DR.	Front Hum Neurosci	2019	10.3389/fnhum.2018.00537
Toward a Cognitive Model of the Sense of Embodiment in a (Rubber) Hand	Carruthers, G	J. Conscious. Stud.	2013
Towards prosthetic systems providing comprehensive tactile feedback for utility and embodiment	Hartmann, C; Linde, J; Dosen, S; Farina, D; Seminara, L; Pinna, L; Valle, M; Capurro, M		2014
Transcutaneous electrical nerve stimulation for phantom pain and stump pain in adult amputees	Mulvey MR, Radford HE, Fawkner HJ, Hirst L, Neumann V, Johnson MI.	Pain Pract	2013	10.1111/j.1533-2500.2012.00593.x
Transhumanism	Hopkins P.D.	Encycl. of Appl. Ethics	2012	10.1016/B978-0-12-373932-2.00243-X
Upper- and lower-limb amputees show reduced levels of eeriness for images of prosthetic hands	Buckingham G, Parr J, Wood G, Day S, Chadwell A, Head J, Galpin A, Kenney L, Kyberd P, Gowen E, Poliakoff E.	Psychon Bull Rev	2019	10.3758/s13423-019-01612-x
Vibrotactile sensory substitution elicits feeling of ownership of an alien hand	D'Alonzo M, Cipriani C.	PLoS One	2012	10.1371/journal.pone.0050756
Vibrotactile Stimulation in the Upper-Arm for Restoring Individual Finger Sensations in Hand Prosthesis	Fontana J.M., O’Brien R., Laciar E., Maglione L.S., Molisani L.	J. Med. Biol. Eng.	2018	10.1007/s40846-018-0374-1
Vibrotactile stimulation promotes embodiment of an alien hand in amputees with phantom sensations	D'Alonzo M, Clemente F, Cipriani C.	IEEE Trans Neural Syst Rehabil Eng	2015	10.1109/TNSRE.2014.2337952
Visuotactile synchrony of stimulation-induced sensation and natural somatosensation	Christie BP, Graczyk EL, Charkhkar H, Tyler DJ, Triolo RJ.	J Neural Eng	2019	10.1088/1741-2552/ab154c
Wings and flying in immersive VR - Controller type, sound effects and experienced ownership and agency	Sikstrom E., De Gotzen A., Serafin S.	Proc. - Symp. Virtual Augment. Real., SVR	2015	10.1109/VR.2015.7223405

## Sheet: review titles rejected
Title	Authors	Journal/Book	Publication Year	DOI
‘Medicorobots’ As an Emerging Biopower: How COVID-19 Has Accelerated Artificial Intelligence in A Post Corona-World	Saniotis A., Henneberg M., Mohammadi K.	J. Futures Stud.	2020	10.6531/JFS.202012_25(2).0003
20 years after the embodied mind-why is cognitivism alive and kicking?	Müller V.C.	Re-Conceptualizing Ment. "Illn.": View Enactivist Philos. Cognitive Sci. - AISB Conv.	2013
A dataset of human and robot approach behaviors into small free-standing conversational groups	Yang F., Gao Y., Ma R., Zojaji S., Castellano G., Peters C.	PLoS ONE	2021	10.1371/journal.pone.0247364
A distributed stochastic perception-action loop model of cell motility	Buck M., Saltukoglu D., Boerries M., Simons M., Busch H.	IEEE Symp. Artif. Life (ALIFE)	2013	10.1109/ALIFE.2013.6602425
A Heart without Life: Artificial Organs and the Lived Body	Walker M.J.	Hast. Cent. Rep.	2021	10.1002/hast.1217
A mechatronic approach for analysing timber surfaces	Parkin R.M., Jackson M.R.	Math Comput Simul	1996	10.1016/0378-4754(95)00091-7
A radical notion of embeddedness a logically necessary precondition for agency and self-awareness	Stuart S.	Metaphilosophy	2002	10.1111/1467-9973.00219
A Trauma's History: Pablo Escobar as Ghostly Myth and the Neoliberal Social Contract	Cabanas, MA	Rev. Estud. Hisp.	2019	10.1353/rvs.2019.0002
Advanced propulsion systems from artificial gravitational fields	Dröscher W., Hauser J.	Coll. Tech. Pap. AIAA/ASME/SAE/ASEE Joint Propul. Conf.	2007
Adversarial inverse optimal control for general imitation learning losses and embodiment transfer	Chen X., Monfort M., Ziebart B.D., Carr P.	Conf. Uncertain. Artif. Intell., UAI	2016
Advocating an ethical memory model for artificial companions from a human-centred perspective	Vargas P.A., Fernaeus Y., Lim M.Y., Enz S., Ho W.C., Jacobsson M., Ayllet R.	AI Soc.	2011	10.1007/s00146-010-0313-3
AI in Informal Science Education: Bringing Turing Back to Life to Perform the Turing Test	Gonzalez A.J., Hollister J.R., DeMara R.F., Leigh J., Lanman B., Lee S.-Y., Parker S., Walls C., Parker J., Wong J., Barham C., Wilder B.	Int. J. Artif. Intell. Educ.	2017	10.1007/s40593-017-0144-1
An emergent computational approach to the study of ecosystem dynamics	Olson R.L., Sequeira R.A.	Ecol. Model.	1995	10.1016/0304-3800(93)E0124-L
Art and robotics: Sixty years of situated machines	Penny S.	AI Soc.	2013	10.1007/s00146-012-0404-4
Artificial intelligence as a discursive practice: The case of embodied software agent systems	Zdenek S.	AI Soc.	2003	10.1007/s00146-003-0284-8
Artificial intelligence in mechatronic systems: Problems of embodiment [Искусственный разум в мехатронных системах: проблемы воплощения]	Sergeev S.F.	Mekhatron. Avtom. Upr.	2020	10.17587/mau.21.93-101
Artificial pain: Empathy, morality, and ethics as a developmental process of consciousness	Asada M.	CEUR Workshop Proc.	2018
Beyond reactive systems: An associative memory for sensory-driven intelligent behavior	Panzoli D., Luga H., Duthen Y.	Int. Conf. CyberWorlds, CW	2009	10.1109/CW.2009.50
Bio-machine Hybrid Technology: A Theoretical Assessment and Some Suggestions for Improved Future Design	Froese T.	Philos. Technol.	2014	10.1007/s13347-013-0130-y
Bodies in the Novel Infinite Jest	Chapman A, Chapman S, Cosentino S.	Front Psychol	2021	10.3389/fpsyg.2021.539555
Cable-driven elastic parallel humanoid head with face tracking for Autism Spectrum Disorder interventions	Su H., Dickstein-Fischer L., Harrington K., Fu Q., Lu W., Huang H., Cole G., Fischer G.S.	Annu. Int. Conf. IEEE Eng. Med. Biol. Soc., EMBC	2010	10.1109/IEMBS.2010.5626186
Cascade error projection: a new learning algorithm	Duong Tuan A., Stubberud Allen R., Daud Taher, Thakoor A.	IEEE Int Conf Neural Networks Conf Proc	1996
Cognitive vision: The case for embodied perception	Vernon, D	Image Vis. Comput.	2008	10.1016/j.imavis.2005.08.009
Comparing ways to trigger migration between a robot and a virtually embodied character	Grigore E.C., Pereira A., Yang J.J., Zhou I., Wang D., Scassellati B.	Lect. Notes Comput. Sci.	2016	10.1007/978-3-319-47437-3_82
Conceptual and embodiment design of robotic prototypes	Lemburg J., Kirchner F.	Int. J. Humanoid Rob.	2011	10.1142/S0219843611002526
Cost-optimal, robust charging of electrically-fueled commercial vehicle fleets via machine learning	Shah J., Nielsen M., Reid A., Shane C., Mathews K., Doerge D., Piel R., Anderson R., Boulanger A., Wu L., Bhandari V., Gagneja A., Kressner A., Li X., Sarkar S.	Annu. IEEE Int. Syst. Conf., SysCon - Proc.	2014	10.1109/SysCon.2014.6819237
Cross-cultural comparisons of unconstrained body responses to argentinian afro-Brazilian music	Naveda L., Martínez I.C., Damesón J., Ghiena A.P., Herrera R., Ordás M.A.	Lect. Notes Comput. Sci.	2016	10.1007/978-3-319-46282-0_30
Cybernetic embodiment and the role of autonomy in the design process	Arnellos A., Spyrou T., Darzentas J.	Kybernetes	2007	10.1108/03684920710827247
Cybernetics and embodied cognition: On the construction of realities in organisms and robots	Ziemke T.	Kybernetes	2005	10.1108/03684920510575771
Cybernetics and posthumanism	Foster T.	Companion to Literary Theory	2017	10.1002/9781118958933.ch36
Deep Learning for Safe Autonomous Driving: Current Challenges and Future Directions	Muhammad K., Ullah A., Lloret J., Ser J.D., De Albuquerque V.H.C.	IEEE Trans. Intell. Transp. Syst.	2021	10.1109/TITS.2020.3032227
Deep Learning Unravels a Dynamic Hierarchy While Empowering Molecular Dynamics Simulations	Fernández A.	Ann Phys Leipzig	2020	10.1002/andp.201900526
Do androids dream of electric copyright? Comparative analysis of originality in artificial intelligence generated works	Guadamuz A.	Artificial Intelligence and Intellect. Property	2021	10.1093/oso/9780198870944.003.0008
Does empowerment maximisation allow for enactive artificial agents?	Guckelsberger C., Salge C.	Proc. Artif. Life Conf., ALIFE	2016
Dynamic liquid association: Complex learning without implausible guidance	Morse A., Aktius M.	Neural Netw.	2009	10.1016/j.neunet.2008.10.008
Electro-ribbon actuators and electro-origami robots	Taghavi M., Helps T., Rossiter J.	Sci. Robotics	2018	10.1126/scirobotics.aau9795
Embodied concept formation and reasoning via neural-symbolic integration	Jiang M., Zhou C., Chen S.	Neurocomputing	2010	10.1016/j.neucom.2009.11.052
Embodied Cooperation to Promote Forgiving Interactions With Autonomous Machines	Schofield JS, Battraw MA, Parker ASR, Pilarski PM, Sensinger JW, Marasco PD.	Front Neurorobot	2021	10.3389/fnbot.2021.661603
Embodied meaning-making in the experiences and behaviours of persons with dementia	Isene TA, Thygesen H, Danbolt LJ, Stifoss-Hanssen H.	Dementia (London)	2021	10.1177/14713012211042979
Embodiment in 18th Century Depictions of Human-Machine Co-Creativity	Kantosalo, A; Falk, M; Jordanous, A	Front. Robot. AI	2021	10.3389/frobt.2021.662036
Embodiment in conversational interfaces: Rea	Cassell J., Bickmore T., Billinghurst M., Campbell L., Chang K., Vilhjailmsson H., Yan H.	Conf Hum Fact Comput Syst Proc	1999	10.1145/302979.303150
Embodiment, Presence, and Their Intersections: Teleoperation and Beyond	Nostadt, N; Abbink, DA; Christ, O; Beckerle, P	ACM Trans. Hum.-Robot Interact.	2020	10.1145/3389210
Evolutionary acquisition of autonomous specialization in a path-formation task of a robotic swarm	Hiraga M., Yasuda T., Ohkura K.	J. Adv. Comput. Intell. Intelligent Informatics	2018	10.20965/jaciii.2018.p0621
Evolutionary intelligence and communication in societies of virtually embodied agents	Nguyen B., Skabar A.	Lect. Notes Comput. Sci.	2009	10.1007/978-3-642-10427-5_8
Excavating Lewin's "Phenomenology"	Kane B.	Music Theory Spectr.	2011	10.1525/mts.2011.33.1.27
Exploiting Wavelength Diversity for High Resolution Time-of-Flight 3D Imaging	Li F., Willomitzer F., Balaji M.M., Rangarajan P., Cossairt O.	IEEE Trans Pattern Anal Mach Intell	2021	10.1109/TPAMI.2021.3075156
Flip-chip assembly for the setup of differential pressure sensors [Flip-Chip-Montage zum Aufbau von Differenzdrucksensoren]	Frank Th., Cyriax A., Wünscher H., Grün A., Jagomast S., Maier C., Völlmeke S., Herbst S., Ortlepp T.	MikroSystemTechnik Kongr. - Mikroelektron. MEMS-MOEMS Systemintegration - Saulen Digitalisierung kunstl. Intell., Proc.	2019
Forgetting to Re-member: Politics of Amnesia and the Reconstruction of Memory in Eternal Sunshine of the Spotless Mind, Everything Is Illuminated and Memento	Goc, M	Am. Brit. Can. Stud.	2019	10.2478/abcsj-2019-0019
FROM EMBODIED TO EXTENDED COGNITION	Teske, JA	Zygon	2013	10.1111/zygo.12038
Future reasoning machines: Mind and body	Duffy B.R., O'Hare G.M.P., Bradley J.F., Martin A.N., Schoen B.	Kybernetes	2005	10.1108/03684920510614731
How Cognitive Models of Human Body Experience Might Push Robotics	Schürmann T, Mohler BJ, Peters J, Beckerle P.	Front Neurorobot	2019	10.3389/fnbot.2019.00014
How to make an autonomous robot as a partner with humans: Design approach versus emergent approach	Fujita M.	Philos. Trans. R. Soc. A Math. Phys. Eng. Sci.	2007	10.1098/rsta.2006.1923
Improving education through improved assessment	Paul Jody, Lewis Susan B., Supon Patricia A.	Proc Front Educ Conf	1994
Improvised theatre alongside artificial intelligences	Mathewson K.W., Mirowski P.	Proc. AAAI Conf. Artif. Intell. Interact. Digit. Entertain., AIIDE	2017
Incorporating lifecycle considerations in axiomatic design	Stiassnie E., Shpitalni M.	CIRP Ann Manuf Technol	2007	10.1016/j.cirp.2007.05.002
Integrated platform for Al support of complex design .2. Supporting the embodiment process	Sharpe, JEE	Concurrent Eng.-Res. Appl.	1995	10.1177/1063293X9500300406
Intelligent agents as teammates	Sukthankar G., Shumaker R., Lewis M.	Theories of Team Cognition: Cross-Disciplinary Perspectives	2013	10.4324/9780203813140-25
May embodiment cause hyper-computation?	Kelemen J.	Lect. Notes Comput. Sci.	2005	10.1007/11553090_4
MEART: The Semi-Living Artist	Bakkum DJ, Gamblen PM, Ben-Ary G, Chao ZC, Potter SM.	Front Neurorobot	2007	10.3389/neuro.12.005.2007
Modern heavyweight concrete shielding: Principles, industrial applications and future challenges; review	Ban C.C., Khalaf M.A., Ramli M., Ahmed N.M., Ahmad M.S., Ahmed Ali A.M., Dawood E.T., Ameri F.	J. Build. Eng.	2021	10.1016/j.jobe.2021.102290
Morphological computation and morphological control: Steps toward a formal theory and applications	Füchslin R.M., Dzyakanchuk A., Flumini D., Hauser H., Hunt K.J., Luchsinger R.H., Reller B., Scheidegger S., Walker R.	Artif. Life	2013	10.1162/ARTL_a_00079
Motor memory: Representation, learning and consolidation	Žabkar J., Leonardis A.	Biol. Inspired Cogn. Archit.	2016	10.1016/j.bica.2016.03.003
Multi-destination beaming: Apparently being in three places at once through robotic and virtual embodiment	Kishore S., Muncunill X.N., Bourdin P., Or-Berkers K., Friedman D., Slater M.	Front. Robot. AI	2016	10.3389/frobt.2016.00065
Natural and artificial cognition: On the proper place of reason	Labuschagne W.A., Heidema J.	S. Afr. J. Philos.	2005	10.4314/sajpem.v24i2.31421
Neuronal function is necessary but not sufficient for consciousness: Consciousness is necessary for will	Nussbaum D., Ibrahim K.	Front. Integr. Neurosci.	2012	10.3389/fnint.2012.00103
Neurorobotic Models of Neurological Disorders: A Mini Review	Pronin S., Wellacott L., Pimentel J., Moioli R.C., Vargas P.A.	Front. Neurorobotics	2021	10.3389/fnbot.2021.634045
On the brainstem origin of autism disruption to movements of the primary self	Delafield-Butt J., Trevarthen C.	Autism: The Mov. Sens. Perspective	2017	10.1201/9781315372518
Optical locator for horizon sensing	Fallon James J., Selby Vaughn H.	Proc SPIE Int Soc Opt Eng	1991
Pollock on token physicalism, agent materialism and strong artificial intelligence	Jacquette D.	Int. Stud. Philos. Sci.	1993	10.1080/02698599308573459
Principles of prescribing dialysis therapy: Implementing recommendations from the National Cooperative Dialysis Study	Lowrie E.G., Teehan B.P.	KIDNEY INT.	1983
Privacy by design in machine learning data collection: A user experience experimentation	Vitale J., Tonkin M., Ojha S., Williams M.-A., Wang X., Judge W.	AAAI Spring Symp. Tech. Rep.	2017
Probogotchi: A novel edutainment device as a bridge for interaction between a child with asd and the typically developed sibling	Simut R., Van de Perre G., Costescu C., Saldien J., Vanderfaeillie J., David D., Lebefer D., Vanderborght B.	J. Evid.-Based Psychother.	2016
Prosthetic trauma and politics in the National September 11 Memorial Museum	Sodaro, A	Mem. Stud.	2019	10.1177/1750698017720257
Real-Life Neuroscience: An Ecological Approach to Brain and Behavior Research	Shamay-Tsoory S.G., Mendelsohn A.	Perspect. Psychol. Sci.	2019	10.1177/1745691619856350
Real-Time Performance of a Tactile Neuroprosthesis on Awake Behaving Rats	Ozturk S, Devecioglu I, Beygi M, Atasoy A, Mutlu S, Ozkan M, Guclu B.	IEEE Trans Neural Syst Rehabil Eng	2019	10.1109/TNSRE.2019.2910320
Research on the application of artificial intelligence technology in the field of Justice	Mingtsung C., Shuling L.	J. Phys. Conf. Ser.	2020	10.1088/1742-6596/1570/1/012047
Robot-Embodied Neuronal Networks as an Interactive Model of Learning	Shultz AM, Lee S, Guaraldi M, Shea TB, Yanco HC.	Open Neurol J	2017	10.2174/1874205X01711010039
Robots are not embodied! Conceptions of embodiment and their implications for social human-robot interaction	Ziemke T., Thill S.	Front. Artif. Intell. Appl.	2014	10.3233/978-1-61499-480-0-49
Sallie McFague and an Ecotheological Response to Artificial Intelligence	Green E.	Ecumenical Rev.	2020	10.1111/erev.12502
Second generation cognitive science promises true heideggerian artificial intelligence	Joseph P.G., Levkowitz H.	Mind Matter	2016
Second-order cybernetics and enactive perception	Bishop J.M., Nasuto J.S.	Kybernetes	2005	10.1108/03684920510614696
Separability and Technical Constitution	Lenay, C	Found. Sci.	2012	10.1007/s10699-011-9245-8
Simulating land use change by integrating ANN-CA model and landscape pattern indices	Yang X., Chen R., Zheng X.Q.	Geomatics Nat. Hazards Risk	2016	10.1080/19475705.2014.1001797
Self awareness and the body image	Longo MR, Schüür F, Kammers MP, Tsakiris M, Haggard P.	Acta Psychol (Amst)	2009	10.1016/j.actpsy.2009.02.003
Study on improved APF algorithm for autonomous mobile robot	Shu X.M., Jiang D.M., Dai L.	Appl. Mech. Mater.	2014	10.4028/www.scientific.net/AMM.519-520.1335
Surgical correction of hyperopia, myopia and presbyopia review of recent ophthalmological patents	Shahinpoor M.	Recent Pat. Biomed. Eng.	2011	10.2174/1874764711104030185
Synthetic biology and artificial intelligence: Grounding a cross-disciplinary approach to the synthetic exploration of (Embodied) cognition	Damiano L., Stano P.	Complex Syst.	2018	10.25088/ComplexSystems.27.3.199
Sustainable cybernetics systems: Backbones of ambient intelligent environments	Salden A.H., Kempen Ma.	Ambient Intell.: A Novel Paradigm	2005	10.1007/0-387-22991-4_11
Spatial attention and the malleability of bodily self in the elderly	Zeller, D; Hullin, M	Conscious. Cogn.	2018	10.1016/j.concog.2018.01.006
Software Replica of Minimal Living Processes	Bersini H.	Orig. Life Evol. Biosph.	2010	10.1007/s11084-010-9190-5
The active inference approach to ecological perception: General information dynamics for natural and artificial embodied cognition	Linson A., Clark A., Ramamoorthy S., Friston K.	Front. Robot. AI	2018	10.3389/frobt.2018.00021
The bishop's two bodies: Ambrose and the basilicas of Milan	Chin C.M.	Church Hist.	2010	10.1017/S0009640710000612
The CHREST architecture of cognition the role of perception in general intelligence	Gobet F., Lane P.C.R.	Artif. Gen. Intell. - Proc. Conf. Artif. Gen. Intell., AGI	2010	10.2991/agi.2010.20
The horizons of embodiment. Corporeality in humans, animals, and beyond	Vörös S., Gaitsch P.	Phainomena	2016
The Human Takes It All: Humanlike Synthesized Voices Are Perceived as Less Eerie and More Likable. Evidence From a Subjective Ratings Study	Kühne K., Fischer M.H., Zhou Y.	Front. Neurorobotics	2020	10.3389/fnbot.2020.593732
The limits and potentials of deep learning for robotics	Sünderhauf N., Brock O., Scheirer W., Hadsell R., Fox D., Leitner J., Upcroft B., Abbeel P., Burgard W., Milford M., Corke P.	Int J Rob Res	2018	10.1177/0278364918770733
The person-machine confrontation: Investigations into the pragmatics of dialogism	Schmidt C.T.	AI Soc.	1996	10.1007/BF01174607
The Taxon as an Ontological Problem	Oskolski A.	Biosemiotics	2011	10.1007/s12304-010-9099-4
Toward Enhanced Teleoperation Through Embodiment	Toet A, Kuling IA, Krom BN, van Erp JBF.	Front Robot AI	2020	10.3389/frobt.2020.00014
Towards a theoretical foundation for morphological computation with compliant bodies	Hauser H., Ijspeert A.J., Füchslin R.M., Pfeifer R., Maass W.	Biol. Cybern.	2011	10.1007/s00422-012-0471-0
Towards an integrative theory of consciousness: Part 2 (An anthology of various other models)	De Sousa A.	Mens Sana Monogr.	2013	10.4103/0973-1229.109341
Use of axial membrane vibrations to enhance mass transfer in a hollow tube oxygenator	Krantz W.B., Bilodeau R.R., Voorhees M.E., Elgas R.J.	J. MEMBR. SCI.	1997	10.1016/S0376-7388(96)00245-1
Using one-shot machine learning to implement real-time multimodal learning analytics	Junokas M.J., Kohlburn G., Kumar S., Lane B., Fu W.-T., Lindgren R.	CEUR Workshop Proc.	2017
What does a pain ‘biomarker’ mean and can a machine be taught to measure pain?	Levitt J., Saab C.Y.	Neurosci. Lett.	2019	10.1016/j.neulet.2018.11.038
Winner/loser-take-all circuits on SOI technology for neural network classification	Duong T.A., Saunders C., Ngo T., Daud T.	Proc SPIE Int Soc Opt Eng	1998	10.1117/12.304827
Writing as a child: Lowell's poetic penmanship	Terada R.	Read. the Middle Generation Anew: Culture, Comm., and Form in Twentieth-Century Amer. Poetry	2006
A Data-Driven Learning System Based on Natural Intelligence for an IoT Virtual Assistant	Dmytryk N., Leivadeas A.	IEEE Int. Workshop Comput. Aided Model. Des. Commun. Links Networks, CAMAD	2020	10.1109/CAMAD50429.2020.9209292
How Developmental Robotics can give a methodological contribute to the psychology [Il contributo metodologico della Developmental Robotics alla psicologia]	Conti D., Di Nuovo S., Cangelosi A.	Ric. Psicol.	2018	10.3280/RIP2018-002002
High-quality First-person Rendering Mixed Reality Gaming System for in Home Setting	Chung Y.-Y., Guo H.-J., Kumar H.G., Prabhakaran B.	Proc. - IEEE Int. Conf. Artif. Intell. Virtual Real., AIVR	2020	10.1109/AIVR50618.2020.00070
Prosthetic white hyper-masculinities and 'disaster education'	Preston, J	Ethnicities	2010	10.1177/1468796810372299
Prosthesis and the engineered imagination: reading augmentation and disability across cultural theory, representation and product design	Holt R, Murray S.	Med Humanit	2020	10.1136/medhum-2018-011583
The visible human project: Data into flesh, flesh into data	Waldby C.	Wild Science: Read. Feminism, Medicine and the Media	2013	10.4324/9781315008851-10
Trans men's stealth aesthetics: navigating penile prosthetics and 'gender fraud'	Straayer, C	J. Vis. Cult.	2020	10.1177/1470412920946827
A human-like robot hand and arm with fluidic muscles: Biologically inspired construction and functionality	Boblan I., Bannasch R., Schwenk H., Prietzel F., Miertsch L., Schulz A.	Lect Notes Artif Intell	2004	10.1007/978-3-540-27833-7_12	humanoid robot

## Sheet: Abstract accepted
Title	Authors	Journal/Book	Publication Year	DOI
3DUI and the Phantom Limb: Multisensory experience for embodiment of amputation	Calepso A., Guarese R., Valer R., Iquiapaza Y., Oliveira V.D.J., Nedel L., MacIel A.	Proc. - IEEE Conf. Virtual Real. 3D User Interfaces, VRW	2020	10.1109/VRW50115.2020.00110
A closed-loop hand prosthesis with simultaneous intraneural tactile and position feedback	D'Anna E, Valle G, Mazzoni A, Strauss I, Iberite F, Patton J, Petrini FM, Raspopovic S, Granata G, Di Iorio R, Controzzi M, Cipriani C, Stieglitz T, Rossini PM, Micera S.	Sci Robot	2019	10.1126/scirobotics.aau8892
A phenomenological approach to psychoprosthetics	Mills FB.	Disabil Rehabil	2013	10.3109/09638288.2012.708819
A Pilot Study: Advances in Robotic Hand Illusion and its Subjective Experience	Abrams, AMH; Beckerle, P		2018	10.1145/3173386.3176915
A psychophysical investigation on vibrotactile sensing for transradial prosthesis users	Hanif, NHHM; Chappell, PH; White, NM; Cranny, AW	Cogent Eng.	2018	10.1080/23311916.2018.1539943
A review of invasive and non-invasive sensory feedback in upper limb prostheses	Svensson P, Wijk U, Björkman A, Antfolk C.	Expert Rev Med Devices	2017	10.1080/17434440.2017.1332989
A Review of Non-Invasive Sensory Feedback Methods for Transradial Prosthetic Hands	Stephens-Fripp, B; Alici, G; Mutlu, R	IEEE Access	2018	10.1109/ACCESS.2018.2791583
A robot hand testbed designed for enhancing embodiment and functional neurorehabilitation of body schema in subjects with upper limb impairment or loss	Hellman, RB; Chang, E; Tanner, J; Tillery, SIH; Santos, VJ	Front. Hum. Neurosci.	2015	10.3389/fnhum.2015.00026
A System for Electrotactile Feedback Using Electronic Skin and Flexible Matrix Electrodes: Experimental Evaluation	Franceschi, M; Seminara, L; Dosen, S; Strbac, M; Valle, M; Farina, D	IEEE Trans. Haptics	2017	10.1109/TOH.2016.2618377
Absence of reliable physiological signature of illusory body ownership revealed by fine-grained autonomic measurement during the rubber hand illusion	Critchley HD, Botan V, Ward J.	PLoS One	2021	10.1371/journal.pone.0237282
Amplitude versus spatially modulated electrotactile feedback for myoelectric control of two degrees of freedom	Garenfeld MA, Mortensen CK, Strbac M, Dideriksen JL, Dosen S.	J Neural Eng	2020	10.1088/1741-2552/aba4fd
An interpretative phenomenological analysis of the embodiment of artificial limbs	Murray CD.	Disabil Rehabil	2004	10.1080/09638280410001696764
An investigation into the perceptual embodiment of an artificial hand using transcutaneous electrical nerve stimulation (TENS) in intact-limbed individuals	Mulvey M, Fawkner H, Johnson MI.	Technol Health Care	2014	10.3233/THC-140780
Artificial limb representation in amputees	van den Heiligenberg FMZ, Orlov T, Macdonald SN, Duff EP, Henderson Slater D, Beckmann CF, Johansen-Berg H, Culham JC, Makin TR.	Brain	2018	10.1093/brain/awy054
Augmentation-related brain plasticity	Di Pino G., Maravita A., Zollo L., Guglielmelli E., Di Lazzaro V.	Front. Syst. Neurosci.	2014	10.3389/fnsys.2014.00109
Automatic hand phantom map detection methods	Huang H., Li T., Antfolk C., Bruschini C., Enz C., Justiz J., Koch V.M.	IEEE Biomed. Circuits Syst. Conf., BioCAS - Proc.	2015	10.1109/BioCAS.2015.7348315
Automatic hand phantom map generation and detection using decomposition support vector machines	Huang H., Bruschini C., Antfolk C., Enz C., Li T., Justiz J., Koch V.M.	Biomed. Eng. Online	2018	10.1186/s12938-018-0502-8
Beyond function: Using assistive technologies following lower limb loss	Dunne S., Coffey L., Gallagher P., Desmond D., Ryall N.	J. Rehabil. Med.	2015	10.2340/16501977-1962
Biomimetic approaches to bionic touch through a peripheral nerve interface	Saal HP, Bensmaia SJ.	Neuropsychologia	2015	10.1016/j.neuropsychologia.2015.06.010
Biomimetic Intraneural Sensory Feedback Enhances Sensation Naturalness, Tactile Sensitivity, and Manual Dexterity in a Bidirectional Prosthesis	Valle G, Mazzoni A, Iberite F, D'Anna E, Strauss I, Granata G, Controzzi M, Clemente F, Rognini G, Cipriani C, Stieglitz T, Petrini FM, Rossini PM, Micera S.	Neuron	2018	10.1016/j.neuron.2018.08.033
Body Image, Prostheses, Phantom Limbs	Crawford C.S.	Body Soc.	2015	10.1177/1357034X14522102
Body visual discontinuity affects feeling of ownership and skin conductance responses	Tieri G, Tidoni E, Pavone EF, Aglioti SM.	Sci Rep	2015	10.1038/srep17139
Body-Self Unity With a New Hip or Knee: Understanding Total Joint Replacement Within an Embodiment Framework	Lape EC, Hudak P, Davis AM, Katz JN.	ACR Open Rheumatol	2019	10.1002/acr2.1014
Consistent inter-individual differences in susceptibility to bodily illusions	Cutts SA, Fragaszy DM, Mangalam M.	Conscious Cogn	2019	10.1016/j.concog.2019.102826
Crossmodal representation of a functional robotic hand arises after extensive training in healthy participants	Marini F, Tagliabue CF, Sposito AV, Hernandez-Arieta A, Brugger P, Estévez N, Maravita A.	Neuropsychologia	2014	10.1016/j.neuropsychologia.2013.11.017
Design of a wearable robotic hand to investigate multisensory illusions and the bodily self of humans	Huynh T.V., Scherf A., Bittner A., Saetta G., Lenggenhager B., Beckerle P.	Int. Symp. Robot., ISR	2018
Differential experiences of embodiment between body-powered and myoelectric prosthesis users	Engdahl SM, Meehan SK, Gates DH.	Sci Rep	2020	10.1038/s41598-020-72470-0
Discriminability of multiple cutaneous and proprioceptive hand percepts evoked by intraneural stimulation with Utah slanted electrode arrays in human amputees	Page D.M., George J.A., Wendelken S.M., Davis T.S., Kluger D.T., Hutchinson D.T., Clark G.A.	J. NeuroEng. Rehabil.	2021	10.1186/s12984-021-00808-4
Distributed sensing and stimulation systems for sense of touch restoration in prosthetics	Fares H., Seminara L., Ibrahim A., Franceschi M., Pinna L., Valle M., Dosen S., Farina D.	Proc. - New Gener. CAS, NGCAS	2017	10.1109/NGCAS.2017.54
Effects of transcutaneous electrical nerve stimulation and visuotactile synchrony on the embodiment of an artificial hand	Asao A., Shibuya K., Yamada K., Kazama Y.	Exp. Brain Res.	2019	10.1007/s00221-018-5398-9
Electrotactile EMG feedback improves the control of prosthesis grasping force	Schweisfurth M.A., Markovic M., Dosen S., Teich F., Graimann B., Farina D.	J. Neural Eng.	2016	10.1088/1741-2560/13/5/056010
Embedded Electrotactile Feedback System for Hand Prostheses using Matrix Electrode and Electronic Skin	Abbass Y., Saleh M., Dosen S., Valle M.	IEEE Trans. Biomed. Circuits Syst.	2021	10.1109/TBCAS.2021.3107723
Embodied prosthetic arm stabilizes body posture, while unembodied one perturbs it	Imaizumi S, Asai T, Koyama S.	Conscious Cogn	2016	10.1016/j.concog.2016.08.019
Embodiment of Wearable Technology: Qualitative Longitudinal Study	Nelson EC, Sools AM, Vollenbroek-Hutten MMR, Verhagen T, Noordzij ML.	JMIR Mhealth Uhealth	2020	10.2196/16973
EMG Biofeedback for online predictive control of grasping force in a myoelectric prosthesis	Dosen S, Markovic M, Somer K, Graimann B, Farina D.	J Neuroeng Rehabil	2015	10.1186/s12984-015-0047-z
E-mpathy and the phantom limb sensation: A multisensory experience for embodiment of amputation	Guarese R., De Jesus Oliveira V., Calepso A., Valer R., Iquiapaza Y., Nedel L., MacIel A.	CEUR Workshop Proc.	2020
Enhancing functional abilities and cognitive integration of the lower limb prosthesis	Petrini FM, Valle G, Bumbasirevic M, Barberi F, Bortolotti D, Cvancara P, Hiairrassary A, Mijovic P, Sverrisson AÖ, Pedrocchi A, Divoux JL, Popovic I, Lechler K, Mijovic B, Guiraud D, Stieglitz T, Alexandersson A, Micera S, Lesic A, Raspopovic S.	Sci Transl Med	2019	10.1126/scitranslmed.aav8939
E-Skins: Biomimetic Sensing and Encoding for Upper Limb Prostheses	Iskarous M.M., Thakor N.V.	Proc. IEEE	2019	10.1109/JPROC.2019.2939369
Evoked Haptic Sensation in the Hand With Concurrent Non-Invasive Nerve Stimulation	Vargas L, Whitehouse G, Huang H, Zhu Y, Hu X.	IEEE Trans Biomed Eng	2019	10.1109/TBME.2019.2895575
Evoking haptic sensations in the foot through high-density transcutaneous electrical nerve stimulations	Pan L, Vargas L, Fleming A, Hu X, Zhu Y, Huang HH.	J Neural Eng	2020	10.1088/1741-2552/ab8e8d
Exploring the Embodiment of a Virtual Hand in a Spatially Augmented Respiratory Biofeedback Setting	Barresi G, Marinelli A, Caserta G, de Zambotti M, Tessadori J, Angioletti L, Boccardo N, Freddolini M, Mazzanti D, Deshpande N, Frigo CA, Balconi M, Gruppioni E, Laffranchi M, De Michieli L.	Front Neurorobot	2021	10.3389/fnbot.2021.683653
Extending the Body Ownership to Affective Experience of an Embodied Artificial Hand: a Power Spectra Investigation	Crivelli, D; Balconi, M	Multisens. Res.	2021	10.1163/22134808-bja10037
Factors Associated With Prosthesis Embodiment and Its Importance for Prosthetic Satisfaction in Lower Limb Amputees	Bekrater-Bodmann R.	Front Neurorobot	2021	10.3389/fnbot.2020.604376
Grasping Embodiment: Haptic Feedback for Artificial Limbs	Moore CH, Corbin SF, Mayr R, Shockley K, Silva PL, Lorenz T.	Front Neurorobot	2021	10.3389/fnbot.2021.662397
Home Use of a Neural-connected Sensory Prosthesis Provides the Functional and Psychosocial Experience of Having a Hand Again	Graczyk EL, Resnik L, Schiefer MA, Schmitt MS, Tyler DJ.	Sci Rep	2018	10.1038/s41598-018-26952-x
Illusory movements induced by tendon vibration in right- and left-handed people	Tidoni E, Fusco G, Leonardis D, Frisoli A, Bergamasco M, Aglioti SM.	Exp Brain Res	2015	10.1007/s00221-014-4121-8
Is an artificial limb embodied as a hand? Brain decoding in prosthetic limb users	Maimon-Mor RO, Makin TR.	PLoS Biol	2020	10.1371/journal.pbio.3000729
Is the Prosthetic Homologue Necessary for Embodiment?	Dornfeld C, Swanston M, Cassella J, Beasley C, Green J, Moshayev Y, Wininger M.	Front Neurorobot	2016	10.3389/fnbot.2016.00021
Learning of Artificial Sensation Through Long-Term Home Use of a Sensory-Enabled Prosthesis	Cuberovic I, Gill A, Resnik LJ, Tyler DJ, Graczyk EL.	Front Neurosci	2019	10.3389/fnins.2019.00853
Lightening the Perceived Prosthesis Weight with Neural Embodiment Promoted by Sensory Feedback	Preatoni G, Valle G, Petrini FM, Raspopovic S.	Curr Biol	2021	10.1016/j.cub.2020.11.069
Long-Term Home-Use of Sensory-Motor-Integrated Bidirectional Bionic Prosthetic Arms Promotes Functional, Perceptual, and Cognitive Changes	Schofield JS, Shell CE, Beckler DT, Thumser ZC, Marasco PD.	Front Neurosci	2020	10.3389/fnins.2020.00120
Mechanotactile Sensory Feedback Improves Embodiment of a Prosthetic Hand During Active Use	Shehata AW, Rehani M, Jassat ZE, Hebert JS.	Front Neurosci	2020	10.3389/fnins.2020.00263
Modification of body schema by use of extra robotic thumb	Segura Meraz N., Sobajima M., Aoyama T., Hasegawa Y.	ROBOMECH J.	2018	10.1186/s40648-018-0100-3
Motor Control and Sensory Feedback Enhance Prosthesis Embodiment and Reduce Phantom Pain After Long-Term Hand Amputation	Page DM, George JA, Kluger DT, Duncan C, Wendelken S, Davis T, Hutchinson DT, Clark GA.	Front Hum Neurosci	2018	10.3389/fnhum.2018.00352
Multichannel electrotactile feedback with spatial and mixed coding for closed-loop control of grasping force in hand prostheses	Dosen S., Markovic M., Strbac M., Belic M., Kojic V., Bijelic G., Keller T., Farina D.	IEEE Trans. Neural Syst. Rehabil. Eng.	2017	10.1109/TNSRE.2016.2550864
Multi-modal sensory feedback system for upper limb amputees	Huang H., Li T., Bruschini C., Enz C., Justiz J., Antfolk C., Koch V.M.	Proc. - New Gener. CAS, NGCAS	2017	10.1109/NGCAS.2017.62
Multisensory bionic limb to achieve prosthesis embodiment and reduce distorted phantom limb perceptions	Rognini G, Petrini FM, Raspopovic S, Valle G, Granata G, Strauss I, Solcà M, Bello-Ruiz J, Herbelin B, Mange R, D'Anna E, Di Iorio R, Di Pino G, Andreu D, Guiraud D, Stieglitz T, Rossini PM, Serino A, Micera S, Blanke O.	J Neurol Neurosurg Psychiatry	2019	10.1136/jnnp-2018-318570
Neuromusculoskeletal Arm Prostheses: Personal and Social Implications of Living With an Intimately Integrated Bionic Arm	Middleton A, Ortiz-Catalan M.	Front Neurorobot	2020	10.3389/fnbot.2020.00039
Non-Invasive Stimulation-Based Tactile Sensation for Upper-Extremity Prosthesis: A Review	Li, KR; Fang, YF; Zhou, Y; Liu, HH	IEEE Sens. J.	2017	10.1109/JSEN.2017.2674965
On the Utility of Affective Feedback in Prosthesis Embodiment	Miller A.J., Carolina Bettelani G., Fani S., Bianchi M., Brown J.D.	IEEE World Haptics Conf., WHC	2021	10.1109/WHC49131.2021.9517126
Perceptual correlates of successful body-prosthesis interaction in lower limb amputees: psychometric characterisation and development of the Prosthesis Embodiment Scale	Bekrater-Bodmann R.	Sci Rep	2020	10.1038/s41598-020-70828-y
Perceptual drifts of real and artificial limbs in the rubber hand illusion	Fuchs X, Riemer M, Diers M, Flor H, Trojan J.	Sci Rep	2016	10.1038/srep24362
Perceptual embodiment of prosthetic limbs by transcutaneous electrical nerve stimulation	Mulvey MR, Fawkner HJ, Radford HE, Johnson MI.	Neuromodulation	2012	10.1111/j.1525-1403.2011.00408.x
Phantom limbs: pain, embodiment, and scientific advances in integrative therapies	Lenggenhager B, Arnold CA, Giummarra MJ.	Wiley Interdiscip Rev Cogn Sci	2014	10.1002/wcs.1277
Prostheses as extensions of the body: Progress and challenges	Niedernhuber M, Barone DG, Lenggenhager B.	Neurosci Biobehav Rev	2018	10.1016/j.neubiorev.2018.04.020
Prosthesis embodiment and attenuation of prosthetic touch in upper limb amputees - A proof-of-concept study	Fritsch A, Lenggenhager B, Bekrater-Bodmann R.	Conscious Cogn	2021	10.1016/j.concog.2020.103073
Prosthetic Embodiment and Body Image Changes in Patients Undergoing Bionic Reconstruction Following Brachial Plexus Injury	Sturma A, Hruby LA, Boesendorfer A, Pittermann A, Salminger S, Gstoettner C, Politikou O, Vujaklija I, Farina D, Aszmann OC.	Front Neurorobot	2021	10.3389/fnbot.2021.645261
Reachability and the sense of embodiment in amputees using prostheses	Gouzien A, de Vignemont F, Touillet A, Martinet N, De Graaf J, Jarrassé N, Roby-Brami A.	Sci Rep	2017	10.1038/s41598-017-05094-6
Recent Developments in Prosthesis Sensors, Texture Recognition, and Sensory Stimulation for Upper Limb Prostheses	Masteller A, Sankar S, Kim HB, Ding K, Liu X, All AH.	Ann Biomed Eng	2021	10.1007/s10439-020-02678-8
Restoration of motor control and proprioceptive and cutaneous sensation in humans with prior upper-limb amputation via multiple Utah Slanted Electrode Arrays (USEAs) implanted in residual peripheral arm nerves	Wendelken S, Page DM, Davis T, Wark HAC, Kluger DT, Duncan C, Warren DJ, Hutchinson DT, Clark GA.	J Neuroeng Rehabil	2017	10.1186/s12984-017-0320-4
Restoring tactile and proprioceptive sensation through a brain interface	Tabot GA, Kim SS, Winberry JE, Bensmaia SJ.	Neurobiol Dis	2015	10.1016/j.nbd.2014.08.029
Restoring the sense of touch with a prosthetic hand through a brain interface	Tabot GA, Dammann JF, Berg JA, Tenore FV, Boback JL, Vogelstein RJ, Bensmaia SJ.	Proc Natl Acad Sci U S A	2013	10.1073/pnas.1221113110
Review on tactile sensory feedback of prosthetic hands for the upper-limb amputees by sensory afferent stimulation	Chai G.-H., Sui X.-H., Li P., Liu X.-X., Lan N.	J. Shanghai Jiaotong Univ. Sci.	2014	10.1007/s12204-014-1546-y
Robotic hand illusion with tactile feedback: Unravelling the relative contribution of visuotactile and visuomotor input to the representation of body parts in space	Huynh TV, Bekrater-Bodmann R, Fröhner J, Vogt J, Beckerle P.	PLoS One	2019	10.1371/journal.pone.0210058
Robotic Leg Illusion: System Design and Human-in-the-Loop Evaluation	Penner D., Abrams A.M.H., Overath P., Vogt J., Beckerle P.	IEEE Trans. Human Mach. Syst.	2019	10.1109/THMS.2019.2896447
Robotic touch shifts perception of embodiment to a prosthesis in targeted reinnervation amputees	Marasco PD, Kim K, Colgate JE, Peshkin MA, Kuiken TA.	Brain	2011	10.1093/brain/awq361
Sensory feedback by peripheral nerve stimulation improves task performance in individuals with upper limb loss using a myoelectric prosthesis	Schiefer M, Tan D, Sidek SM, Tyler DJ.	J Neural Eng	2016	10.1088/1741-2560/13/1/016001
Sensory Feedback in Upper Limb Amputees Impacts Cortical Activity as Revealed by Multiscale Connectivity Analysis	Bose R, Ding K, Seet M, Osborn L, Bezerianos A, Thakor N, Dragomir A.	Annu Int Conf IEEE Eng Med Biol Soc	2020	10.1109/EMBC44109.2020.9175224
Skin stretch enhances illusory movement in persons with lower-limb amputation	Shehata A.W., Keri M.-I., Gomez M., Marasco P.D., Vette A.H., Hebert J.S.	IEEE Int. Conf. Rehabil. Rob.	2019	10.1109/ICORR.2019.8779477
Soft Embodiment for Engineering Artificial Limbs	Makin TR, de Vignemont F, Micera S.	Trends Cogn Sci	2020	10.1016/j.tics.2020.09.008
Brain Incorporation of Artificial Limbs and Role of Haptic Feedback	Sengul, A; Shokur, S; Bleuler, H		2014	10.1007/978-3-319-05431-5_17
Somatosensory Evoked Potentials following upper limb noninvasive electrical stimulation: A case study	Artoni F., Tanguenza A., D'Anna E., Micera S.	Proc. Annu. Int. Conf. IEEE Eng. Med. Biol. Soc. EMBS	2020	10.1109/EMBC44109.2020.9176722
Subjective, behavioral, and physiological responses to the rubber hand illusion do not vary with age in the adult phase	Palomo P, Borrego A, Cebolla A, Llorens R, Demarzo M, Baños RM.	Conscious Cogn	2018	10.1016/j.concog.2017.10.014
System to induce and measure embodiment of an artificial hand with programmable convergent visual and tactile stimuli	Benz HL, Sieff TR, Alborz M, Kontson K, Kilpatrick E, Civillico EF.	Annu Int Conf IEEE Eng Med Biol Soc	2016	10.1109/EMBC.2016.7591783
Tactile sensing and feedback in SEMG hand	Zhang, LL; Zheng, ZJ; Li, GF; Sun, Y; Jiang, GZ; Kong, JY; Tao, B; Xu, S; Yu, H; Liu, HH	Int. J. Comput. Sci. Math.	2018	10.1504/IJCSM.2018.10015910
Tactile to Vibrotactile Sensory Feedback Interface for Prosthethic Hand Users	Hanif, NHHM; Hashim, NNN; Chappell, PH; White, NM; Cranny, AW		2016
Talking with Your (Artificial) Hands: Communicative Hand Gestures as an Implicit Measure of Embodiment	Maimon-Mor RO, Obasi E, Lu J, Odeh N, Kirker S, MacSweeney M, Goldin-Meadow S, Makin TR.	iScience	2020	10.1016/j.isci.2020.101650
Temporal Modulation of Transcutaneous Electrical Nerve Stimulation Influences Sensory Perception	Dupan SSG, McNeill Z, Brunton E, Nazarpour K.	Annu Int Conf IEEE Eng Med Biol Soc	2020	10.1109/EMBC44109.2020.9176472
The benefits of sensation on the experience of a hand: A qualitative case series	Graczyk EL, Gill A, Tyler DJ, Resnik LJ.	PLoS One	2019	10.1371/journal.pone.0211469
The current state of bionic limbs from the surgeon's viewpoint	Bumbaširević M, Lesic A, Palibrk T, Milovanovic D, Zoka M, Kravić-Stevović T, Raspopovic S.	EFORT Open Rev	2020	10.1302/2058-5241.5.180038
The Embodiment of Objects: Review, Analysis, and Future Directions	Schettler A, Raja V, Anderson ML.	Front Neurosci	2019	10.3389/fnins.2019.01332
The Hannes hand prosthesis replicates the key biological properties of the human hand	Laffranchi M, Boccardo N, Traverso S, Lombardi L, Canepa M, Lince A, Semprini M, Saglia JA, Naceri A, Sacchetti R, Gruppioni E, De Michieli L.	Sci Robot	2020	10.1126/scirobotics.abb0467
The influence of environment: Experiences of users of myoelectric arm prosthesis-a qualitative study	Widehammar C, Pettersson I, Janeslätt G, Hermansson L.	Prosthet Orthot Int	2018	10.1177/0309364617704801
The role of functionality in the body model for self-attribution	Aymerich-Franch L, Ganesh G.	Neurosci Res	2016	10.1016/j.neures.2015.11.001
The role of tactile afference in shaping motor behaviour and implications for prosthetic innovation	Ackerley R, Kavounoudias A.	Neuropsychologia	2015	10.1016/j.neuropsychologia.2015.06.024
The rubber foot illusion	Crea S, D'Alonzo M, Vitiello N, Cipriani C.	J Neuroeng Rehabil	2015	10.1186/s12984-015-0069-6
The Supernumerary Robotic 3rd Thumb for Skilled Music Tasks	Cunningham J., Hapsari A., Guilleminot P., Shafti A., Faisal A.A.	Proc. IEEE RAS EMBS Int. Conf. Biomed. Rob. Biomechatronics, BioRob	2018	10.1109/BIOROB.2018.8487609
The use of transcutaneous electrical nerve stimulation (TENS) to aid perceptual embodiment of prosthetic limbs	Mulvey MR, Fawkner HJ, Radford H, Johnson MI.	Med Hypotheses	2009	10.1016/j.mehy.2008.08.028
Tool Embodiment: The Tool's Output Must Match the User's Input	Weser V, Proffitt DR.	Front Hum Neurosci	2019	10.3389/fnhum.2018.00537
Toward a Cognitive Model of the Sense of Embodiment in a (Rubber) Hand	Carruthers, G	J. Conscious. Stud.	2013
Towards prosthetic systems providing comprehensive tactile feedback for utility and embodiment	Hartmann, C; Linde, J; Dosen, S; Farina, D; Seminara, L; Pinna, L; Valle, M; Capurro, M		2014
Transcutaneous electrical nerve stimulation for phantom pain and stump pain in adult amputees	Mulvey MR, Radford HE, Fawkner HJ, Hirst L, Neumann V, Johnson MI.	Pain Pract	2013	10.1111/j.1533-2500.2012.00593.x
Upper- and lower-limb amputees show reduced levels of eeriness for images of prosthetic hands	Buckingham G, Parr J, Wood G, Day S, Chadwell A, Head J, Galpin A, Kenney L, Kyberd P, Gowen E, Poliakoff E.	Psychon Bull Rev	2019	10.3758/s13423-019-01612-x
Vibrotactile sensory substitution elicits feeling of ownership of an alien hand	D'Alonzo M, Cipriani C.	PLoS One	2012	10.1371/journal.pone.0050756
Vibrotactile Stimulation in the Upper-Arm for Restoring Individual Finger Sensations in Hand Prosthesis	Fontana J.M., O’Brien R., Laciar E., Maglione L.S., Molisani L.	J. Med. Biol. Eng.	2018	10.1007/s40846-018-0374-1
Vibrotactile stimulation promotes embodiment of an alien hand in amputees with phantom sensations	D'Alonzo M, Clemente F, Cipriani C.	IEEE Trans Neural Syst Rehabil Eng	2015	10.1109/TNSRE.2014.2337952
Visuotactile synchrony of stimulation-induced sensation and natural somatosensation	Christie BP, Graczyk EL, Charkhkar H, Tyler DJ, Triolo RJ.	J Neural Eng	2019	10.1088/1741-2552/ab154c

## Sheet: Abstract rejected
Title	Authors	Journal/Book	Publication Year	DOI
A biologically inspired active compliant joint using local positive velocity feedback (LPVF)	Schneider A., Cruse H., Schmitz J.	IEEE Trans Syst Man Cybern Part B Cybern	2005	10.1109/TSMCB.2005.850147
A functionally relevant tool for the body following spinal cord injury	Pazzaglia M, Galli G, Scivoletto G, Molinari M.	PLoS One	2013	10.1371/journal.pone.0058312
A novel 10-DoF exoskeleton rehabilitation robot based on the postural synergies of upper extremity movements	Liu K., Xiong C.	Lect. Notes Comput. Sci.	2013	10.1007/978-3-642-40852-6_37
A scalable, high resolution strain sensing matrix suitable for tactile transduction	Scibelli AE, Krans JL.	J Biomech	2016	10.1016/j.jbiomech.2015.11.056
Application of total femoral arthroplasty in limb salvage reconstruction	Zhaopeng Q., Jiesheng R.	Chin. J. Tissue Eng. Res.	2021	10.12307/2021.330
ARMassist: A low-cost device for telerehabiltation of post-stroke arm deficits	Perry J.C., Zabaleta H., Belloso A., Keller T.	IFMBE Proc.	2009	10.1007/978-3-642-03889-1_18
Avian extremity reconstruction via osseointegrated leg-prosthesis for intuitive embodiment	Hochgeschurz S, Bergmeister KD, Brånemark R, Aman M, Rocchi A, Restitutti F, Gumpenberger M, Sporer ME, Gstoettner C, Kramer AM, Lang S, Podesser BK, Aszmann OC.	Sci Rep	2021	10.1038/s41598-021-90048-2
Conceptual innovation of a prosthetic hand using TRIZ	Chang, WT; Tseng, CH; Wu, LL	J. Chin. Soc. Mech. Eng.	2008
Cortical control of a prosthetic arm for self-feeding	Velliste M, Perel S, Spalding MC, Whitford AS, Schwartz AB.	Nature	2008	10.1038/nature06996
Generalisation, decision making, and embodiment effects in mental rotation: A neurorobotic architecture tested with a humanoid robot	Seepanomwan K., Caligiore D., Cangelosi A., Baldassarre G.	Neural Netw.	2015	10.1016/j.neunet.2015.09.010
Morphological Neural Computation Restores Discrimination of Naturalistic Textures in Trans-radial Amputees	Mazzoni A., Oddo C.M., Valle G., Camboni D., Strauss I., Barbaro M., Barabino G., Puddu R., Carboni C., Bisoni L., Carpaneto J., Vecchio F., Petrini F.M., Romeni S., Czimmermann T., Massari L., di Iorio R., Miraglia F., Granata G., Pani D., Stieglitz T., Raffo L., Rossini P.M., Micera S.	Sci. Rep.	2020	10.1038/s41598-020-57454-4
On embodiment: A case study of congenital limb deficiency in American culture	Frank G.	Cult Med Psych	1986	10.1007/BF00114696
Perspectives on embodiment and prosthetic incorporation in those with spinal cord injury: Comment on "The embodiment of assistive devices-from wheelchair to exoskeleton" by M. Pazzaglia and M. Molinari	Cole J.	Phys Life Rev	2016	10.1016/j.plrev.2016.01.018
Rewired/Remixed: Event for Dismembered Body	Stelarc	J. Posthuman Stud.	2017	10.5325/jpoststud.1.1.0044
Synchronous Stimulation With Light and Heat Induces Body Ownership and Reduces Pain Perception	Cordier L, Fuchs X, Herpertz S, Trojan J, Diers M.	J Pain	2020	10.1016/j.jpain.2019.10.009
The adjustment and new identity of athletes with prosthetic limbs: A qualitative study	Katsanou A.L., Anagnostopoulos F., Fragkiadaki E.	Arch. Hell. Med.	2020
'There; keep thy finger on it': the prosthetics of measurement in Moby-Dick	Blake, DH	Textual Pract.		10.1080/0950236X.2021.1968179
Transhumanism	Hopkins P.D.	Encycl. of Appl. Ethics	2012	10.1016/B978-0-12-373932-2.00243-X
Wings and flying in immersive VR - Controller type, sound effects and experienced ownership and agency	Sikstrom E., De Gotzen A., Serafin S.	Proc. - Symp. Virtual Augment. Real., SVR	2015	10.1109/VR.2015.7223405
A new biarticular actuator design facilitates control of leg function in BioBiped3	Sharbafi MA, Rode C, Kurowski S, Scholz D, Möckel R, Radkhah K, Zhao G, Rashty AM, Stryk Ov, Seyfarth A.	Bioinspir Biomim	2016	10.1088/1748-3190/11/4/046003
Animal and alien bodies as prostheses: Reframing disability in avatar and how to train your dragon	McReynolds L.	Disability in Science Fiction: Representations of Technology as Cure	2013	10.1057/9781137343437_9
On Replacement Body Parts	Walker MJ.	J Bioeth Inq	2019	10.1007/s11673-018-9889-y
SnapMove: Movement Projection Mapping in Virtual Reality	Cohn B.A., Maselli A., Ofek E., Gonzalez-Franco M.	Proc. - IEEE Int. Conf. Artif. Intell. Virtual Real., AIVR	2020	10.1109/AIVR50618.2020.00024
Somatic Senses Required for the Emotional Design of Upper Limb Prosthesis	Arruda L.M., Silva L.F., Carvalho H., Carvalho M.A.F., Ferreira F.B.N.	Adv. Intell. Sys. Comput.	2020	10.1007/978-3-030-27928-8_74
