# Supplementary material for: Prosthetic embodiment: systematic review on definitions, measures, and experimental paradigms
Source: J Neuroeng Rehabil. 2022 Mar 28;19:37. doi: 10.1186/s12984-022-01006-6 (PMC8962549; doi:10.1186/s12984-022-01006-6)
Supplement: Supplementary file 2 — Additional file 2. Summary of embodiment thematic coding process. [file 12984_2022_1006_MOESM2_ESM.xlsx]

## Sheet: Accepted abstract
Title	Authors	Journal/Book	Publication Year	DOI	Definition	First-order code	Second-order code	Theme
3DUI and the Phantom Limb: Multisensory experience for embodiment of amputation	Calepso A., Guarese R., Valer R., Iquiapaza Y., Oliveira V.D.J., Nedel L., MacIel A.	Proc. - IEEE Conf. Virtual Real. 3D User Interfaces, VRW	2020	10.1109/VRW50115.2020.00110	[...] a participant will probably experience a profound illusion in which a rubber hand feels as if it were their real hand.	experiencing the artificial hand as the real one	Description of what embodiment feels like, description of an experience	Phenomenology
A closed-loop hand prosthesis with simultaneous intraneural tactile and position feedback	D'Anna E, Valle G, Mazzoni A, Strauss I, Iberite F, Patton J, Petrini FM, Raspopovic S, Granata G, Di Iorio R, Controzzi M, Cipriani C, Stieglitz T, Rossini PM, Micera S.	Sci Robot	2019	10.1126/scirobotics.aau8892	N.A.
A phenomenological approach to psychoprosthetics	Mills FB.	Disabil Rehabil	2013	10.3109/09638288.2012.708819	the experience of what it is like for the prosthesis user to incorporate a prosthetic device into his or her body	experiencing the artificial hand as part of the body	Description of what embodiment feels like, description of an experience	Phenomenology
A Pilot Study: Advances in Robotic Hand Illusion and its Subjective Experience	Abrams, AMH; Beckerle, P		2018	10.1145/3173386.3176915	N.A.
A psychophysical investigation on vibrotactile sensing for transradial prosthesis users	Hanif, NHHM; Chappell, PH; White, NM; Cranny, AW	Cogent Eng.	2018	10.1080/23311916.2018.1539943	A sense of embodiment means being self-conscious of one’s own body.	experiencing awarness of the body	Description of what embodiment feels like, description of an experience	Phenomenology
A review of invasive and non-invasive sensory feedback in upper limb prostheses	Svensson P, Wijk U, Björkman A, Antfolk C.	Expert Rev Med Devices	2017	10.1080/17434440.2017.1332989	N.A.
A Review of Non-Invasive Sensory Feedback Methods for Transradial Prosthetic Hands	Stephens-Fripp, B; Alici, G; Mutlu, R	IEEE Access	2018	10.1109/ACCESS.2018.2791583	N.A.
A robot hand testbed designed for enhancing embodiment and functional neurorehabilitation of body schema in subjects with upper limb impairment or loss	Hellman, RB; Chang, E; Tanner, J; Tillery, SIH; Santos, VJ	Front. Hum. Neurosci.	2015	10.3389/fnhum.2015.00026	[...] an internal model of a neuroprostheses as part of his/her body schema	inclusion of the prosthesis in the body schema	Description of the process that leads to embodiment, according to the theoretical framework that understands embodiment as integration of a foreing object into the pre-existent neural infrastructure supporting the body (i.e. body representation(s))	Body representation
A System for Electrotactile Feedback Using Electronic Skin and Flexible Matrix Electrodes: Experimental Evaluation	Franceschi, M; Seminara, L; Dosen, S; Strbac, M; Valle, M; Farina, D	IEEE Trans. Haptics	2017	10.1109/TOH.2016.2618377	[..] embodiment of the artificial device into the user body scheme.	inclusion of the prosthesis in the body schema	Description of the process that leads to embodiment, according to the theoretical framework that understands embodiment as integration of a foreing object into the pre-existent neural infrastructure supporting the body (i.e. body representation(s))	Body representation
Absence of reliable physiological signature of illusory body ownership revealed by fine-grained autonomic measurement during the rubber hand illusion	Critchley HD, Botan V, Ward J.	PLoS One	2021	10.1371/journal.pone.0237282	[...] experience the rubber hand as part of their own body	experiencing the artificial hand as part of the body	Description of what embodiment feels like, description of an experience	Phenomenology
Amplitude versus spatially modulated electrotactile feedback for myoelectric control of two degrees of freedom	Garenfeld MA, Mortensen CK, Strbac M, Dideriksen JL, Dosen S.	J Neural Eng	2020	10.1088/1741-2552/aba4fd	N.A.
An interpretative phenomenological analysis of the embodiment of artificial limbs	Murray CD.	Disabil Rehabil	2004	10.1080/09638280410001696764	[...] of how certain technologies and artefacts can mediate both perceptual and motor skills and become incorporated into the phenomenal boundaries of the body	experiencing the artificial hand as part of the body	Description of what embodiment feels like, description of an experience	Phenomenology
					incorporation of the tool into the form and praxis of the body	inclusion of the prosthesis into the representations of the body	Description of the process that leads to embodiment, according to the theoretical framework that understands embodiment as integration of a foreing object into the pre-existent neural infrastructure supporting the body (i.e. body representation(s))	Body representation
An investigation into the perceptual embodiment of an artificial hand using transcutaneous electrical nerve stimulation (TENS) in intact-limbed individuals	Mulvey M, Fawkner H, Johnson MI.	Technol Health Care	2014	10.3233/THC-140780	Proprioceptive awareness of an artificial limb increases over time for most amputees until the artificial limb no longer feels like it is separate from the rest of the body	experiencing the prosthesis as part of the body	Description of what embodiment feels like, description of an experience	Phenomenology
					Such perceptual embodiment of the artificial limb into the pre-existing body schema [...]	inclusion of the prosthesis in the body schema	Description of the process that leads to embodiment, according to the theoretical framework that understands embodiment as integration of a foreing object into the pre-existent neural infrastructure supporting the body (i.e. body representation(s))	Body representation
Artificial limb representation in amputees	van den Heiligenberg FMZ, Orlov T, Macdonald SN, Duff EP, Henderson Slater D, Beckmann CF, Johansen-Berg H, Culham JC, Makin TR.	Brain	2018	10.1093/brain/awy054	prosthetic limbs, used to substitute the missing hand, can recruit brain resources normally devoted for body representation	exploitation of neural resources normally devoted to representation of biological limb	Description of the process that leads to embodiment, according to the theoretical framework that understands embodiment as integration of a foreing object into the pre-existent neural infrastructure supporting the body (i.e. body representation(s))	Body representation
Augmentation-related brain plasticity	Di Pino G., Maravita A., Zollo L., Guglielmelli E., Di Lazzaro V.	Front. Syst. Neurosci.	2014	10.3389/fnsys.2014.00109	multisensory integration neurons enlarge their receptive fields to embody supernumerary limbs	inclusion in the neural representation	Description of the process that leads to embodiment, according to the theoretical framework that understands embodiment as integration of a foreing object into the pre-existent neural infrastructure supporting the body (i.e. body representation(s))	Body representation
					[...] exploitation of tools through their embodiment, reshaping the body representation and the sense of the self	inclusion in to the body representation	Description of the process that leads to embodiment, according to the theoretical framework that understands embodiment as integration of a foreing object into the pre-existent neural infrastructure supporting the body (i.e. body representation(s))	Body representation
					human brain can be trained to expand its motor control to a supernumerary, artificial limb or else to receive sensory information from an external accessory sensor and plastically embed them into its representation of the body	inclusion in to the body representation	Description of the process that leads to embodiment, according to the theoretical framework that understands embodiment as integration of a foreing object into the pre-existent neural infrastructure supporting the body (i.e. body representation(s))	Body representation
Automatic hand phantom map detection methods	Huang H., Li T., Antfolk C., Bruschini C., Enz C., Justiz J., Koch V.M.	IEEE Biomed. Circuits Syst. Conf., BioCAS - Proc.	2015	10.1109/BioCAS.2015.7348315	N.A.
Automatic hand phantom map generation and detection using decomposition support vector machines	Huang H., Bruschini C., Antfolk C., Enz C., Li T., Justiz J., Koch V.M.	Biomed. Eng. Online	2018	10.1186/s12938-018-0502-8	N.A.
Beyond function: Using assistive technologies following lower limb loss	Dunne S., Coffey L., Gallagher P., Desmond D., Ryall N.	J. Rehabil. Med.	2015	10.2340/16501977-1962	feeling that their prosthetic limb was part of their body	experiencing the prosthesis as part of the body	Description of what embodiment feels like, description of an experience	Phenomenology
					prosthesis that “fits like a glove” may be more readily incorporated or experienced as part of or an extension to an individual’s body	experiencing the prosthesis as part of the body	Description of what embodiment feels like, description of an experience	Phenomenology
Biomimetic approaches to bionic touch through a peripheral nerve interface	Saal HP, Bensmaia SJ.	Neuropsychologia	2015	10.1016/j.neuropsychologia.2015.06.010	the embodiment of our limbs, the feeling that they are a part of us	experiencing the prosthesis as part of the self	Description of what embodiment feels like, description of an experience	Phenomenology
Biomimetic Intraneural Sensory Feedback Enhances Sensation Naturalness, Tactile Sensitivity, and Manual Dexterity in a Bidirectional Prosthesis	Valle G, Mazzoni A, Iberite F, D'Anna E, Strauss I, Granata G, Controzzi M, Clemente F, Rognini G, Cipriani C, Stieglitz T, Petrini FM, Rossini PM, Micera S.	Neuron	2018	10.1016/j.neuron.2018.08.033	N.A.
Body Image, Prostheses, Phantom Limbs	Crawford C.S.	Body Soc.	2015	10.1177/1357034X14522102	Prosthetization often entails deep embodiment so that the artificial quite literally becomes a part of the real or fleshy	experiencing the prosthesis as part of the body	Description of what embodiment feels like, description of an experience	Phenomenology
					when prostheses are of-the-body – typically through coinciding or the merger of artificial and phantom limbs – a vital integrity is often restored.	resotoration of body integrity, the prosthesis becomes part of the body	Description of what embodiment feels like, description of an experience	Phenomenology
Body visual discontinuity affects feeling of ownership and skin conductance responses	Tieri G, Tidoni E, Pavone EF, Aglioti SM.	Sci Rep	2015	10.1038/srep17139	Integrating multiple sensory information and solving possible incongruences is fundamental for correctly attributing an external object to our Self	inclusion of the external object in the self, experiencing the prosthesis as part of the self	Description of what embodiment feels like, description of an experience	Phenomenology
Body-Self Unity With a New Hip or Knee: Understanding Total Joint Replacement Within an Embodiment Framework	Lape EC, Hudak P, Davis AM, Katz JN.	ACR Open Rheumatol	2019	10.1002/acr2.1014	the human experience of simultaneously having and being a body.That is, we are the subjects of our own existence (the “subject body”), and we observe ourselves (the “object body”)	Experience of ownership and experience of being a body	Description of what embodiment feels like, description of an experience	Phenomenology
					Implicit embodiment occurs when recipients process the prosthesis in the same way they would the biological body part.	incusion in body representations	Description of the process that leads to embodiment, according to the theoretical framework that understands embodiment as integration of a foreing object into the pre-existent neural infrastructure supporting the body (i.e. body representation(s))	Body representation
					Explicit embodiment refers to a range of subjective feelings toward the body part, including affective feelings and perceptions of bodily integrity and ownership	experiential description of the feeling of embodiment	Description of what embodiment feels like, description of an experience	Phenomenology
Consistent inter-individual differences in susceptibility to bodily illusions	Cutts SA, Fragaszy DM, Mangalam M.	Conscious Cogn	2019	10.1016/j.concog.2019.102826	Illusory senses of ownership and agency (that the hand or effector that we see belongs to us and moves at our will, respectively) support the embodiment	description of the subcomponents of the experience of embodiment, experiencing that the hand is mine and that I can move it	Description of what embodiment feels like, description of an experience	Phenomenology
Crossmodal representation of a functional robotic hand arises after extensive training in healthy participants	Marini F, Tagliabue CF, Sposito AV, Hernandez-Arieta A, Brugger P, Estévez N, Maravita A.	Neuropsychologia	2014	10.1016/j.neuropsychologia.2013.11.017	transform the feeling relative to an artificial limb from that of an “inert supplement” or an “extracorporeal structure” into that of an incorporated, comfortable and efficient body part	experience of the artificial limb as part of the body	Description of what embodiment feels like, description of an experience	Phenomenology
Design of a wearable robotic hand to investigate multisensory illusions and the bodily self of humans	Huynh T.V., Scherf A., Bittner A., Saetta G., Lenggenhager B., Beckerle P.	Int. Symp. Robot., ISR	2018		N.A.
Differential experiences of embodiment between body-powered and myoelectric prosthesis users	Engdahl SM, Meehan SK, Gates DH.	Sci Rep	2020	10.1038/s41598-020-72470-0	the perception of a prosthesis as part of one’s body	experience of the prosthesis as part of the body	Description of what embodiment feels like, description of an experience	Phenomenology
					An object may be implicitly embodied if some of its properties are processed in the same way as the properties of one’s own body.	incusion in body representations	Description of the process that leads to embodiment, according to the theoretical framework that understands embodiment as integration of a foreing object into the pre-existent neural infrastructure supporting the body (i.e. body representation(s))	Body representation
					Embodiment may also be experienced more explicitly, as evidenced by affective reactions towards the object, perceptions of ownership, and other subjective feelings	experiential description of the feeling of embodiment	Description of what embodiment feels like, description of an experience	Phenomenology
Discriminability of multiple cutaneous and proprioceptive hand percepts evoked by intraneural stimulation with Utah slanted electrode arrays in human amputees	Page D.M., George J.A., Wendelken S.M., Davis T.S., Kluger D.T., Hutchinson D.T., Clark G.A.	J. NeuroEng. Rehabil.	2021	10.1186/s12984-021-00808-4	to feel as though their prosthesis is a replacement hand, in addition to being a useful tool	Experiencing the prosthesis has a hand	Description of what embodiment feels like, description of an experience	Phenomenology
Distributed sensing and stimulation systems for sense of touch restoration in prosthetics	Fares H., Seminara L., Ibrahim A., Franceschi M., Pinna L., Valle M., Dosen S., Farina D.	Proc. - New Gener. CAS, NGCAS	2017	10.1109/NGCAS.2017.54	N.A.
Effects of transcutaneous electrical nerve stimulation and visuotactile synchrony on the embodiment of an artificial hand	Asao A., Shibuya K., Yamada K., Kazama Y.	Exp. Brain Res.	2019	10.1007/s00221-018-5398-9	Embodiment is the sense of being localized within one’s bodily border	Description of the experience of embodiment	Description of what embodiment feels like, description of an experience	Phenomenology
					The sense of agency and the sense of body ownership reflect dissociable components of embodiment	subcomponents of the experience of embodiment, also experiences	Description of what embodiment feels like, description of an experience	Phenomenology
Electrotactile EMG feedback improves the control of prosthesis grasping force	Schweisfurth M.A., Markovic M., Dosen S., Teich F., Graimann B., Farina D.	J. Neural Eng.	2016	10.1088/1741-2560/13/5/056010	N.A.
Embedded Electrotactile Feedback System for Hand Prostheses using Matrix Electrode and Electronic Skin	Abbass Y., Saleh M., Dosen S., Valle M.	IEEE Trans. Biomed. Circuits Syst.	2021	10.1109/TBCAS.2021.3107723	embodiment of the artificial device into the user body scheme	inclusion of the prosthesis in the body schema	Description of the process that leads to embodiment, according to the theoretical framework that understands embodiment as integration of a foreing object into the pre-existent neural infrastructure supporting the body (i.e. body representation(s))	Body representation
Embodied prosthetic arm stabilizes body posture, while unembodied one perturbs it	Imaizumi S, Asai T, Koyama S.	Conscious Cogn	2016	10.1016/j.concog.2016.08.019	External objects can be integrated into the sensorimotor system following long-term use, [...]	inclusion of the prosthesis into the pre-existeant sensorimotor infrastracture	Description of the process that leads to embodiment, according to the theoretical framework that understands embodiment as integration of a foreing object into the pre-existent neural infrastructure supporting the body (i.e. body representation(s))	Body representation
					[...] and recognized as one’s own body	description of the experience (recognize, being aware)	Description of what embodiment feels like, description of an experience	Phenomenology
					Such an embodied sense of self consists of a sense of one’s own body (i.e., sense of body ownership: “this hand belongs to my body”) and a sense of one’s own action (i.e., sense of agency: “I am causing this action and controlling my body”)	subcomponents of the experience of embodiment, also experiences	Description of what embodiment feels like, description of an experience	Phenomenology
Embodiment of Wearable Technology: Qualitative Longitudinal Study	Nelson EC, Sools AM, Vollenbroek-Hutten MMR, Verhagen T, Noordzij ML.	JMIR Mhealth Uhealth	2020	10.2196/16973	N.A.
EMG Biofeedback for online predictive control of grasping force in a myoelectric prosthesis	Dosen S, Markovic M, Somer K, Graimann B, Farina D.	J Neuroeng Rehabil	2015	10.1186/s12984-015-0047-z	N.A.
E-mpathy and the phantom limb sensation: A multisensory experience for embodiment of amputation	Guarese R., De Jesus Oliveira V., Calepso A., Valer R., Iquiapaza Y., Nedel L., MacIel A.	CEUR Workshop Proc.	2020		N.A.
Enhancing functional abilities and cognitive integration of the lower limb prosthesis	Petrini FM, Valle G, Bumbasirevic M, Barberi F, Bortolotti D, Cvancara P, Hiairrassary A, Mijovic P, Sverrisson AÖ, Pedrocchi A, Divoux JL, Popovic I, Lechler K, Mijovic B, Guiraud D, Stieglitz T, Alexandersson A, Micera S, Lesic A, Raspopovic S.	Sci Transl Med	2019	10.1126/scitranslmed.aav8939	we assessed the integration of the device into the body schema [...] through measurements of prosthesis embodiment	inclusion of the prosthesis in the body schema	Description of the process that leads to embodiment, according to the theoretical framework that understands embodiment as integration of a foreing object into the pre-existent neural infrastructure supporting the body (i.e. body representation(s))	Body representation
E-Skins: Biomimetic Sensing and Encoding for Upper Limb Prostheses	Iskarous M.M., Thakor N.V.	Proc. IEEE	2019	10.1109/JPROC.2019.2939369	the prosthesis is a part of their body schema	inclusion of the prosthesis in the body schema	Description of the process that leads to embodiment, according to the theoretical framework that understands embodiment as integration of a foreing object into the pre-existent neural infrastructure supporting the body (i.e. body representation(s))	Body representation
Evoked Haptic Sensation in the Hand With Concurrent Non-Invasive Nerve Stimulation	Vargas L, Whitehouse G, Huang H, Zhu Y, Hu X.	IEEE Trans Biomed Eng	2019	10.1109/TBME.2019.2895575	N.A.
Evoking haptic sensations in the foot through high-density transcutaneous electrical nerve stimulations	Pan L, Vargas L, Fleming A, Hu X, Zhu Y, Huang HH.	J Neural Eng	2020	10.1088/1741-2552/ab8e8d	N.A.
Exploring the Embodiment of a Virtual Hand in a Spatially Augmented Respiratory Biofeedback Setting	Barresi G, Marinelli A, Caserta G, de Zambotti M, Tessadori J, Angioletti L, Boccardo N, Freddolini M, Mazzanti D, Deshpande N, Frigo CA, Balconi M, Gruppioni E, Laffranchi M, De Michieli L.	Front Neurorobot	2021	10.3389/fnbot.2021.683653	the individuals' feeling that a virtual or robotic limb is integrated in their own body scheme	experience of inclusion of the robotic arm in the body schema	Description of the phenomenological correlate of the process of integration into the pre-existent neural infrastructure	Mixed - Phenomenology and Body representation
					the psychological process occurring when subjects feel external objects as integrated in their own body scheme	experience of inclusion of external objects in the body schema	Description of the phenomenological correlate of the process of integration into the pre-existent neural infrastructure	Mixed - Phenomenology and Body representation
Extending the Body Ownership to Affective Experience of an Embodied Artificial Hand: a Power Spectra Investigation	Crivelli, D; Balconi, M	Multisens. Res.	2021	10.1163/22134808-bja10037	the external object is embodied and misleadingly felt as ‘own’	experience of the artificial limb belonging to oneself	Description of what embodiment feels like, description of an experience	Phenomenology
Factors Associated With Prosthesis Embodiment and Its Importance for Prosthetic Satisfaction in Lower Limb Amputees	Bekrater-Bodmann R.	Front Neurorobot	2021	10.3389/fnbot.2020.604376	the integration of the prosthetic device into the amputee's body representation	inclusion of external objects in the body schema	Description of the process that leads to embodiment, according to the theoretical framework that understands embodiment as integration of a foreing object into the pre-existent neural infrastructure supporting the body (i.e. body representation(s))	Body representation
					prosthesis embodiment is the cognitive and perceptual incorporation of the prosthesis, which can then be better described as representing an actual body part, rather than as a mere tool loosely attached to the body	prosthesis being experienced as part of of oneself	Description of what embodiment feels like, description of an experience	Phenomenology
Grasping Embodiment: Haptic Feedback for Artificial Limbs	Moore CH, Corbin SF, Mayr R, Shockley K, Silva PL, Lorenz T.	Front Neurorobot	2021	10.3389/fnbot.2021.662397	Sense of embodiment refers to the sense of self-location, agency, and ownership that humans feel in relation to their bodies and body parts	subcomponents of the experience of embodiment, also experiences	Description of what embodiment feels like, description of an experience	Phenomenology
Home Use of a Neural-connected Sensory Prosthesis Provides the Functional and Psychosocial Experience of Having a Hand Again	Graczyk EL, Resnik L, Schiefer MA, Schmitt MS, Tyler DJ.	Sci Rep	2018	10.1038/s41598-018-26952-x	incorporation of the prosthesis into the body schema	inclusion of the prosthesis in the body schema	Description of the process that leads to embodiment, according to the theoretical framework that understands embodiment as integration of a foreing object into the pre-existent neural infrastructure supporting the body (i.e. body representation(s))	Body representation
Illusory movements induced by tendon vibration in right- and left-handed people	Tidoni E, Fusco G, Leonardis D, Frisoli A, Bergamasco M, Aglioti SM.	Exp Brain Res	2015	10.1007/s00221-014-4121-8	N.A.
Is an artificial limb embodied as a hand? Brain decoding in prosthetic limb users	Maimon-Mor RO, Makin TR.	PLoS Biol	2020	10.1371/journal.pbio.3000729	The potential ability of the human brain to represent an artificial limb as a body part	inclusion of the prosthesis in body representations	Description of the process that leads to embodiment, according to the theoretical framework that understands embodiment as integration of a foreing object into the pre-existent neural infrastructure supporting the body (i.e. body representation(s))	Body representation
					the multisensory association of external objects with body representation	inclusion of the prosthesis in body representations	Description of the process that leads to embodiment, according to the theoretical framework that understands embodiment as integration of a foreing object into the pre-existent neural infrastructure supporting the body (i.e. body representation(s))	Body representation
					From a neural standpoint, embodiment is defined by the successful allocation of brain resources, originally devoted to controlling one’s own body, to represent and operate external objects	exploitation of neural resources normally devoted to representation of biological hand	Description of the process that leads to embodiment, according to the theoretical framework that understands embodiment as integration of a foreing object into the pre-existent neural infrastructure supporting the body (i.e. body representation(s))	Body representation
					visual embodiment—the successful allocation of visual hand-related neural resources	exploitation of neural resources in the visual system normally related to the biological hand hand, integration into the pre-existent nerual infrastructure	Description of the process that leads to embodiment, according to the theoretical framework that understands embodiment as integration of a foreing object into the pre-existent neural infrastructure supporting the body (i.e. body representation(s))	Body representation
Is the Prosthetic Homologue Necessary for Embodiment?	Dornfeld C, Swanston M, Cassella J, Beasley C, Green J, Moshayev Y, Wininger M.	Front Neurorobot	2016	10.3389/fnbot.2016.00021	Embodiment is the process by which patients with limb loss come to accept their peripheral device as a natural extension of self.	experience of the artificial limb as part of the self	Description of what embodiment feels like, description of an experience	Phenomenology
					Embodiment is generally defined as the integration of an artificial limb into one's own body schema, i.e., the fusion of body and perception	experience of the artificial limb as part of the body	Description of what embodiment feels like, description of an experience	Phenomenology
Learning of Artificial Sensation Through Long-Term Home Use of a Sensory-Enabled Prosthesis	Cuberovic I, Gill A, Resnik LJ, Tyler DJ, Graczyk EL.	Front Neurosci	2019	10.3389/fnins.2019.00853	the conscious perception of tool inclusion within one’s bodily borders and the preconscious sensorimotor processing of the tool as if it belonged to the body	experiencing the tool as part of the body	Description of what embodiment feels like, description of an experience	Phenomenology
Lightening the Perceived Prosthesis Weight with Neural Embodiment Promoted by Sensory Feedback	Preatoni G, Valle G, Petrini FM, Raspopovic S.	Curr Biol	2021	10.1016/j.cub.2020.11.069	the integration of the prosthesis in the amputee’s body schema,	inclusion of the prosthesis in the body schema	Description of the process that leads to embodiment, according to the theoretical framework that understands embodiment as integration of a foreing object into the pre-existent neural infrastructure supporting the body (i.e. body representation(s))	Body representation
					embodiment (i.e., ownership)	emodiment is the experience of ownership	Description of what embodiment feels like, description of an experience	Phenomenology
Long-Term Home-Use of Sensory-Motor-Integrated Bidirectional Bionic Prosthetic Arms Promotes Functional, Perceptual, and Cognitive Changes	Schofield JS, Shell CE, Beckler DT, Thumser ZC, Marasco PD.	Front Neurosci	2020	10.3389/fnins.2020.00120	[...] the necessary information the brain requires to perceive our limbs as a part of our bodies (embodiment),which helps us distinguish ourselves as separate from the world around us	experiencing the limbs as part of us	Description of what embodiment feels like, description of an experience	Phenomenology
Mechanotactile Sensory Feedback Improves Embodiment of a Prosthetic Hand During Active Use	Shehata AW, Rehani M, Jassat ZE, Hebert JS.	Front Neurosci	2020	10.3389/fnins.2020.00263	Embodiment, which encompasses the feeling of owning, controlling and locating the device without the need to constantly look at it	subcomponents of the experience of embodiment, also experiences	Description of what embodiment feels like, description of an experience	Phenomenology
					Embodiment is thought to involve sub-components of ownership (the feeling that the hand is actually a part of the body), location (the sensation that the hand is in an appropriate area and that a relationship exists between what is seen in that area and where it is felt on the hand) and agency (a feeling of control over the actions of the hand)	subcomponents of the experience of embodiment, also experiences	Description of what embodiment feels like, description of an experience	Phenomenology
					These items interrelate and may result in a foreign object, such as the prosthetic hand, being integrated into the body schema	inclusion of the prosthesis in the body schema	Description of the process that leads to embodiment, according to the theoretical framework that understands embodiment as integration of a foreing object into the pre-existent neural infrastructure supporting the body (i.e. body representation(s))	Body representation
Modification of body schema by use of extra robotic thumb	Segura Meraz N., Sobajima M., Aoyama T., Hasegawa Y.	ROBOMECH J.	2018	10.1186/s40648-018-0100-3	embodiment means that the user can have an accurate idea of the position of the artifcial limb without visual information	awarness of the artificial limb	Description of what embodiment feels like, description of an experience	Phenomenology
					We call embodiment when the prolonged use of these tools writes them strongly in the body schema.	inclusion of the prosthesis in the body schema	Description of the process that leads to embodiment, according to the theoretical framework that understands embodiment as integration of a foreing object into the pre-existent neural infrastructure supporting the body (i.e. body representation(s))	Body representation
Motor Control and Sensory Feedback Enhance Prosthesis Embodiment and Reduce Phantom Pain After Long-Term Hand Amputation	Page DM, George JA, Kluger DT, Duncan C, Wendelken S, Davis T, Hutchinson DT, Clark GA.	Front Hum Neurosci	2018	10.3389/fnhum.2018.00352	meaningful integration of the prosthesis into one’s body image	inclusion of the prosthesis in the body image	Description of the process that leads to embodiment, according to the theoretical framework that understands embodiment as integration of a foreing object into the pre-existent neural infrastructure supporting the body (i.e. body representation(s))	Body representation
Multichannel electrotactile feedback with spatial and mixed coding for closed-loop control of grasping force in hand prostheses	Dosen S., Markovic M., Strbac M., Belic M., Kojic V., Bijelic G., Keller T., Farina D.	IEEE Trans. Neural Syst. Rehabil. Eng.	2017	10.1109/TNSRE.2016.2550864	N.A.
Multi-modal sensory feedback system for upper limb amputees	Huang H., Li T., Bruschini C., Enz C., Justiz J., Antfolk C., Koch V.M.	Proc. - New Gener. CAS, NGCAS	2017	10.1109/NGCAS.2017.62	N.A.
Multisensory bionic limb to achieve prosthesis embodiment and reduce distorted phantom limb perceptions	Rognini G, Petrini FM, Raspopovic S, Valle G, Granata G, Strauss I, Solcà M, Bello-Ruiz J, Herbelin B, Mange R, D'Anna E, Di Iorio R, Di Pino G, Andreu D, Guiraud D, Stieglitz T, Rossini PM, Serino A, Micera S, Blanke O.	J Neurol Neurosurg Psychiatry	2019	10.1136/jnnp-2018-318570	artificial limbs that are experienced (‘embodied’) like real limbs.	experiencing the artificial limb as the real one	Description of what embodiment feels like, description of an experience	Phenomenology
Neuromusculoskeletal Arm Prostheses: Personal and Social Implications of Living With an Intimately Integrated Bionic Arm	Middleton A, Ortiz-Catalan M.	Front Neurorobot	2020	10.3389/fnbot.2020.00039	We take embodiment to mean not only a sense of ownership over the prosthesis (self-identification with the device as one’s own body), but also a degree of agency over its use (reliable and intuitive control).	subcomponents of the experience of embodiment, also experiences	Description of what embodiment feels like, description of an experience	Phenomenology
Non-Invasive Stimulation-Based Tactile Sensation for Upper-Extremity Prosthesis: A Review	Li, KR; Fang, YF; Zhou, Y; Liu, HH	IEEE Sens. J.	2017	10.1109/JSEN.2017.2674965	N.A.
On the Utility of Affective Feedback in Prosthesis Embodiment	Miller A.J., Carolina Bettelani G., Fani S., Bianchi M., Brown J.D.	IEEE World Haptics Conf., WHC	2021	10.1109/WHC49131.2021.9517126	the integration of body parts or objects into the bodily self-representation	inclusion of the prosthesis into the bodily self-representation	Description of the process that leads to embodiment, according to the theoretical framework that understands embodiment as integration of a foreing object into the pre-existent neural infrastructure supporting the body (i.e. body representation(s))	Body representation
Perceptual correlates of successful body-prosthesis interaction in lower limb amputees: psychometric characterisation and development of the Prosthesis Embodiment Scale	Bekrater-Bodmann R.	Sci Rep	2020	10.1038/s41598-020-70828-y	the artifcial limb can also be perceived as integral part of the body	experiencing the artificial limb as part of the body	Description of what embodiment feels like, description of an experience	Phenomenology
Perceptual drifts of real and artificial limbs in the rubber hand illusion	Fuchs X, Riemer M, Diers M, Flor H, Trojan J.	Sci Rep	2016	10.1038/srep24362	N.A.
Perceptual embodiment of prosthetic limbs by transcutaneous electrical nerve stimulation	Mulvey MR, Fawkner HJ, Radford HE, Johnson MI.	Neuromodulation	2012	10.1111/j.1525-1403.2011.00408.x	integrate the artificial limb into the amputee’s body schema (i.e., perceptual embodiment of a prosthesis)	inclusion of the artificial limb in the body schema	Description of the process that leads to embodiment, according to the theoretical framework that understands embodiment as integration of a foreing object into the pre-existent neural infrastructure supporting the body (i.e. body representation(s))	Body representation
					the prosthetic hand feels like it is part of one’s own body	experiencing the prosthesis as part of the body	Description of what embodiment feels like, description of an experience	Phenomenology
Phantom limbs: pain, embodiment, and scientific advances in integrative therapies	Lenggenhager B, Arnold CA, Giummarra MJ.	Wiley Interdiscip Rev Cogn Sci	2014	10.1002/wcs.1277	the sense of being in the body	experience of being in the body	Description of what embodiment feels like, description of an experience	Phenomenology
Prostheses as extensions of the body: Progress and challenges	Niedernhuber M, Barone DG, Lenggenhager B.	Neurosci Biobehav Rev	2018	10.1016/j.neubiorev.2018.04.020	taking an artificial hand into account as one’s own body part at a neural, behavioural and perceptual level.	inclusion in body representation and experience of this inclusion	Description of the phenomenological correlate of the process of integration into the pre-existent neural infrastructure	Mixed - Phenomenology and Body representation
Prosthesis embodiment and attenuation of prosthetic touch in upper limb amputees - A proof-of-concept study	Fritsch A, Lenggenhager B, Bekrater-Bodmann R.	Conscious Cogn	2021	10.1016/j.concog.2020.103073	the perceptual incorporation of the rubber hand into one’s body representation, that is, embodiment of the artificial limb	experience of inclusion of the rubber in the body representation	Description of the phenomenological correlate of the process of integration into the pre-existent neural infrastructure	Mixed - Phenomenology and Body representation
Prosthetic Embodiment and Body Image Changes in Patients Undergoing Bionic Reconstruction Following Brachial Plexus Injury	Sturma A, Hruby LA, Boesendorfer A, Pittermann A, Salminger S, Gstoettner C, Politikou O, Vujaklija I, Farina D, Aszmann OC.	Front Neurorobot	2021	10.3389/fnbot.2021.645261	N.A.
Reachability and the sense of embodiment in amputees using prostheses	Gouzien A, de Vignemont F, Touillet A, Martinet N, De Graaf J, Jarrassé N, Roby-Brami A.	Sci Rep	2017	10.1038/s41598-017-05094-6	At the implicit level of body representations, an object is said to be embodied if some of its properties – or all of them – are processed in the same way as the properties of biological body parts.	exploitation of neural resources normally devoted to representation of body parts	Description of the process that leads to embodiment, according to the theoretical framework that understands embodiment as integration of a foreing object into the pre-existent neural infrastructure supporting the body (i.e. body representation(s))	Body representation
					Embodiment can also be associated with a large range of subjective explicit feelings, including feelings of bodily ownership, feelings of bodily control, of bodily integrity, affective feelings, and so forth	subcomponents of the experience of embodiment, also experiences	Description of what embodiment feels like, description of an experience	Phenomenology
Recent Developments in Prosthesis Sensors, Texture Recognition, and Sensory Stimulation for Upper Limb Prostheses	Masteller A, Sankar S, Kim HB, Ding K, Liu X, All AH.	Ann Biomed Eng	2021	10.1007/s10439-020-02678-8	N.A.
Restoration of motor control and proprioceptive and cutaneous sensation in humans with prior upper-limb amputation via multiple Utah Slanted Electrode Arrays (USEAs) implanted in residual peripheral arm nerves	Wendelken S, Page DM, Davis T, Wark HAC, Kluger DT, Duncan C, Warren DJ, Hutchinson DT, Clark GA.	J Neuroeng Rehabil	2017	10.1186/s12984-017-0320-4	N.A.
Restoring tactile and proprioceptive sensation through a brain interface	Tabot GA, Kim SS, Winberry JE, Bensmaia SJ.	Neurobiol Dis	2015	10.1016/j.nbd.2014.08.029	the sense that our body is part of us	experience of the body being part of the self	Description of what embodiment feels like, description of an experience	Phenomenology
Restoring the sense of touch with a prosthetic hand through a brain interface	Tabot GA, Dammann JF, Berg JA, Tenore FV, Boback JL, Vogelstein RJ, Bensmaia SJ.	Proc Natl Acad Sci U S A	2013	10.1073/pnas.1221113110	the sense of touch confers to our limbs embodiment, making them feel a part of us	experience of the limbs as part of the body	Description of what embodiment feels like, description of an experience	Phenomenology
Review on tactile sensory feedback of prosthetic hands for the upper-limb amputees by sensory afferent stimulation	Chai G.-H., Sui X.-H., Li P., Liu X.-X., Lan N.	J. Shanghai Jiaotong Univ. Sci.	2014	10.1007/s12204-014-1546-y	N.A.
Robotic hand illusion with tactile feedback: Unravelling the relative contribution of visuotactile and visuomotor input to the representation of body parts in space	Huynh TV, Bekrater-Bodmann R, Fröhner J, Vogt J, Beckerle P.	PLoS One	2019	10.1371/journal.pone.0210058	a robotic hand is incorporated into one’s body representation	inclusion in to the body representations	Description of the process that leads to embodiment, according to the theoretical framework that understands embodiment as integration of a foreing object into the pre-existent neural infrastructure supporting the body (i.e. body representation(s))	Body representation
Robotic Leg Illusion: System Design and Human-in-the-Loop Evaluation	Penner D., Abrams A.M.H., Overath P., Vogt J., Beckerle P.	IEEE Trans. Human Mach. Syst.	2019	10.1109/THMS.2019.2896447	N.A.
Robotic touch shifts perception of embodiment to a prosthesis in targeted reinnervation amputees	Marasco PD, Kim K, Colgate JE, Peshkin MA, Kuiken TA.	Brain	2011	10.1093/brain/awq361	incorporate an artificial limb into his or her self image	inclusion of the artificial limb in the body image	Description of the process that leads to embodiment, according to the theoretical framework that understands embodiment as integration of a foreing object into the pre-existent neural infrastructure supporting the body (i.e. body representation(s))	Body representation
Sensory feedback by peripheral nerve stimulation improves task performance in individuals with upper limb loss using a myoelectric prosthesis	Schiefer M, Tan D, Sidek SM, Tyler DJ.	J Neural Eng	2016	10.1088/1741-2560/13/1/016001	An embodiment survey showed an improved sense of integration of the prosthesis in self body image with sensory feedback	inclusion of the prosthesis in the body image	Description of the process that leads to embodiment, according to the theoretical framework that understands embodiment as integration of a foreing object into the pre-existent neural infrastructure supporting the body (i.e. body representation(s))	Body representation
Sensory Feedback in Upper Limb Amputees Impacts Cortical Activity as Revealed by Multiscale Connectivity Analysis	Bose R, Ding K, Seet M, Osborn L, Bezerianos A, Thakor N, Dragomir A.	Annu Int Conf IEEE Eng Med Biol Soc	2020	10.1109/EMBC44109.2020.9175224	N.A.
Skin stretch enhances illusory movement in persons with lower-limb amputation	Shehata A.W., Keri M.-I., Gomez M., Marasco P.D., Vette A.H., Hebert J.S.	IEEE Int. Conf. Rehabil. Rob.	2019	10.1109/ICORR.2019.8779477	N.A.
Soft Embodiment for Engineering Artificial Limbs	Makin TR, de Vignemont F, Micera S.	Trends Cogn Sci	2020	10.1016/j.tics.2020.09.008	hijack already existing neural resources belonging to a natural hand and arm control in order to operate the new device	exploitation of neural resources normally devoted to representation of biological limb	Description of the process that leads to embodiment, according to the theoretical framework that understands embodiment as integration of a foreing object into the pre-existent neural infrastructure supporting the body (i.e. body representation(s))	Body representation
					A device is considered ‘embodied’ if information about it is processed and used by the nervous system as information about one’s own body part in order to accomplish the same function	exploitation of neural resources normally devoted to representation of biological limb	Description of the process that leads to embodiment, according to the theoretical framework that understands embodiment as integration of a foreing object into the pre-existent neural infrastructure supporting the body (i.e. body representation(s))	Body representation
Somatosensory Evoked Potentials following upper limb noninvasive electrical stimulation: A case study	Artoni F., Tanguenza A., D'Anna E., Micera S.	Proc. Annu. Int. Conf. IEEE Eng. Med. Biol. Soc. EMBS	2020	10.1109/EMBC44109.2020.9176722	N.A.
Subjective, behavioral, and physiological responses to the rubber hand illusion do not vary with age in the adult phase	Palomo P, Borrego A, Cebolla A, Llorens R, Demarzo M, Baños RM.	Conscious Cogn	2018	10.1016/j.concog.2017.10.014	representation of an external limb within the body schema of a participant	inclusion of the external limb in the body schema	Description of the process that leads to embodiment, according to the theoretical framework that understands embodiment as integration of a foreing object into the pre-existent neural infrastructure supporting the body (i.e. body representation(s))	Body representation
System to induce and measure embodiment of an artificial hand with programmable convergent visual and tactile stimuli	Benz HL, Sieff TR, Alborz M, Kontson K, Kilpatrick E, Civillico EF.	Annu Int Conf IEEE Eng Med Biol Soc	2016	10.1109/EMBC.2016.7591783	the feeling that the device has been incorporated into a user’s body image	inclusion of the device in the body image	Description of the process that leads to embodiment, according to the theoretical framework that understands embodiment as integration of a foreing object into the pre-existent neural infrastructure supporting the body (i.e. body representation(s))	Body representation
					the sense that the device is a part of the prosthesis user’s body.	experience of the device as part of the body	Description of what embodiment feels like, description of an experience	Phenomenology
Tactile to Vibrotactile Sensory Feedback Interface for Prosthethic Hand Users	Hanif, NHHM; Hashim, NNN; Chappell, PH; White, NM; Cranny, AW		2016		The sense of embodiment, or body ownership, makes an important factor for self-recognition	expericence of ownership	Description of what embodiment feels like, description of an experience	Phenomenology
Talking with Your (Artificial) Hands: Communicative Hand Gestures as an Implicit Measure of Embodiment	Maimon-Mor RO, Obasi E, Lu J, Odeh N, Kirker S, MacSweeney M, Goldin-Meadow S, Makin TR.	iScience	2020	10.1016/j.isci.2020.101650	we can relate to an external and foreign object as if it was a part of our body	experience of the external and foreign object as part of the body	Description of what embodiment feels like, description of an experience	Phenomenology
Temporal Modulation of Transcutaneous Electrical Nerve Stimulation Influences Sensory Perception	Dupan SSG, McNeill Z, Brunton E, Nazarpour K.	Annu Int Conf IEEE Eng Med Biol Soc	2020	10.1109/EMBC44109.2020.9176472	N.A.
The benefits of sensation on the experience of a hand: A qualitative case series	Graczyk EL, Gill A, Tyler DJ, Resnik LJ.	PLoS One	2019	10.1371/journal.pone.0211469	the experience that the prosthesis is a part of oneself, is created directly through the perceived naturalness of the sensory experience, through the modality of the sensory percepts, and through a greater sense of confidence in abilities	experience of the prosthesis as part of the body	Description of what embodiment feels like, description of an experience	Phenomenology
The current state of bionic limbs from the surgeon's viewpoint	Bumbaširević M, Lesic A, Palibrk T, Milovanovic D, Zoka M, Kravić-Stevović T, Raspopovic S.	EFORT Open Rev	2020	10.1302/2058-5241.5.180038	N.A.
The Embodiment of Objects: Review, Analysis, and Future Directions	Schettler A, Raja V, Anderson ML.	Front Neurosci	2019	10.3389/fnins.2019.01332	an object, such as a tool or a prosthetic (whether real or virtual), can be experienced as being in some sense a part or extension of one’s body	experience of an object as part of the body	Description of what embodiment feels like, description of an experience	Phenomenology
					the existence of some kind of body model or models that represent diverse features of the body and the way non-bodily objects and tools may be integrated into those representations	inclusion in to the body representations	Description of what embodiment feels like, description of an experience	Phenomenology
					activity of a cognitive system extending beyond the brain and the body and integrating those objects and tools into that activity	inclusion of the external object in the way a complex cognitive system works, inclusion into the pre-existent infrastructure	Description of the process that leads to embodiment, according to the theoretical framework that understands embodiment as integration of a foreing object into the pre-existent infrastructure supporting the body (i.e. body representation(s))	Body representation
The Hannes hand prosthesis replicates the key biological properties of the human hand	Laffranchi M, Boccardo N, Traverso S, Lombardi L, Canepa M, Lince A, Semprini M, Saglia JA, Naceri A, Sacchetti R, Gruppioni E, De Michieli L.	Sci Robot	2020	10.1126/scirobotics.abb0467	embodiment of a prosthetic device in terms of its representation into the user’s body schema	inclusion of the prosthesis in the body schema	Description of the process that leads to embodiment, according to the theoretical framework that understands embodiment as integration of a foreing object into the pre-existent neural infrastructure supporting the body (i.e. body representation(s))	Body representation
					prostheses must promote true embodiment so that they can actually be perceived as part of the body rather than a “simple” tool	experiencing the prosthesis as a real hand	Description of what embodiment feels like, description of an experience	Phenomenology
The influence of environment: Experiences of users of myoelectric arm prosthesis-a qualitative study	Widehammar C, Pettersson I, Janeslätt G, Hermansson L.	Prosthet Orthot Int	2018	10.1177/0309364617704801	Embodiment is described differently in the literature, but always as something that has become part of the body.	something that becomes part of the body, experientially speaking	Description of what embodiment feels like, description of an experience	Phenomenology
					and makes it a part of the user—the embodiment effect—	experience of the prosthesis as part of the body	Description of what embodiment feels like, description of an experience	Phenomenology
The role of functionality in the body model for self-attribution	Aymerich-Franch L, Ganesh G.	Neurosci Res	2016	10.1016/j.neures.2015.11.001	on embodiment of artificial limbs [...] to explore the apparent “top-down” constraints associated with the illusion of body ownership	illusion (experience) of body ownership towards the artificial limb	Description of what embodiment feels like, description of an experience	Phenomenology
					[...] We will thus assume embodiment to represent ownership in this article	embodiment meant as sense of ownership	Description of what embodiment feels like, description of an experience	Phenomenology
The role of tactile afference in shaping motor behaviour and implications for prosthetic innovation	Ackerley R, Kavounoudias A.	Neuropsychologia	2015	10.1016/j.neuropsychologia.2015.06.024	N.A.
The rubber foot illusion	Crea S, D'Alonzo M, Vitiello N, Cipriani C.	J Neuroeng Rehabil	2015	10.1186/s12984-015-0069-6	[...] can promote the embodiment of the prosthesis in the body schema of lower-limb amputees	inclusion of the prosthesis in the body schema	Description of the process that leads to embodiment, according to the theoretical framework that understands embodiment as integration of a foreing object into the pre-existent neural infrastructure supporting the body (i.e. body representation(s))	Body representation
The Supernumerary Robotic 3rd Thumb for Skilled Music Tasks	Cunningham J., Hapsari A., Guilleminot P., Shafti A., Faisal A.A.	Proc. IEEE RAS EMBS Int. Conf. Biomed. Rob. Biomechatronics, BioRob	2018	10.1109/BIOROB.2018.8487609	whether the use of such devices can lead to their eventual cognitive embodiment, allowing the user to adapt to them and use them seamlessly as any other limb of their own	experiencing and using the device as the own biological limb	Description of what embodiment feels like, description of an experience	Phenomenology
The use of transcutaneous electrical nerve stimulation (TENS) to aid perceptual embodiment of prosthetic limbs	Mulvey MR, Fawkner HJ, Radford H, Johnson MI.	Med Hypotheses	2009	10.1016/j.mehy.2008.08.028	to integrate the artificial limb into the amputee’s body schema	inclusion of the artificial limb in the body schema	Description of the process that leads to embodiment, according to the theoretical framework that understands embodiment as integration of a foreing object into the pre-existent neural infrastructure supporting the body (i.e. body representation(s))	Body representation
					perceptual embodiment (self-attribution)	self-attribution the external device, experiencing the device as part of the self	Description of what embodiment feels like, description of an experience	Phenomenology
Tool Embodiment: The Tool's Output Must Match the User's Input	Weser V, Proffitt DR.	Front Hum Neurosci	2019	10.3389/fnhum.2018.00537	The embodiment of tools and rubber hands is believed to involve the modification of two separate body representations: the body schema and the body image, respectively. It is thought that tools extend the capabilities of the body’s action schema, whereas prosthetics like rubber hands are incorporated into the body image itself	prosthetic embodiment implies inclusion in the body image	Description of the process that leads to embodiment, according to the theoretical framework that understands embodiment as integration of a foreing object into the pre-existent neural infrastructure supporting the body (i.e. body representation(s))	Body representation
Towards prosthetic systems providing comprehensive tactile feedback for utility and embodiment	Hartmann, C; Linde, J; Dosen, S; Farina, D; Seminara, L; Pinna, L; Valle, M; Capurro, M		2014		achieve the embodiment of the artificial skin into the body scheme of the human subject	inclusion of the artificial skin in the body schema	Description of the process that leads to embodiment, according to the theoretical framework that understands embodiment as integration of a foreing object into the pre-existent neural infrastructure supporting the body (i.e. body representation(s))	Body representation
Transcutaneous electrical nerve stimulation for phantom pain and stump pain in adult amputees	Mulvey MR, Radford HE, Fawkner HJ, Hirst L, Neumann V, Johnson MI.	Pain Pract	2013	10.1111/j.1533-2500.2012.00593.x	perceptual embodiment of the prosthetic limb (the perceptual awareness of the prosthesis in relation to the body) into the body schema	experience of inclusion in the body schema	Description of the phenomenological correlate of the process of integration into the pre-existent neural infrastructure	Mixed - Phenomenology and Body representation
Upper- and lower-limb amputees show reduced levels of eeriness for images of prosthetic hands	Buckingham G, Parr J, Wood G, Day S, Chadwell A, Head J, Galpin A, Kenney L, Kyberd P, Gowen E, Poliakoff E.	Psychon Bull Rev	2019	10.3758/s13423-019-01612-x	N.A.
Vibrotactile sensory substitution elicits feeling of ownership of an alien hand	D'Alonzo M, Cipriani C.	PLoS One	2012	10.1371/journal.pone.0050756	self-attribution of a limb	self-attribution of a limb, experiencing the limb as part of the self	Description of what embodiment feels like, description of an experience	Phenomenology
Vibrotactile Stimulation in the Upper-Arm for Restoring Individual Finger Sensations in Hand Prosthesis	Fontana J.M., O’Brien R., Laciar E., Maglione L.S., Molisani L.	J. Med. Biol. Eng.	2018	10.1007/s40846-018-0374-1	N.A.
Vibrotactile stimulation promotes embodiment of an alien hand in amputees with phantom sensations	D'Alonzo M, Clemente F, Cipriani C.	IEEE Trans Neural Syst Rehabil Eng	2015	10.1109/TNSRE.2014.2337952	self-attribution of a prosthetic limb	self-attribution of a prosthetic limb, experiencing the prosthetic limb as part of the self	Description of what embodiment feels like, description of an experience	Phenomenology
					easily incorporated within one's body scheme	inclusion in the body schema	Description of the process that leads to embodiment, according to the theoretical framework that understands embodiment as integration of a foreing object into the pre-existent neural infrastructure supporting the body (i.e. body representation(s))	Body representation
Visuotactile synchrony of stimulation-induced sensation and natural somatosensation	Christie BP, Graczyk EL, Charkhkar H, Tyler DJ, Triolo RJ.	J Neural Eng	2019	10.1088/1741-2552/ab154c	the incorporation of a prosthesis into one’s body schema	inclusion in the body schema	Description of the process that leads to embodiment, according to the theoretical framework that understands embodiment as integration of a foreing object into the pre-existent neural infrastructure supporting the body (i.e. body representation(s))	Body representation

## Sheet: From manual search
Title	Authors	Journal/Book	Publication Year	DOI	Definition	First-order code	Second-order code	Theme
Body-extension versus body-incorporation: Is there a need for a body-model?	De Preester, H; Tsakiris, M	Phenomenol. Cogn. Sci.	2009	10.1007/s11097-009-9121-y	‘Embodiment’, referring to the bodily aspects of human subjectivity	experiences of the body	Description of what embodiment feels like, description of an experience	Phenomenology
					the subjective bodily unity (embodiment)	subjective experience of the body	Description of what embodiment feels like, description of an experience	Phenomenology
Feel-good robotics: Requirements on touch for embodiment in assistive robotics	Beckerle, P; Koiva, R; Kirchner, EA; Bekrater-Bodmann, R; Dosen, S; Christ, O; Abbink, DA; Castellini, C; Lenggenhager, B	Front. Neurorobotics	2018	10.3389/fnbot.2018.00084	The feeling of embodiment, i.e., experiencing the body as belonging to oneself	experience of this inclusion	Description of what embodiment feels like, description of an experience	Phenomenology
					and being able to integrate objects into one’s bodily self-representation,	inclusion in body representation	Description of the process that leads to embodiment, according to the theoretical framework that understands embodiment as integration of a foreing object into the pre-existent neural infrastructure supporting the body (i.e. body representation(s))	Body representation
Neurocognitive barriers to the embodiment of technology	Makin, TR; de Vignemont, F; Faisal, AA	Nat. Biomed. Eng	2017	10.1038/s41551-016-0014	the ability to process information through external objects at the sensory, motor and/or affective levels in the same way as the properties of one’s own body parts	exploiting the same (neural) resources normally devoted to a biological limb	Description of the process that leads to embodiment, according to the theoretical framework that understands embodiment as integration of a foreing object into the pre-existent neural infrastructure supporting the body (i.e. body representation(s))	Body representation
Embodiment, ownership and disownership	De Vignemont, Frédérique	Conscious. Cogn.	2011	10.1016/j.concog.2010.09.004	E is fully embodied if and only if all its properties are processed in the same way as the properties of one’s body	exploiting the same (neural) resources normally devoted to a biological limb	Description of the process that leads to embodiment, according to the theoretical framework that understands embodiment as integration of a foreing object into the pre-existent neural infrastructure supporting the body (i.e. body representation(s))	Body representation
Sensory- and Action-Oriented Embodiment of Neurally-Interfaced Robotic Hand Prostheses	Di Pino, G; Romano, D; Spaccasassi, C; Mioli, A; D'Alonzo, M; Sacchetti, R; Guglielmelli, E; Zollo, L; Di Lazzaro, V; Denaro, V; Maravita, A	Front. Neurosci.	2020	10.3389/fnins.2020.00389	Embodiment is the percept that something not originally belonging to the self becomes part of the body	experiencing an external object as part of the body	Description of what embodiment feels like, description of an experience	Phenomenology
Mechanisms underlying embodiment, disembodiment and loss of embodiment	Giummarra, MJ; Gibson, SJ; Georgiou-Karistianis, N; Bradshaw, JL	Neurosci. Biobehav. Rev.	2008	10.1016/j.neubiorev.2007.07.001	while using a prosthesis, the amputee's phenomenological bodily experience is one of being whole, such that the prosthesis is a “part of them” and that they have a normal and intact body	experiencing the prosthesis as part of the body	Description of what embodiment feels like, description of an experience	Phenomenology
Corporeal awareness and proprioceptive sense of the phantom	Giummarra, MJ; Georgiou-Karistianis, N; Nicholls, MER; Gibson, SJ; Chou, M; Bradshaw, JL	Br. J. Psychol.	2010	10.1348/000712610X492558	embodiment involves the perception that one’s sense of self is localized within one’s bodily borders but may extend toa habitually used tool or prosthesis	experiencing of the bodily borders extend to include the prosthesis	Description of what embodiment feels like, description of an experience	Phenomenology
My prosthesis as a part of me: a qualitative analysis of living with an osseointegrated prosthetic limb	Lundberg, M; Hagberg, K; Bullington, J	Prosthet. Orthot. Int.	2011	10.1177/0309364611409795	In the present study, participants [...] described how the OI-prosthesis had become more or less integrated in their experience of their body [...] This can be described as prosthetic embodiment	experiencing the prosthesis as integrated in the body	Description of what embodiment feels like, description of an experience	Phenomenology
Amputation and prosthesis implantation shape body and peripersonal space representations	Canzoneri, E; Marzolla, M; Amoresano, A; Verni, G; Serino, A	Sci Rep	2013	10.1038/srep02844	a prosthetic limb can be embodied such that it becomes in some sense indistinguishable from a real body part.	experiencing the prosthesis as a real body part	Description of what embodiment feels like, description of an experience	Phenomenology
Design of a Robotic Sensorimotor System for Phantom Limb Pain Rehabilitation	Snow, PW; Loureiro, RCV; Comley, R		2014		Embodiment has been described as the sense of one’s own body	experience of the own body	Description of what embodiment feels like, description of an experience	Phenomenology
Embodied neurofeedback with an anthropomorphic robotic hand	Braun, N; Emkes, R; Thorne, JD; Debener, S	Sci Rep	2016	10.1038/srep37696	an artificial hand can be incorporated into one’s own body scheme	inclusion of the artificial hand in the body schema	Description of the process that leads to embodiment, according to the theoretical framework that understands embodiment as integration of a foreing object into the pre-existent neural infrastructure supporting the body (i.e. body representation(s))	Body representation
Exploring the impact of hand movement delays and hand appearance on myoelectric prosthesis embodiment using Immersive Virtual Reality	Hodrien, A; Galpin, A; Roberts, D; Kenney, L	Ann. Rev. CyberTherapy Telemed.	2017		the feeling of a prosthesis being part of the user	experiencing the prosthesis as part of the body	Description of what embodiment feels like, description of an experience	Phenomenology
					the sense of a person’s body which includes body ownership and agency	subcomponents of the experience of embodiment, also experiences	Description of what embodiment feels like, description of an experience	Phenomenology
					Prosthesis embodiment (PE) involves feeling the prosthesis being ‘part of’ the user, becoming more than a mechanical object, having a psychological investment into the self	experiencing the prosthesis as part of the body	Description of what embodiment feels like, description of an experience	Phenomenology
					Unlike tool embodiment, this goes beyond a change in body schema, extending the body’s configuration in space, by being incorporated into the body image, the thoughts and feelings towards the body	inclusion of the artificial limb in the body schema and body image	Description of the process that leads to embodiment, according to the theoretical framework that understands embodiment as integration of a foreing object into the pre-existent neural infrastructure supporting the body (i.e. body representation(s))	Body representation
Biomimetic Intraneural Sensory Feedback Enhances Sensation Naturalness, Tactile Sensitivity, and Manual Dexterity in a Bidirectional Prosthesis	Valle, G; Mazzoni, A; Iberite, F; D'Anna, E; Strauss, I; Granata, G; Controzzi, M; Clemente, F; Rognini, G; Cipriani, C; Stieglitz, T; Petrini, FM; Rossini, PM; Micera, S	Neuron	2018	10.1016/j.neuron.2018.08.033	incorporate the artificial limb as part of their own body scheme	inclusion of the artificial limb in the body schema	Description of the process that leads to embodiment, according to the theoretical framework that understands embodiment as integration of a foreing object into the pre-existent neural infrastructure supporting the body (i.e. body representation(s))	Body representation
Home Use of a Neural-connected Sensory Prosthesis Provides the Functional and Psychosocial Experience of Having a Hand Again	Graczyk, EL; Resnik, L; Schiefer, MA; Schmitt, MS; Tyler, DJ	Sci Rep	2018	10.1038/s41598-018-26952-x	using the prosthesis with sensation would yield incorporation of the prosthesis into the body schema (embodiment)	inclusion of the prosthesis in the body schema	Description of the process that leads to embodiment, according to the theoretical framework that understands embodiment as integration of a foreing object into the pre-existent neural infrastructure supporting the body (i.e. body representation(s))	Body representation
Proprioception from a neurally controlled lower-extremity prosthesis	Clites, TR; Carty, MJ; Ullauri, JB; Carney, ME; Mooney, LM; Duval, JF; Srinivasan, SS; Herr, HM	Sci. Transl. Med.	2018	10.1126/scitranslmed.aap8373	a strong sense of embodiment (identifying the prosthesis as part of him)	experiencing the prosthesis as part of himself	Description of what embodiment feels like, description of an experience	Phenomenology
Embodied Cooperation to Promote Forgiving Interactions With Autonomous Machines	Schofield, Jonathon et al.	Frontiers in Neurorobotics	2021	10.3389/fnbot.2021.661603	the combined experiences of owning and controlling a body and its parts	subcomponents of the experience of embodiment, also experiences	Description of what embodiment feels like, description of an experience	Phenomenology

## Sheet: Rejected after reading
Title	Authors	Journal/Book	Publication Year	DOI	notes
Brain Incorporation of Artificial Limbs and Role of Haptic Feedback	Sengul, A; Shokur, S; Bleuler, H		2014	10.1007/978-3-319-05431-5_17	not accessible
Tactile sensing and feedback in SEMG hand	Zhang, LL; Zheng, ZJ; Li, GF; Sun, Y; Jiang, GZ; Kong, JY; Tao, B; Xu, S; Yu, H; Liu, HH	Int. J. Comput. Sci. Math.	2018	10.1504/IJCSM.2018.10015910	not accessible
Toward a Cognitive Model of the Sense of Embodiment in a (Rubber) Hand	Carruthers, G	J. Conscious. Stud.	2013		not accessible
