# Supplementary material for: Prosthetic embodiment: systematic review on definitions, measures, and experimental paradigms
Source: J Neuroeng Rehabil. 2022 Mar 28;19:37. doi: 10.1186/s12984-022-01006-6 (PMC8962549; doi:10.1186/s12984-022-01006-6)
Supplement: Supplementary file 3 — Additional file 3. Results of systematic ownership and agency search. [file 12984_2022_1006_MOESM3_ESM.xlsx]

## Sheet: Original list
Web of Science
Title	Authors	Source Title	Publication Year	Volume	Issue	DOI	Total Citations
Psychologically induced cooling of a specific body part caused by the illusory ownership of an artificial counterpart	Moseley, G. Lorimer; Olthof, Nick; Venema, Annemeike; Don, Sanneke; Wijers, Marijke; Gallace, Alberto; Spence, Charles	PROCEEDINGS OF THE NATIONAL ACADEMY OF SCIENCES OF THE UNITED STATES OF AMERICA	2008	105	35	10.1073/pnas.0803768105	325
Artificial reefs: a review of their design, application, management and performance	Baine, M	OCEAN & COASTAL MANAGEMENT	2001	44	3-4	10.1016/S0964-5691(01)00048-5	311
Threatening a rubber hand that you feel is yours elicits a cortical anxiety response	Ehrsson, H. Henrik; Wiech, Katja; Weiskopf, Nikolaus; Dolan, Raymond J.; Passingham, Richard E.	PROCEEDINGS OF THE NATIONAL ACADEMY OF SCIENCES OF THE UNITED STATES OF AMERICA	2007	104	23	10.1073/pnas.0610011104	239
Upper limb amputees can be induced to experience a rubber hand as their own	Ehrsson, H. Henrik; Rosen, Birgitta; Stockselius, Anita; Ragno, Christina; Kohler, Peter; Lundborg, Goran	BRAIN	2008	131		10.1093/brain/awn297	203
From Part- to Whole-Body Ownership in the Multisensory Brain	Petkova, Valeria I.; Bjornsdotter, Malin; Gentile, Giovanni; Jonsson, Tomas; Li, Tie-Qiang; Ehrsson, H. Henrik	CURRENT BIOLOGY	2011	21	13	10.1016/j.cub.2011.05.022	183
Women, men and trees: Gender, power and property in forest and agrarian landscapes	Rocheleau, D; Edmunds, D	WORLD DEVELOPMENT	1997	25	8	10.1016/S0305-750X(97)00036-3	179
After site selection and before data analysis: sampling, sorting, and laboratory procedures used in stream benthic macroinvertebrate monitoring programs by USA state agencies	Carter, JL; Resh, VH	JOURNAL OF THE NORTH AMERICAN BENTHOLOGICAL SOCIETY	2001	20	4	10.2307/1468095	152
Diagnosis and treatment of vitamin D deficiency	Cannell, J. J.; Hollis, B. W.; Zasloff, M.; Heaney, R. P.	EXPERT OPINION ON PHARMACOTHERAPY	2008	9	1	10.1517/14656566.9.1.107	139
The Illusion of Owning a Third Arm	Guterstam, Arvid; Petkova, Valeria I.; Ehrsson, H. Henrik	PLOS ONE	2011	6	2	10.1371/journal.pone.0017208	127
New Materialisms: Foucault and the Government of Things'	Lemke, Thomas	THEORY CULTURE & SOCIETY	2015	32	4	10.1177/0263276413519340	113
Enactive artificial intelligence: Investigating the systemic organization of life and mind	Froese, Tom; Ziemke, Tom	ARTIFICIAL INTELLIGENCE	2009	173	3-4	10.1016/j.artint.2008.12.001	108
A highway alignment optimization model using geographic information systems	Jha, MK; Schonfeld, P	TRANSPORTATION RESEARCH PART A-POLICY AND PRACTICE	2004	38	6	10.1016/j.tra.2004.04.001	89
A review of cooperative and uncooperative spacecraft pose determination techniques for close-proximity operations	Opromolla, Roberto; Fasano, Giancarmine; Rufino, Giancarlo; Grassi, Michele	PROGRESS IN AEROSPACE SCIENCES	2017	93		10.1016/j.paerosci.2017.07.001	85
Identification of heavy metal induced changes in the expression patterns of the translationally controlled tumour protein (TCTP) in the earthworm Lumbricus rubellus	Sturzenbaum, SR; Kille, P; Morgan, AJ	BIOCHIMICA ET BIOPHYSICA ACTA-GENE STRUCTURE AND EXPRESSION	1998	1398	3	10.1016/S0167-4781(98)00077-3	84
Crossmodal congruency measures of lateral distance effects on the rubber hand illusion	Zopf, Regine; Savage, Greg; Williams, Mark A.	NEUROPSYCHOLOGIA	2010	48	3	10.1016/j.neuropsychologia.2009.10.028	83
Ventral Premotor Cortex May Be Required for Dynamic Changes in the Feeling of Limb Ownership: A Lesion Study	Zeller, Daniel; Gross, Catharina; Bartsch, Andreas; Johansen-Berg, Heidi; Classen, Joseph	JOURNAL OF NEUROSCIENCE	2011	31	13	10.1523/JNEUROSCI.5154-10.2011	80
UNORTHODOX LAWMAKING, UNORTHODOX RULEMAKING	Gluck, Abbe R.; O'Connell, Anne Joseph; Po, Rosa	COLUMBIA LAW REVIEW	2015	115	7		71
Estimation of monthly-mean daily global solar radiation based on MODIS and TRMM products	Qin, Jun; Chen, Zhuoqi; Yang, Kun; Liang, Shunlin; Tang, Wenjun	APPLIED ENERGY	2011	88	7	10.1016/j.apenergy.2011.01.018	70
Mutagenicity, carcinogenicity, and teratogenicity of acrylonitrile	Leonard, A; Gerber, GB; Stecca, C; Rueff, J; Borba, H; Farmer, PB; Sram, RJ; Czeizel, AE; Kalina, I	MUTATION RESEARCH-REVIEWS IN MUTATION RESEARCH	1999	436	3	10.1016/S1383-5742(99)00006-X	57
Line source emission modelling	Nagendra, SMS; Khare, M	ATMOSPHERIC ENVIRONMENT	2002	36	13	10.1016/S1352-2310(02)00177-2	55
Damage and survivorship of fall armyworm (Lepidoptera: Noctuidae) on transgenic field corn expressing Bacillus thuringiensis Cry proteins	Hardke, Jarrod T.; Leonard, B. Rogers; Huang, Fangneng; Jackson, R. E.	CROP PROTECTION	2011	30	2	10.1016/j.cropro.2010.10.005	52
Talking to Bots: Symbiotic Agency and the Case of Tay	Neff, Gina; Nagy, Peter	INTERNATIONAL JOURNAL OF COMMUNICATION	2016	10			47
Forearm amputees' views of prosthesis use and sensory feedback	Wijk, Ulrika; Carlsson, Ingela	JOURNAL OF HAND THERAPY	2015	28	3	10.1016/j.jht.2015.01.013	46
Assessment and prediction of air quality using fuzzy logic and autoregressive models	Juan Carbajal-Hernandez, Jose; Sanchez-Fernandez, Luis P.; Carrasco-Ochoa, Jesus A.; Martinez-Trinidad, Jose Fco.	ATMOSPHERIC ENVIRONMENT	2012	60		10.1016/j.atmosenv.2012.06.004	45
Alternatives to Biological Skin in Permeation Studies: Current Trends and Possibilities	Neupane, Rabin; Boddu, Sai H. S.; Renukuntla, Jwala; Babu, R. Jayachandra; Tiwari, Amit K.	PHARMACEUTICS	2020	12	2	10.3390/pharmaceutics12020152	44
Ownership of an artificial limb induced by electrical brain stimulation	Collins, Kelly L.; Guterstam, Arvid; Cronin, Jeneva; Olson, Jared D.; Ehrsson, H. Henrik; Ojemann, Jeffrey G.	PROCEEDINGS OF THE NATIONAL ACADEMY OF SCIENCES OF THE UNITED STATES OF AMERICA	2017	114	1	10.1073/pnas.1616305114	43
Effect of Human Pressure on Population Size Structures of the Endangered Ferruginean Limpet: Toward Future Management Measures	Espinosa, F.; Rivera-Ingraham, G. A.; Fa, D.; Garcia-Gomez, J. C.	JOURNAL OF COASTAL RESEARCH	2009	25	4	10.2112/08-1005.1	41
Arthrospira platensis harvesting with membranes: Fouling phenomenon with limiting and critical flux	Rossi, N.; Derouiniot-Chaplain, M.; Jaouen, P.; Legentilhomme, P.; Petit, I.	BIORESOURCE TECHNOLOGY	2008	99	14	10.1016/j.biortech.2007.12.023	41
Real-Life Neuroscience: An Ecological Approach to Brain and Behavior Research	Shamay-Tsoory, Simone G.; Mendelsohn, Avi	PERSPECTIVES ON PSYCHOLOGICAL SCIENCE	2019	14	5	10.1177/1745691619856350	39
Body visual discontinuity affects feeling of ownership and skin conductance responses	Tieri, Gaetano; Tidoni, Emmanuele; Pavone, Enea Francesco; Aglioti, Salvatore Maria	SCIENTIFIC REPORTS	2015	5		10.1038/srep17139	39
Major advances in globalization and consolidation of the artificial insemination industry	Funk, DA	JOURNAL OF DAIRY SCIENCE	2006	89	4	10.3168/jds.S0022-0302(06)72203-2	39
Improving the reliability of a Bridge Management System (BMS) using an ANN-based Backward Prediction Model (BPM)	Lee, Jacho; Sanmugarasa, Kamalarasa; Blumenstein, Michael; Loo, Yew-Chaye	AUTOMATION IN CONSTRUCTION	2008	17	6	10.1016/j.autcon.2008.02.008	38
Biological space experiments for the simulation of Martian conditions: UV radiation and Martian soil analogues	Rettberg, P; Rabbow, E; Panitz, C; Horneck, G	SPACE LIFE SCIENCES: SEARCH FOR SIGNATURES OF LIFE, AND SPACE FLIGHT ENVIRONMENTAL EFFECTS ON THE NERVOUS SYSTEM	2004	33	8	10.1016/j.asr.2003.09.050	38
The Importance of Synchrony and Temporal Order of Visual and Tactile Input for Illusory Limb Ownership Experiences - An fMRI Study Applying Virtual Reality	Bekrater-Bodmann, Robin; Foell, Jens; Diers, Martin; Kamping, Sandra; Rance, Mariela; Kirsch, Pinar; Trojan, Joerg; Fuchs, Xaver; Bach, Felix; Cakmak, Hueseyin Kemal; Maass, Heiko; Flor, Herta	PLOS ONE	2014	9	1	10.1371/journal.pone.0087013	36
Mating system and exclusive postzygotic paternal care in a Neotropical harvestman (Arachnida: Opiliones)	Nazareth, Tais M.; Machado, Glauco	ANIMAL BEHAVIOUR	2010	79	3	10.1016/j.anbehav.2009.11.026	35
DISTRIBUTION OF RADIONUCLIDES IN MUSSELS, WINKLES AND PRAWNS .1. STUDY OF ORGANISMS UNDER ENVIRONMENTAL-CONDITIONS USING CONVENTIONAL RADIO-ANALYTICAL TECHNIQUES	MCDONALD, P; BAXTER, MS; FOWLER, SW	JOURNAL OF ENVIRONMENTAL RADIOACTIVITY	1993	18	3	10.1016/0265-931X(93)90027-5	32
Metal(loid) bioaccessibility and inhalation risk assessment: A comparison between an urban and an industrial area	Hernandez-Pellon, A.; Nischkauer, W.; Limbeck, A.; Fernandez-Olmoa, I	ENVIRONMENTAL RESEARCH	2018	165		10.1016/j.envres.2018.04.014	31
Colorimetric sensing of silver ions based on glutathione-mediated MnO2 nanosheets	He, Liuying; Lu, Yuexiang; Wang, Feiyang; Jing, Wenjie; Chen, Ying; Liu, Yueying	SENSORS AND ACTUATORS B-CHEMICAL	2018	254		10.1016/j.snb.2017.07.131	28
Risk to space sustainability from large constellations of satellites	Virgili, B. Bastida; Dolado, J. C.; Lewis, H. G.; Radtke, J.; Krag, H.; Revelin, B.; Cazaux, C.; Colombo, C.; Crowther, R.; Metz, M.	ACTA ASTRONAUTICA	2016	126		10.1016/j.actaastro.2016.03.034	28
Defensive activation during the rubber hand illusion: Ownership versus proprioceptive drift	Riemer, Martin; Bublatzky, Florian; Trojan, Joerg; Alpers, Georg W.	BIOLOGICAL PSYCHOLOGY	2015	109		10.1016/j.biopsycho.2015.04.011	28
Implications of reef fish movement from unreported artificial reef sites in the northern Gulf of Mexico	Addis, Dustin T.; Patterson, William F., III; Dance, Michael A.; Ingram, G. Walter, Jr.	FISHERIES RESEARCH	2013	147		10.1016/j.fishres.2013.07.011	28
The sense of body ownership relaxes temporal constraints for multisensory integration	Maselli, Antonella; Kilteni, Konstantina; Lopez-Moliner, Joan; Slater, Mel	SCIENTIFIC REPORTS	2016	6		10.1038/srep30628	27
Neural correlates of the rubber hand illusion in amputees: A report of two cases	Schmalzl, Laura; Kalckert, Andreas; Ragno, Christina; Ehrsson, H. Henrik	NEUROCASE	2014	20	4	10.1080/13554794.2013.791861	27
Safety Engineering for Artificial General Intelligence	Yampolskiy, Roman; Fox, Joshua	TOPOI-AN INTERNATIONAL REVIEW OF PHILOSOPHY	2013	32	2	10.1007/s11245-012-9128-9	26
Credit rating agencies and the sovereign debt crisis: Performing the politics of creditworthiness through risk and uncertainty	Paudyn, Bartholomew	REVIEW OF INTERNATIONAL POLITICAL ECONOMY	2013	20	4	10.1080/09692290.2012.720272	26
The First Collection of Spacecraft-Associated Microorganisms: A Public Source for Extremotolerant Microorganisms from Spacecraft Assembly Clean Rooms	Moissl-Eichinger, Christine; Rettberg, Petra; Pukall, Ruediger	ASTROBIOLOGY	2012	12	11	10.1089/ast.2012.0906	25
Marine bivalves of the Florida Keys: discovered biodiversity	Mikkelsen, PM; Bieler, R	EVOLUTIONARY BIOLOGY OF THE BIVALVIA	2000	177		10.1144/GSL.SP.2000.177.01.25	25
VOICES AND VISIONS FROM THE STREETS - GENDER INTERESTS AND POLITICAL-PARTICIPATION AMONG WOMEN INFORMAL TRADERS IN LATIN-AMERICA	HAYSMITCHELL, M	ENVIRONMENT AND PLANNING D-SOCIETY & SPACE	1995	13	4	10.1068/d130445	25
Flows, Friction and the Sociomaterial Metabolization of Alcohol	Lawhon, Mary	ANTIPODE	2013	45	3	10.1111/j.1467-8330.2012.01028.x	24
My Third Arm: Shifts in Topography of the Somatosensory Homunculus Predict Feeling of an Artificial Supernumerary Arm	Schaefer, Michael; Heinze, Hans-Jochen; Rotte, Michael	HUMAN BRAIN MAPPING	2009	30	5	10.1002/hbm.20609	24
A hybrid framework for reservoir characterization using fuzzy ranking and an artificial neural network	Wang, Baijie; Wang, Xin; Chen, Zhangxin	COMPUTERS & GEOSCIENCES	2013	57		10.1016/j.cageo.2013.03.016	23
Restoration of a mine pit lake from aquacultural nutrient enrichment	Axler, R; Yokom, S; Tikkanen, C; McDonald, M; Runke, H; Wilcox, D; Cady, B	RESTORATION ECOLOGY	1998	6	1	10.1046/j.1526-100x.1998.00612.x	23
The Computational Boundary of a Self: Developmental Bioelectricity Drives Multicellularity and Scale-Free Cognition	Levin, Michael	FRONTIERS IN PSYCHOLOGY	2019	10		10.3389/fpsyg.2019.02688	22
Extending the Body for Interaction with Reality	Feuchtner, Tiare; Mueller, Joerg	PROCEEDINGS OF THE 2017 ACM SIGCHI CONFERENCE ON HUMAN FACTORS IN COMPUTING SYSTEMS (CHI'17)	2017			10.1145/3025453.3025689	22
What are the best reference values for a normal serum alanine transaminase activity (ALT)? Impact on the presumed prevalence of drug induced liver injury (DILI)	M'Kada, Helmi; Munteanu, Mona; Perazzo, Hugo; Ngo, Yen; Ramanujam, Nittia; Imbert-Bismut, Francoise; Ratziu, Vlad; Bonnefont-Rousselot, Dominique; Souberbielle, Bernard; Schuppe-Koistinen, Ina; Poynard, Thierry	REGULATORY TOXICOLOGY AND PHARMACOLOGY	2011	60	3	10.1016/j.yrtph.2011.04.002	22
The role of functionality in the body model for self-attribution	Aymerich-Franch, Laura; Ganesh, Gowrishankar	NEUROSCIENCE RESEARCH	2016	104		10.1016/j.neures.2015.11.001	21
A METHOD FOR THE FATIGUE TESTING OF PEDICLE SCREW FIXATION DEVICES	GOEL, VK; WINTERBOTTOM, JM; WEINSTEIN, JN	JOURNAL OF BIOMECHANICS	1994	27	11	10.1016/0021-9290(94)90048-5	21
Decreased Corticospinal Excitability after the Illusion of Missing Part of the Arm	Kilteni, Konstantina; Grau-Sanchez, Jennifer; Veciana De Las Heras, Misericordia; Rodriguez-Fornells, Antoni; Slater, Mel	FRONTIERS IN HUMAN NEUROSCIENCE	2016	10		10.3389/fnhum.2010.00145	20
Machine learning for multi jurisdictional optimal traffic corridor control	Jacob, Celine; Abdulhai, Baher	TRANSPORTATION RESEARCH PART A-POLICY AND PRACTICE	2010	44	2	10.1016/j.tra.2009.11.001	20
Potential Long-Term Global Environmental Implications of Efficient Light-Source Technologies	Bergesen, Joseph D.; Tahkamo, Leena; Gibon, Thomas; Suh, Sangwon	JOURNAL OF INDUSTRIAL ECOLOGY	2016	20	2	10.1111/jiec.12342	19
Nine out of 10 sunbeds in England emit ultraviolet radiation levels that exceed current safety limits	Tierney, P.; Ferguson, J.; Ibbotson, S.; Dawe, R.; Eadie, E.; Moseley, H.	BRITISH JOURNAL OF DERMATOLOGY	2013	168	3	10.1111/bjd.12181	19
The fresnel interferometric imager	Koechlin, Laurent; Serre, Denis; Deba, Paul; Pello, Roser; Peillon, Christelle; Duchon, Paul; Ines Gomez de Castro, Ana; Karovska, Margarita; Desert, Jean-Michel; Ehrenreich, David; Hebrard, Guillaume; des Etangs, Alain Lecavelier; Ferlet, Roger; Sing, David; Vidal-Madjar, Alfred	EXPERIMENTAL ASTRONOMY	2009	23	1	10.1007/s10686-008-9112-y	18
Pilot-scale evaluation of select nitrate removal technologies	Darbi, A; Viraraghavan, T; Butter, R; Corkal, D	JOURNAL OF ENVIRONMENTAL SCIENCE AND HEALTH PART A-TOXIC/HAZARDOUS SUBSTANCES & ENVIRONMENTAL ENGINEERING	2003	38	9	10.1081/ESE-120022873	18
Biodiesel from plant seed oils as an alternate fuel for compression ignition engines-a review	Vijayakumar, C.; Ramesh, M.; Murugesan, A.; Panneerselvam, N.; Subramaniam, D.; Bharathiraja, M.	ENVIRONMENTAL SCIENCE AND POLLUTION RESEARCH	2016	23	24	10.1007/s11356-016-7754-2	17
The SPORES experiment of the EXPOSE-R mission: Bacillus subtilis spores in artificial meteorites	Panitz, Corinna; Horneck, Gerda; Rabbow, Elke; Rettberg, Petra; Moeller, Ralf; Cadet, Jean; Douki, Thierry; Reitz, Guenther	INTERNATIONAL JOURNAL OF ASTROBIOLOGY	2015	14	1	10.1017/S1473550414000251	17
Seeker-Autonomous Long-range Rover Navigation for Remote Exploration	Woods, Mark; Shaw, Andrew; Tidey, Estelle; Van Pham, Bach; Simon, Lacroix; Mukherji, Raja; Maddison, Brian; Cross, Gary; Kisdi, Aron; Tubby, Wayne; Visentin, Gianfranco; Chong, Guillermo	JOURNAL OF FIELD ROBOTICS	2014	31	6	10.1002/rob.21528	16
Ethical issues in neuroprosthetics	Glannon, Walter	JOURNAL OF NEURAL ENGINEERING	2016	13	2	10.1088/1741-2560/13/2/021002	15
Special Forces Innovation: How DARPA Attacks Problems	Dugan, Regina E.; Gabriel, Kaigham J.	HARVARD BUSINESS REVIEW	2013	91	10		15
UV EMISSIONS FROM ARTIFICIAL TANNING DEVICES AND THEIR COMPLIANCE WITH THE EUROPEAN TECHNICAL STANDARD	Facta, Stefania; Fusette, Stefania Saudino; Bonino, Alessandro; Anglesio, Laura; d'Amore, Giovanni	HEALTH PHYSICS	2013	104	4	10.1097/HP.0b013e31827f1050	15
Comparative conservation ecology of pleurocerid and pulmonate gastropods of the United States	Brown, KM; Johnson, PD	AMERICAN MALACOLOGICAL BULLETIN	2004	19	1-2		15
Modeling Coastal Vulnerability through Space and Time	Hopper, Thomas; Meixler, Marcia S.	PLOS ONE	2016	11	10	10.1371/journal.pone.0163495	14
How habitat disturbance benefits geckos: Conservation implications	Ineich, Ivan	COMPTES RENDUS BIOLOGIES	2010	333	1	10.1016/j.crvi.2009.11.005	14
Financial distress prediction of Chinese listed companies: a rough set methodology	Wang, Zongjun; Li, Hongxia	CHINESE MANAGEMENT STUDIES	2007	1	2	10.1108/17506140710758008	14
Indoor tanning prevalence after the International Agency for Research on Cancer statement on carcinogenicity of artificial tanning devices: systematic review and meta-analysis	Rodriguez-Acevedo, A. J.; Green, A. C.; Sinclair, C.; van Deventer, E.; Gordon, L. G.	BRITISH JOURNAL OF DERMATOLOGY	2020	182	4	10.1111/bjd.18412	13
Easy-to-use procedure to optimise a chromatographic method. Application in the determination of bisphenol-A and phenol in toys by means of liquid chromatography with fluorescence detection	Arce, M. M.; Sanllorente, S.; Ortiz, M. C.; Sarabia, L. A.	JOURNAL OF CHROMATOGRAPHY A	2018	1534		10.1016/j.chroma.2017.12.049	13
Evaluation of Accelerated Ageing Tests for Metallic and Non-Metallic Graffiti Paints Applied to Stone	Sanmartin, Patricia; Cappitelli, Francesca	COATINGS	2017	7	11	10.3390/coatings7110180	13
Unicorn data scientist: the rarest of breeds	Baskarada, Sasa; Koronios, Andy	PROGRAM-ELECTRONIC LIBRARY AND INFORMATION SYSTEMS	2017	51	1	10.1108/PROG-07-2016-0053	13
Body plasticity in borderline personality disorder: A link to dissociation	Bekrater-Bodmann, Robin; Chung, Boo Young; Foell, Jens; Gescher, Dorothee Maria; Bohus, Martin; Flor, Herta	COMPREHENSIVE PSYCHIATRY	2016	69		10.1016/j.comppsych.2016.05.002	13
AI planning's strong suit	Smith, SJJ; Nau, D; Throop, T	IEEE EXPERT-INTELLIGENT SYSTEMS & THEIR APPLICATIONS	1996	11	6		13
THE DUMBING DOWN OF STATUTORY INTERPRETATION	Staszewski, Glen	BOSTON UNIVERSITY LAW REVIEW	2015	95	1		12
Assessment of construction smoothness specification pay factor limits using artificial neural network modeling	Chou, SF; Pellinen, TK	JOURNAL OF TRANSPORTATION ENGINEERING	2005	131	7	10.1061/(ASCE)0733-947X(2005)131:7(563)	12
Application of a probabilistic ammonia model: Identification of important model inputs and critique of a TMDL analysis for an urban lake	Gelda, RK; Effler, SW	LAKE AND RESERVOIR MANAGEMENT	2003	19	3	10.1080/07438140309354084	12
COVID-19 pandemic and emerging plastic-based personal protective equipment waste pollution and management in Africa	Benson, Nsikak U.; Fred-Ahmadu, Omowunmi H.; Bassey, David E.; Atayero, Aderemi A.	JOURNAL OF ENVIRONMENTAL CHEMICAL ENGINEERING	2021	9	3	10.1016/j.jece.2021.105222	11
Objective response rate assessment in oncology: Current situation and future expectations	Aykan, Nuri Faruk; Ozatli, Tahsin	WORLD JOURNAL OF CLINICAL ONCOLOGY	2020	11	2	10.5306/wjco.v11.i2.53	11
Causes of locomotor disability and need for orthopaedic devices in a heavily mined Taliban-controlled province of Afghanistan: issues and challenges for public health managers	Francois, I; Lambert, ML; Salort, C; Slypen, V; Bertrand, F; Tonglet, R	TROPICAL MEDICINE & INTERNATIONAL HEALTH	1998	3	5	10.1046/j.1365-3156.1998.00246.x	11
Simulation experiments with cometary analogous material	Kochan, HW; Huebner, WF; Sears, DWG	EARTH MOON AND PLANETS	1998	80	1-3	10.1023/A:1006342602452	11
The Proximal Drivers of Large Fires: A Pyrogeographic Study	Clarke, Hamish; Penman, Trent; Boer, Matthias; Cary, Geoffrey J.; Fontaine, Joseph B.; Price, Owen; Bradstock, Ross	FRONTIERS IN EARTH SCIENCE	2020	8		10.3389/feart.2020.00090	10
Innovating Governance for Planetary Health with Three Critically Informed Frames	Ozdemir, Vural	OMICS-A JOURNAL OF INTEGRATIVE BIOLOGY	2019	23	12	10.1089/omi.2019.0175	10
Sunscreen products: Rationale for use, formulation development and regulatory considerations	Geoffrey, Kiriiri; Mwangi, A. N.; Maru, S. M.	SAUDI PHARMACEUTICAL JOURNAL	2019	27	7	10.1016/j.jsps.2019.08.003	10
Can infants' sense of agency be found in their behavior? Insights from babybot simulations of the mobile-paradigm	Zaadnoordijk, Lorijn; Otworowska, Maria; Kwisthout, Johan; Hunnius, Sabine	COGNITION	2018	181		10.1016/j.cognition.2018.07.006	9
Ownership and Agency of an Independent Supernumerary Hand Induced by an Imitation Brain-Computer Interface	Bashford, Luke; Mehring, Carsten	PLOS ONE	2016	11	6	10.1371/journal.pone.0156591	9
Regulations' Effectiveness for Market Turbulence by Large Erroneous Orders using Multi Agent Simulation	Mizuta, Takanobu; Izumi, Kiyoshi; Yagi, Isao; Yoshimura, Shinobu	2014 IEEE CONFERENCE ON COMPUTATIONAL INTELLIGENCE FOR FINANCIAL ENGINEERING & ECONOMICS (CIFER)	2014				9
Predicting the Volatility of Highway Construction Cost Index Using Long Short-Term Memory	Cao, Yang; Ashuri, Baabak	JOURNAL OF MANAGEMENT IN ENGINEERING	2020	36	4	10.1061/(ASCE)ME.1943-5479.0000784	8
Multisensory correlations-Not tactile expectations-Determine the sense of body ownership	Guterstam, Arvid; Larsson, Dennis E. O.; Zeberg, Hugo; Ehrsson, H. Henrik	PLOS ONE	2019	14	2	10.1371/journal.pone.0213265	8
Detecting, Estimating, and Correcting for Biases in Harvest Data	Schmidt, Jennifer I.; Kellie, Kalin A.; Chapin, F. Stuart, III	JOURNAL OF WILDLIFE MANAGEMENT	2015	79	7	10.1002/jwmg.928	8
A customer lifetime value model for the banking industry: a guide to marketing actions	Ekinci, Yeliz; Uray, Nimet; Ulengin, Fusun	EUROPEAN JOURNAL OF MARKETING	2014	48	3-4	10.1108/EJM-12-2011-0714	8
The human science of simulation: a robust hermeneutics for artificial societies	Drennan, M	JASSS-THE JOURNAL OF ARTIFICIAL SOCIETIES AND SOCIAL SIMULATION	2005	8	1		8
Current practices of commercial cryobanks in screening prospective donors for genetic disease and reproductive risk	Conrad, EA; Fine, B; Hecht, BR; Pergament, E	INTERNATIONAL JOURNAL OF FERTILITY AND MENOPAUSAL STUDIES	1996	41	3		8
Syntax and compositionality in animal communication	Zuberbuhler, Klaus	PHILOSOPHICAL TRANSACTIONS OF THE ROYAL SOCIETY B-BIOLOGICAL SCIENCES	2020	375	1789	10.1098/rstb.2019.0062	7
Preserved multisensory body representations in advanced age	Riemer, Martin; Wolbers, Thomas; Kuehn, Esther	SCIENTIFIC REPORTS	2019	9		10.1038/s41598-019-39270-7	7
Evaluation of abundance of artificial radionuclides in food products in South Korea and sources	Lee, S. H.; Oh, J. S.; Lee, K. B.; Lee, J. M.; Hwang, S. H.; Lee, M. K.; Kwon, E. H.; Kim, C. S.; Choi, I. H.; Yeo, I. Y.; Yoon, J. Y.; Im, J. M.	JOURNAL OF ENVIRONMENTAL RADIOACTIVITY	2018	184		10.1016/j.jenvrad.2018.01.008	7
Spatial attention and the malleability of bodily self in the elderly	Zeller, Daniel; Hullin, Marcus	CONSCIOUSNESS AND COGNITION	2018	59		10.1016/j.concog.2018.01.006	7
The Health Risk of Cd Released from Low-Cost Jewelry	Pouzar, Miloslav; Zvolska, Magdalena; Jarolim, Oldrich; Vavrusova, Lenka Audrlicka	INTERNATIONAL JOURNAL OF ENVIRONMENTAL RESEARCH AND PUBLIC HEALTH	2017	14	5	10.3390/ijerph14050520	7
EFFECTS OF PRICE REGULATIONS AND DARK POOLS ON FINANCIAL MARKET STABILITY: AN INVESTIGATION BY MULTIAGENT SIMULATIONS	Mizuta, Takanobu; Kosugi, Shintaro; Kusumoto, Takuya; Matsumoto, Wataru; Izumi, Kiyoshi; Yagi, Isao; Yoshimura, Shinobu	INTELLIGENT SYSTEMS IN ACCOUNTING FINANCE & MANAGEMENT	2016	23	1-2	10.1002/isaf.1374	7
Intellectual property rights and access rules for germplasm: benefit or straitjacket?	Ghijsen, Huib	EUPHYTICA	2009	170	1-2	10.1007/s10681-009-9941-4	7
The new superorganic	Hanson, FA	CURRENT ANTHROPOLOGY	2004	45	4	10.1086/422080	7
Rapid prediction of effluent biochemical oxygen demand for improved environmental control	Masmoudi, RA	TAPPI JOURNAL	1999	82	10		7
Artificial Intelligence and Health Technology Assessment: Anticipating a New Level of Complexity	Alami, Hassane; Lehoux, Pascale; Auclair, Yannick; de Guise, Michele; Gagnon, Marie-Pierre; Shaw, James; Roy, Denis; Fleet, Richard; Ahmed, Mohamed Ali Ag; Fortin, Jean-Paul	JOURNAL OF MEDICAL INTERNET RESEARCH	2020	22	7	10.2196/17707	6
Toward Enhanced Teleoperation Through Embodiment	Toet, Alexander; Kuling, Irene A.; Krom, Bouke N.; van Erp, Jan B. F.	FRONTIERS IN ROBOTICS AND AI	2020	7		10.3389/frobt.2020.00014	6
Blockchain Technology: Principles and Applications in Medical Imaging	McBee, Morgan P.; Wilcox, Chad	JOURNAL OF DIGITAL IMAGING	2020	33	3	10.1007/s10278-019-00310-3	6
Pavement friction management - artificial neural network approach	Najafi, Shahriar; Flintsch, Gerardo W.; Khaleghian, Seyedmeysam	INTERNATIONAL JOURNAL OF PAVEMENT ENGINEERING	2019	20	2	10.1080/10298436.2016.1264221	6
The future decisions of RoboJudge HHJ Arthur Ian Blockchain: Dread, delight or derision?	Castell, Stephen	COMPUTER LAW & SECURITY REVIEW	2018	34	4	10.1016/j.clsr.2018.05.011	6
Estimation of steviol glycosides in food matrices by high performance liquid chromatography	Fayaz, Shemilah; Sharma, Rajan; Rajput, Y. S.; Mann, Bimlesh; Lata, Kiran	JOURNAL OF FOOD SCIENCE AND TECHNOLOGY-MYSORE	2018	55	8	10.1007/s13197-018-3270-3	6
Assessing and Improving the Accuracy of GlobeLand30 Data for Urban Area Delineation by Combining Multisource Remote Sensing Data	Huang, Xin; Li, Qingyu; Liu, Hui; Li, Jiayi	IEEE GEOSCIENCE AND REMOTE SENSING LETTERS	2016	13	12	10.1109/LGRS.2016.2615318	6
Duration determination for rural roads using the principal component analysis and artificial neural network	Mensah, Isaac; Adjei-Kumi, Theophilus; Nani, Gabriel	ENGINEERING CONSTRUCTION AND ARCHITECTURAL MANAGEMENT	2016	23	5	10.1108/ECAM-09-2015-0148	6
HYDROCARBON CONTAMINATION IN WATERS AND SEDIMENTS OF THE PERTUSILLO FRESHWATER RESERVOIR, VAL D'AGRI, SOUTHERN ITALY	Colella, Albina; D'Orsogna, Maria R.	FRESENIUS ENVIRONMENTAL BULLETIN	2014	23	12B		6
Do the Recommended Standards for In Vitro Biopharmaceutic Classification of Drug Permeability Meet the Passive Transport Criterion for Biowaivers?	Zakelj, Simon; Berginc, Katja; Roskar, Robert; Kraljic, Bor; Kristl, Albin	CURRENT DRUG METABOLISM	2013	14	1	10.2174/138920013804545142	6
The world state of orbital debris measurements and modeling	Johnson, NL	ACTA ASTRONAUTICA	2004	54	4	10.1016/S0094-5765(02)00305-3	6
Factors Influencing the Condition of Sewer Pipes: State-of-the-Art Review	Malek Mohammadi, Mohammadreza; Najafi, Mohammad; Kermanshachi, Sharareh; Kaushal, Vinayak; Serajiantehrani, Ramtin	JOURNAL OF PIPELINE SYSTEMS ENGINEERING AND PRACTICE	2020	11	4	10.1061/(ASCE)PS.1949-1204.0000483	5
Improving the Accuracy of Early Cost Estimates on Transportation Infrastructure Projects	Karaca, Ilker; Gransberg, Douglas D.; Jeong, H. David	JOURNAL OF MANAGEMENT IN ENGINEERING	2020	36	5	10.1061/(ASCE)ME.1943-5479.0000819	5
Optimizing Expert-Based Decision-Making of Pavement Maintenance using Artificial Neural Networks with Pattern-Recognition Algorithms	Hafez, Marwan; Ksaibati, Khaled; Atadero, Rebecca A.	TRANSPORTATION RESEARCH RECORD	2019	2673	11	10.1177/0361198119851085	5
Factors Influencing Short-Term Hooking Mortality of Bluegills and the Implications for Restrictive Harvest Regulations	Hoxmeier, R. John H.; Wahl, David H.	NORTH AMERICAN JOURNAL OF FISHERIES MANAGEMENT	2009	29	5	10.1577/M09-005.1	5
International trends in livestock breeding and the role of breeding companies	Preisinger, R	ZUCHTUNGSKUNDE	2004	76	6		5
A VIEW ON NHS REFORMS	BLACK, D	JOURNAL OF THE ROYAL COLLEGE OF PHYSICIANS OF LONDON	1995	29	5		5
The Effects of Rain on Terrestrial Links at K, Ka and E-Bands in South Korea: Based on Supervised Learning	Diba, Feyisa Debo; Samad, Md Abdus; Choi, Dong-You	IEEE ACCESS	2021	9		10.1109/ACCESS.2021.3049825	4
An Asphalt Damage Dataset and Detection System Based on RetinaNet for Road Conditions Assessment	Ochoa-Ruiz, Gilberto; Alonso Angulo-Murillo, Andres; Ochoa-Zezzatti, Alberto; Maria Aguilar-Lobo, Lina; Antonio Vega-Fernandez, Juan; Natraj, Shailendra	APPLIED SCIENCES-BASEL	2020	10	11	10.3390/app10113974	4
Estimating Hourly Traffic Volumes using Artificial Neural Network with Additional Inputs from Automatic Traffic Recorders	Zahedian, Sara; Sekula, Przemyslaw; Nohekhan, Amir; Vander Laan, Zachary	TRANSPORTATION RESEARCH RECORD	2020	2674	3	10.1177/0361198120910737	4
Smart Grid to Energy Internet: A Systematic Review of Transitioning Electricity Systems	Joseph, Akhil; Balachandra, Patil	IEEE ACCESS	2020	8		10.1109/ACCESS.2020.3041031	4
DNA effects of low level occupational exposure to extremely low frequency electromagnetic fields (50/60 Hz)	Zendehdel, Rezvan; Yu, Il Je; Hajipour-Verdom, Behnam; Panjali, Zahra	TOXICOLOGY AND INDUSTRIAL HEALTH	2019	35	6	10.1177/0748233719851697	4
Development of enhanced emission factor equations for paved and unpaved roads using artificial neural network	Liu, Tse-Huai; Yoon, Yoojung	TRANSPORTATION RESEARCH PART D-TRANSPORT AND ENVIRONMENT	2019	69		10.1016/j.trd.2019.01.033	4
Using artificial neural network and multivariate analysis techniques to evaluate road operating conditions	Dell'Acqua, Gianluca; De Luca, Mario; Zilioniene, Daiva	JOURNAL OF RISK RESEARCH	2018	21	6	10.1080/13669877.2016.1264445	4
Ensemble using different Planetary Boundary Layer schemes in WRF model for wind speed and direction prediction over Apulia region	Tateo, Andrea; Miglietta, Mario Marcello; Fedele, Francesca; Menegotto, Micaela; Monaco, Alfonso; Bellotti, Roberto	ADVANCES IN SCIENCE AND RESEARCH	2017	14		10.5194/asr-14-95-2017	4
OPTIMIZATION OF IMAGE PROCESSING TECHNIQUES TO DETECT AND RECONSTRUCT THE IMAGE OF CONCEALED BLADE FOR MMW IMAGING SYSTEM	Kumar, Bambam; Sharma, Prabhat; Upadhyay, Rohit; Singh, Dharmendra; Singh, K. P.	2016 IEEE INTERNATIONAL GEOSCIENCE AND REMOTE SENSING SYMPOSIUM (IGARSS)	2016			10.1109/IGARSS.2016.7729010	4
Fuel Cells fault diagnosis under dynamic load profile using Reservoir Computing	Morando, S.; Pera, M. C.; Steiner, N. Yousfi; Jemei, S.; Hissel, D.; Larger, L.	2016 IEEE VEHICLE POWER AND PROPULSION CONFERENCE (VPPC)	2016				4
Effective ultraviolet irradiance measurements from artificial tanning devices in Greece	Petri, Aspasia; Karabetsos, Efthymios	RADIATION PROTECTION DOSIMETRY	2015	167	4	10.1093/rpd/ncu346	4
Optical Flow-Based Obstacle Detection And Avoidance Behaviors For Mobile robots Used in Unmaned Planetary Exploration	Dur, Erdogan	RAST 2009: PROCEEDINGS OF THE 4TH INTERNATIONAL CONFERENCE ON RECENT ADVANCES IN SPACE TECHNOLOGIES	2009				4
Organs of the human brain, created by the human hand? The social epistemology of information technology	Warner, Julian	JOURNAL OF DOCUMENTATION	2008	64	5	10.1108/00220410810899745	4
Mapping of subsurface contaminant profiles by neural networks	Tansel, B; Jordahl, C; Tansel, I	CIVIL ENGINEERING AND ENVIRONMENTAL SYSTEMS	1999	16	1	10.1080/02630259908970250	4
SCIENCE POLICY, SCIENCE FUNDING, AND THE SCIENCE COMMUNITY	BROWN, GW	ACADEMIC MEDICINE	1991	66	7	10.1097/00001888-199107000-00001	4
Adoption of artificial intelligence in breast imaging: evaluation, ethical constraints and limitations	Hickman, Sarah E.; Baxter, Gabrielle C.; Gilbert, Fiona J.	BRITISH JOURNAL OF CANCER	2021	125	1	10.1038/s41416-021-01333-w	3
A Review of Recent Machine Learning Advances for Forecasting Harmful Algal Blooms and Shellfish Contamination	Cruz, Rafaela C.; Reis Costa, Pedro; Vinga, Susana; Krippahl, Ludwig; Lopes, Marta B.	JOURNAL OF MARINE SCIENCE AND ENGINEERING	2021	9	3	10.3390/jmse9030283	3
Relationship of prosthesis ownership and phantom limb pain: results of a survey in 2383 limb amputees	Bekrater-Bodmann, Robin; Reinhard, Iris; Diers, Martin; Fuchs, Xaver; Flor, Herta	PAIN	2021	162	2	10.1097/j.pain.0000000000002063	3
Artificial Intelligence and Machine Learning Applied at the Point of Care	Angehrn, Zuzanna; Haldna, Liina; Zandvliet, Anthe S.; Gil Berglund, Eva; Zeeuw, Joost; Amzal, Billy; Cheung, S. Y. Amy; Polasek, Thomas M.; Pfister, Marc; Kerbusch, Thomas; Heckman, Niedre M.	FRONTIERS IN PHARMACOLOGY	2020	11		10.3389/fphar.2020.00759	3
Challenges to Transforming Unconventional Social Media Data into Actionable Knowledge for Public Health Systems During Disasters	Chan, Jennifer L.; Purohit, Hemant	DISASTER MEDICINE AND PUBLIC HEALTH PREPAREDNESS	2020	14	3	10.1017/dmp.2019.92	3
Ice jam formation, breakup and prediction methods based on hydroclimatic data using artificial intelligence: A review	Madaeni, Fatemehalsadat; Lhissou, Rachid; Chokmani, Karem; Raymond, Sebastien; Gauthier, Yves	COLD REGIONS SCIENCE AND TECHNOLOGY	2020	174		10.1016/j.coldregions.2020.103032	3
Data-driven analysis and forecasting of highway traffic dynamics	Avila, A. M.; Mezic, I	NATURE COMMUNICATIONS	2020	11	1	10.1038/s41467-020-15582-5	3
Two-phase flow void fraction estimation based on bubble image segmentation using Randomized Hough Transform with Neural Network (RHTN)	Serra, Pedro L. S.; Masotti, Paulo H. F.; Rocha, Marcelo S.; de Andrade, Delvonei A.; Torres, Walmir M.; de Mesquita, Roberto N.	PROGRESS IN NUCLEAR ENERGY	2020	118		10.1016/j.pnucene.2019.103133	3
Synthetic agency: sense of agency in artificial intelligence	Legaspi, Roberto; He, Zhengqi; Toyoizumi, Taro	CURRENT OPINION IN BEHAVIORAL SCIENCES	2019	29		10.1016/j.cobeha.2019.04.004	3
From EHR to PHR: let's get the record straight	Symons, Joshua D.; Ashrafian, Hutan; Dunscombe, Rachel; Darzi, Ara	BMJ OPEN	2019	9	9	10.1136/bmjopen-2019-029582	3
AI: from rational agents to socially responsible agents	Vetro, Antonio; Santangelo, Antonio; Beretta, Elena; De Martin, Juan Carlos	DIGITAL POLICY REGULATION AND GOVERNANCE	2019	21	3	10.1108/DPRG-08-2018-0049	3
Topic Modeling the President: Conventional and Computational Methods	Ruhl, J. B.; Nay, John; Gilligan, Jonathan	GEORGE WASHINGTON LAW REVIEW	2018	86	5		3
Green design of a paper test card for urinary iodine analysis	Myers, Nicholas M.; Leung, Ivan C.; McGee, Sean W.; Eggleson, Kathleen; Lieberman, Marya	PLOS ONE	2017	12	6	10.1371/journal.pone.0179716	3
Comparisons of Faulting-Based Pavement Performance Prediction Models	Wang, Weina; Qin, Yu; Li, Xiaofei; Wang, Di; Chen, Huiqiang	ADVANCES IN MATERIALS SCIENCE AND ENGINEERING	2017	2017		10.1155/2017/6845215	3
Multi-Destination Beaming: apparently Being in Three Places at Once through robotic and Virtual embodiment	Kishore, Sameer; Muncunill, Xavi Navarro; Bourdin, Pierre; Or-Berkers, Keren; Friedman, Doron; Slater, Mel	FRONTIERS IN ROBOTICS AND AI	2016	3		10.3389/frobt.2016.00065	3
From Altar to App: Displaying Devotion in the Contemporary Museum	Marshall, Christopher R.	JOURNAL OF CURATORIAL STUDIES	2015	4	3	10.1386/jcs.4.3.458_1	3
EXPERT SISTEM FOR MAKING DECISIONS ABOUT EMERGENCY AND SAFETY IN CASE OF ADVERSE METEOROLOGICAL CONDITIONS	Juan Santacreu-Rios, Luis; Talavera-Ortiz, Alejandro; Aguasca-Colomo, Ricardo; Jose Galvan-Gonzalez, Blas	DYNA	2015	90	5	10.6036/7469	3
Continuous Daily Observation of the Marine Atmospheric Boundary Layer over the Kuroshio by a Helicopter Shuttle Service	Tanimoto, Youichi; Shimoyama, Kou; Mori, Shoichi	JOURNAL OF ATMOSPHERIC AND OCEANIC TECHNOLOGY	2015	32	1	10.1175/JTECH-D-14-00067.1	3
Performance of Machine Learning Algorithms in Predicting the Pavement International Roughness Index	Bashar, Mohammad Z.; Torres-Machi, Cristina	TRANSPORTATION RESEARCH RECORD	2021	2675	5	10.1177/0361198120986171	2
Exploring the drivers of customers' brand attitudes of online travel agency services: A text-mining based approach	Ray, Arghya; Bala, Pradip Kumar; Rana, Nripendra P.	JOURNAL OF BUSINESS RESEARCH	2021	128		10.1016/j.jbusres.2021.02.028	2
Statistics and Artificial Intelligence-Based Pavement Performance and Remaining Service Life Prediction Models for Flexible and Composite Pavement Systems	Kaya, Orhan; Ceylan, Halil; Kim, Sunghwan; Waid, Danny; Moore, Brian P.	TRANSPORTATION RESEARCH RECORD	2020	2674	10	10.1177/0361198120915889	2
Development of a method for quantification of toluene diisocyanate and methylenediphenyl diisocyanate migration from polyurethane foam sample surface to artificial sweat by HPLC-UV-MS	Donchenko, Aleksandra; Aubin, Simon; Gagne, Sebastien; Spence, Mark; Breau, Livain; Lesage, Jacques	JOURNAL OF CHROMATOGRAPHY B-ANALYTICAL TECHNOLOGIES IN THE BIOMEDICAL AND LIFE SCIENCES	2020	1142		10.1016/j.jchromb.2020.122027	2
Development of statistical models to predict emission rate and concentration of particulate matters (PM) for drilling operation in opencast mines	Nagesha, K. V.; Kumar, Harinandan; Singh, M. Muralidhar	AIR QUALITY ATMOSPHERE AND HEALTH	2019	12	9	10.1007/s11869-019-00723-7	2
Modulation of the rubber hand illusion by transcranial direct current stimulation over the contralateral somatosensory cortex	Hornburger, Hannah; Nguemeni, Carine; Odorfer, Thorsten; Zeller, Daniel	NEUROPSYCHOLOGIA	2019	131		10.1016/j.neuropsychologia.2019.05.008	2
Physician Decision-Making Patterns and Family Presence: Cross-Sectional Online Survey Study in Japan	Tsuda, Kenji; Higuchi, Asaka; Yokoyama, Emi; Kosugi, Kazuhiro; Komatsu, Tsunehiko; Kami, Masahiro; Tanimoto, Tetsuya	INTERACTIVE JOURNAL OF MEDICAL RESEARCH	2019	8	3	10.2196/12781	2
Characterization of the Sense of Agency over the Actions of Neural-machine Interface-operated Prostheses	Schofield, Jonathon S.; Shell, Courtney E.; Thumser, Zachary C.; Beckler, Dylan T.; Nataraj, Raviraj; Marasco, Paul D.	JOVE-JOURNAL OF VISUALIZED EXPERIMENTS	2019		143	10.3791/58702	2
Endogenous quarrying resources and territorial development. A case study of the Marble area (Almeria, Spain)	Carretero Gomez, Anselmo; de Pablo Valenciano, Jaime; Velasco Munoz, Juan Francisco	REVISTA DE ESTUDIOS REGIONALES	2018		111		2
Convolutional Neural Networks for Semantic Segmentation of Multispectral Remote Sensing Images	Lopez, Josue; Santos, Stewart; Atzberger, Clement; Torres, Deni	2018 IEEE 10TH LATIN-AMERICAN CONFERENCE ON COMMUNICATIONS (IEEE LATINCOM)	2018			10.1109/LATINCOM.2018.8613216	2
Universal statistics of selected values	Smerlak, Matteo; Youssef, Ahmed	EPL	2017	117	5	10.1209/0295-5075/117/50003	2
Duration estimation model for bridge construction projects in Ghana	Nani, Gabriel; Mensah, Isaac; Adjei-Kumi, Theophilus	JOURNAL OF ENGINEERING DESIGN AND TECHNOLOGY	2017	15	6	10.1108/JEDT-04-2017-0029	2
Minimal support technology and in situ resource utilization for risk management of planetary spaceflight missions	Murphy, K. L.; Rygalov, V. Ye.; Johnson, S. B.	ADVANCES IN SPACE RESEARCH	2009	43	8	10.1016/j.asr.2008.12.010	2
An overview of the response of bats to protection efforts	Currie, RR	BAT CONSERVATION AND MINING: A TECHNICAL INTERACTIVE FORUM, PROCEEDINGS	2001				2
Little evidence for an effect of the rubber hand illusion on basic movement	Reader, Arran T.; Trifonova, Victoria S.; Ehrsson, H. Henrik	EUROPEAN JOURNAL OF NEUROSCIENCE	2021			10.1111/ejn.15444	1
Application of Artificial Neural Networks to Predict the Intrinsic Solubility of Drug-Like Molecules	Tosca, Elena M.; Bartolucci, Roberta; Magni, Paolo	PHARMACEUTICS	2021	13	7	10.3390/pharmaceutics13071101	1
Smart nudging: How cognitive technologies enable choice architectures for value co-creation	Mele, Cristina; Spena, Tiziana Russo; Kaartemo, Valtteri; Marzullo, Maria Luisa	JOURNAL OF BUSINESS RESEARCH	2021	129		10.1016/j.jbusres.2020.09.004	1
Bioclimatic architecture and its energy-saving potentials: a review and future directions	Aghimien, Emmanuel Imuetinyan; Hin, Danny; Li, Wa; Tsang, Ernest Kin-Wai	ENGINEERING CONSTRUCTION AND ARCHITECTURAL MANAGEMENT	2021			10.1108/ECAM-11-2020-0928	1
An FPGA-Based Hardware Accelerator for CNNs Inference on Board Satellites: Benchmarking with Myriad 2-Based Solution for the CloudScout Case Study	Rapuano, Emilio; Meoni, Gabriele; Pacini, Tommaso; Dinelli, Gianmarco; Furano, Gianluca; Giuffrida, Gianluca; Fanucci, Luca	REMOTE SENSING	2021	13	8	10.3390/rs13081518	1
The rubber hand illusion is a fallible method to study ownership of prosthetic limbs	Zbinden, Jan; Ortiz-Catalan, Max	SCIENTIFIC REPORTS	2021	11	1	10.1038/s41598-021-83789-7	1
Knowledge and Perceptions of Non-Nutritive Sweeteners Within the UK Adult Population	Farhat, Grace; Dewison, Fleur; Stevenson, Leo	NUTRIENTS	2021	13	2	10.3390/nu13020444	1
Property ownership and the legal personhood of artificial intelligence	Brown, Rafael Dean	INFORMATION & COMMUNICATIONS TECHNOLOGY LAW	2021	30	2	10.1080/13600834.2020.1861714	1
Exceeding the Applicability Limit of Aerogel Super Insulation Materials in Different Environmental Conditions	Lakatos, Akos	APPLIED SCIENCES-BASEL	2020	10	21	10.3390/app10217824	1
Waste and Agency in the Digital Era: Who's in Charge?	Poggenpohl, Sharon Helmer	SHE JI-THE JOURNAL OF DESIGN ECONOMICS AND INNOVATION	2020	6	3	10.1016/j.sheji.2020.07.003	1
Queer Ecologies of Death in the Lab: Rethinking Waste, Decomposition and Death through a Queerfeminist Lens	Mehrabi, Tara	AUSTRALIAN FEMINIST STUDIES	2020	35	104	10.1080/08164649.2020.1775068	1
Assessment of Leaching Characteristics for Cerium and Cesium as Surrogates for Radioactive Materials	Motny, Riyadh M.; Woods, Michael E.; Phongikaroon, Supathorn	NUCLEAR TECHNOLOGY	2020	206	12	10.1080/00295450.2020.1730672	1
Analysis of phthalic acid esters in agricultural soils	Langova, Radka; Jarosova, Alzbeta; Polakova, Sarka; Kos, Ivica	ENVIRONMENTAL MONITORING AND ASSESSMENT	2020	192	2	10.1007/s10661-019-8052-5	1
Indoor air quality prediction systems for smart environments: A systematic review	Saini, Jagriti; Dutta, Maitreyee; Marques, Goncalo	JOURNAL OF AMBIENT INTELLIGENCE AND SMART ENVIRONMENTS	2020	12	5	10.3233/AIS-200574	1
Analysis in making decision of farmer to select bull frozen semen in Indonesia	Agustine, R.; Bintara, S.; Andarwati, S.; Muzayyanah, M. A. U.; Widi, T. S. M.; Putra, A. R. S.	JOURNAL OF THE INDONESIAN TROPICAL ANIMAL AGRICULTURE	2019	44	3	10.14710/jitaa.44.3.323-332	1
Dredging impact on trace metal behavior in a polluted estuary: a discussion about sampling design	Monte, Christiane do Nascimento; de Castro Rodrigues, Ana Paula; de-Freitas, Alexandre Rafael; Freire, Aline Soares; Santelli, Ricardo Erthal; Braz, Bernardo Ferreira; Machado, Wilson	BRAZILIAN JOURNAL OF OCEANOGRAPHY	2019	67		10.1590/S1679-87592019022706701	1
Blending machines, learning, and ethics	Mouta, Ana; Torrecilla Sanchez, Eva; Pinto Llorente, Ana	TEEM'19: SEVENTH INTERNATIONAL CONFERENCE ON TECHNOLOGICAL ECOSYSTEMS FOR ENHANCING MULTICULTURALITY	2019			10.1145/3362789.3362909	1
Programmatic Dreams: Technographic Inquiry into Censorship of Chinese Chatbots	Xu, Yizhou (Joe)	SOCIAL MEDIA + SOCIETY	2018	4	4	10.1177/2056305118808780	1
Face Recognition Abilities in Iraqi Medical Students: An Inferential, Cross Sectional Analysis	Al-Imam, Ahmed; Ali, Hussein; Saad, Ali	IRANIAN JOURNAL OF PSYCHIATRY AND BEHAVIORAL SCIENCES	2018	12	1	10.5812/ijpbs.9801	1
A Mathematical Model for Predicting Debt Repayment: A Technical Note	Wijewardhana, U. A.	AUSTRALASIAN ACCOUNTING BUSINESS AND FINANCE JOURNAL	2018	12	3	10.14453/aabfj.v12i3.8	1
An Erlang-based Simulation Approach of Artificial Transportation Systems	Chen, Songhang; Zhu, Fenghua; Wang, Fei-Yue	2016 IEEE 19TH INTERNATIONAL CONFERENCE ON INTELLIGENT TRANSPORTATION SYSTEMS (ITSC)	2016				1
Development of a Vacuum Compatible Rotary Dynamic Seal for Cryogenic Liquids	Tanchon, J.; Maurel, N.; Charignon, T.; Trollier, T.; Ravex, A.; Allemand, Y.; Hervieu, M.; Messing, R.	ADVANCES IN CRYOGENIC ENGINEERING	2014	1573		10.1063/1.4860880	1
The contribution of ontologies to the creation of knowledge bases for the management of legal compliance in occupational health and safety	Vigneron, A. J.; Guarnieri, F.; Rallo, B. J. M.	SAFETY, RELIABILITY AND RISK ANALYSIS: BEYOND THE HORIZON	2014				1
USE OF NUCLEAR TECHNIQUE IN SAMPLES FOR AGRICULTURAL PURPOSES	de Oliveira, Kerley A. P.; Menezes, Maria Angela B. C.; Jacomino, Vanusa M. F.; Von Sperling, Eduardo	ENGENHARIA AGRICOLA	2013	33	1	10.1590/S0100-69162013000100006	1
Generalization and formalization of the US EPA procedure for design of treated wastewater aquifer recharge basins: II. Retrofit of Souhil Wadi (Nabeul, Tunisia) pilot plant	Kallali, Hamadi; Yoshida, Mitsuo; Tarhouni, Jamila; Jedidi, Naceur	WATER SCIENCE AND TECHNOLOGY	2013	67	4	10.2166/wst.2012.630	1
Food additives, essential nutrients and neurodevelopmental behavioural disorders in children: A brief review	Buka, Irena; Osornio-Vargas, Alvaro; Clark, Brenda	PAEDIATRICS & CHILD HEALTH	2011	16	7	10.1093/pch/16.7.e54	1
RESULTS OF AN INTERNAL DOSE ASSESSMENT INTERCOMPARISON EXERCISE AFTER A EURADOS/IAEA TRAINING COURSE	Castellani, C. -M.; Lopez, M. A.; Luciani, A.; Marsh, J. W.; Vrba, T.; Cruz-Suarez, R.	RADIATION PROTECTION DOSIMETRY	2011	144	1-4	10.1093/rpd/ncq344	1
User Engagement in Physically Embodied Narrative Experiences	Dow, Steven	CC2007-CREATIVITY AND COGNITION 2007 SEEDING CREATIVITY: TOOLS, MEDIA, AND ENVIRONMENTS	2007				1
Robust defect detection method using reference image averaging for high throughput SEM wafer pattern inspection system	Okuda, Hirohito; Hiroi, Takashi	METROLOGY, INSPECTION, AND PROCESS CONTROL FOR MICROLITHOGRAPHY XX, PTS 1 AND 2	2006	6152		10.1117/12.656802	1
The waterbirds of gravel pits in the Garonne river floodplain. Carrying capacity and management plan of Saint-Caprais and Lavernose-Lacasse gravel pits	Santoul, F	BULLETIN DE LA SOCIETE ZOOLOGIQUE DE FRANCE	2002	127	4		1
The underway to pragmatic implementations of sustainable and intensive agricultural systems in Tanzania	Mkonda, Msafiri Yusuph	ENVIRONMENTAL AND SUSTAINABILITY INDICATORS	2021	11		10.1016/j.indic.2021.100117	0
Exploring the Embodiment of a Virtual Hand in a Spatially Augmented Respiratory Biofeedback Setting	Barresi, Giacinto; Marinelli, Andrea; Caserta, Giulia; de Zambotti, Massimiliano; Tessadori, Jacopo; Angioletti, Laura; Boccardo, Nicolo; Freddolini, Marco; Mazzanti, Dario; Deshpande, Nikhil; Frigo, Carlo Albino; Balconi, Michela; Gruppioni, Emanuele; Laffranchi, Matteo; De Michieli, Lorenzo	FRONTIERS IN NEUROROBOTICS	2021	15		10.3389/fnbot.2021.683653	0
Evolution of artificial intelligence and its impact on human rights: from sociolegal perspective	Chatterjee, Sheshadri; Sreenivasulu, N. S.; Hussain, Zahid	INTERNATIONAL JOURNAL OF LAW AND MANAGEMENT	2021			10.1108/IJLMA-06-2021-0156	0
Use of artificial-substrate samplers to identify relations between periphytic diatom community composition and hydro-limnological conditions in shallow lakes of Old Crow Flats, Yukon Territory (Canada)	Mohammed, Wathiq J.; MacDonald, Lauren A.; Wolfe, Brent B.; Hall, Roland I.	HYDROBIOLOGIA	2021	848	19	10.1007/s10750-021-04661-3	0
Artificial intelligence in the defense sector: an RBV and isomorphism perspectives to the case of the Lebanese Armed Forces	Chedrawi, Charbel; Atallah, Yara	JOURNAL OF ASIA BUSINESS STUDIES	2021			10.1108/JABS-09-2020-0377	0
Managing the tension between opposing effects of explainability of artificial intelligence: a contingency theory perspective	Abedin, Babak	INTERNET RESEARCH	2021			10.1108/INTR-05-2020-0300	0
The role of organizational culture and voluntariness in the adoption of artificial intelligence for disaster relief operations	Behl, Abhishek; Chavan, Meena; Jain, Kokil; Sharma, Isha; Pereira, Vijay Edward; Zhang, Justin Zuopeng	INTERNATIONAL JOURNAL OF MANPOWER	2021			10.1108/IJM-03-2021-0178	0
Processing Body Image on Social Media: Gender Differences in Adolescent Boys' and Girls' Agency and Active Coping	Mahon, Ciara; Hevey, David	FRONTIERS IN PSYCHOLOGY	2021	12		10.3389/fpsyg.2021.626763	0
Detecting subsurface drainage pipes using a fully convolutional network with optical images	Song, Homin; Woo, Dong Kook; Yan, Qina	AGRICULTURAL WATER MANAGEMENT	2021	249		10.1016/j.agwat.2021.106791	0
Development of an Artificial Neural Network-Based Procedure for the Verification of Traffic Speed Deflectometer Measurements	Abohamer, Hossam; Elseifi, Mostafa A.; Zihan, Zia U. A.; Wu, Zhong; Kebede, Nathan; Zhang, Zhongjie	TRANSPORTATION RESEARCH RECORD	2021			10.1177/03611981211005774	0
Using distributed ledger technology to democratize neural network training	Nikolaidis, Spyridon; Refanidis, Ioannis	APPLIED INTELLIGENCE	2021	51	11	10.1007/s10489-021-02340-3	0
Neural network-based prediction of sideway force coefficient for asphalt pavement using high-resolution 3D texture data	Zou, Yiwen; Yang, Guangwei; Cao, Mingming	INTERNATIONAL JOURNAL OF PAVEMENT ENGINEERING	2021			10.1080/10298436.2021.1884862	0
Quantification of cobalt and nickel in urine using inductively coupled plasma atomic emission spectroscopy	Galay, E. Ph.; Dorogin, R. V.; Temerdashev, A. Z.	HELIYON	2021	7	1	10.1016/j.heliyon.2021.e06046	0
On farm survival of Apulian legume and cereal landraces in relation to land cover/land use changes. A case study	Piergiovanni, Angela Rosa; Margiotta, Benedetta	ITALIAN JOURNAL OF AGRONOMY	2021	16	1	10.4081/ija.2021.1724	0
Case Study on Productivity Increases in CCTV Inspection through an AI-Enabled Workflow	Sullivan, Eric S.; Kumar, Srinath S.	PIPELINES 2021: PLANNING	2021				0
Duplication of the bodily self: a perceptual illusion of dual full-body ownership and dual self-location	Guterstam, Arvid; Larsson, Dennis E. O.; Szczotka, Joanna; Ehrsson, H. Henrik	ROYAL SOCIETY OPEN SCIENCE	2020	7	12	10.1098/rsos.201911	0
Asphalt Concrete Stripping Detection Using Deflection Measurements from Traffic Speed Deflection Devices	Zihan, Zia U. A.; Elseifi, Mostafa A.; Gaspard, Kevin; Zhang, Zhongjie	JOURNAL OF TRANSPORTATION ENGINEERING PART B-PAVEMENTS	2020	146	4	10.1061/JPEODX.0000220	0
Artificial intelligence and the future of work - lessons from the sociology of expectations	Vicsek, Lilla	INTERNATIONAL JOURNAL OF SOCIOLOGY AND SOCIAL POLICY	2021	41	7-8	10.1108/IJSSP-05-2020-0174	0
Public management of a complex hydraulic work, between the international frame and the private interests:The case of the Tagus-Segura river transfer in Spain	Escudero Gomez, Luis Alfonso; Martin Trigo, Alejandro	RELACIONES INTERNACIONALES-MADRID	2020		45	10.15366/relacionesinternacionales2020.45.015	0
AUTOMATIC IMAGE RECOGNITION OF PAVEMENT DISTRESS FOR IMPROVING PAVEMENT INSPECTION	Ho, Min Che; Lin, Jyh Dong; Huang, Chih Fong	INTERNATIONAL JOURNAL OF GEOMATE	2020	19	71	10.21660/2020.71.96640	0
The nature of the Artificially Intelligent Firm - An economic investigation into changes that AI brings to the firm	Wagner, Dirk Nicolas	TELECOMMUNICATIONS POLICY	2020	44	6	10.1016/j.telpol.2020.101954	0
Synchronous Stimulation With Light and Heat Induces Body Ownership and Reduces Pain Perception	Cordier, Larissa; Fuchs, Xaver; Herpertz, Stephan; Trojan, Joerg; Diers, Martin	JOURNAL OF PAIN	2020	21	5-6	10.1016/j.jpain.2019.10.009	0
Application of Deep Neural Network in Quantitative Analysis of VOCs by Infrared Spectroscopy	Zhang Qiang; Wei Ru-yi; Yan Qiang-qiang; Zhao Yu-di; Zhang Xue-min; Yu Tao	SPECTROSCOPY AND SPECTRAL ANALYSIS	2020	40	4	10.3964/j.issn.1000-0593(2020)04-1099-08	0
Assurance of learning and accreditations in business schools: an AACSB perspective	Kehal, Mounir	JOURNAL OF ECONOMIC AND ADMINISTRATIVE SCIENCES	2020	36	1	10.1108/JEAS-06-2018-0066	0
From Sacrifice to Gift: Aesthetic and Moral Aspects of the Experience of Awe for the Natural Environment	Untea, Ionut	JOURNAL OF AESTHETIC EDUCATION	2020	54	1	10.5406/jaesteduc.54.1.0018	0
Mapping and Quantifying the Human-Environment Interactions in Middle Egypt Using Machine Learning and Satellite Data Fusion Techniques	Blasco, Jose Manuel Delgado; Cian, Fabio; Hanssen, Ramon E.; Verstraeten, Gert	REMOTE SENSING	2020	12	3	10.3390/rs12030584	0
Ethics and health data protection in pandemics: A reference to the case of applications for contact tracking	Ausin, Txetxu; Andreu Martinez, Ma Belen	ENRAHONAR-QUADERNS DE FILOSOFIA	2020		65	10.5565/rev/enrahonar.1304	0
A Review of General Data Protection Regulation for Supply Chain Ecosystem	Dasgupta, Avirup; Gill, Asif Qumer; Hussain, Farookh	INNOVATIVE MOBILE AND INTERNET SERVICES IN UBIQUITOUS COMPUTING, IMIS-2019	2020	994		10.1007/978-3-030-22263-5_44	0
Artificial Intelligence Framework for Developing a Critical Path Schedule Using Historical Daily Work Report Data	Le, Chau; Jeong, H. David	CONSTRUCTION RESEARCH CONGRESS 2020: PROJECT MANAGEMENT AND CONTROLS, MATERIALS, AND CONTRACTS	2020				0
The application of artificial intelligence to drug sensitivity prediction	Li, Xutong; Wu, Xiaolong; Wan, Xiaozhe; Zhong, Feisheng; Cui, Chen; Chen, Yingjia; Chen, Lifan; Chen, Kaixian; Jiang, Hualiang; Zheng, Mingyue	CHINESE SCIENCE BULLETIN-CHINESE	2020	65	32	10.1360/TB-2020-0557	0
Occupational Exposure to Styrene Vapor and Determining Risks of Health Consequences in Petrochemical Industry Workers	Moshiran, Vahid Ahmadi; Karimi, Ali; Golbabaei, Farideh; Yarandi, Mohsen Sadeghi; Sajediyan, Ali Asghar; Koozekonan, Aysa Ghasemi	JOURNAL OF HEALTH AND SAFETY AT WORK	2020	10	4		0
EQUIVALENCE OF THE CLASSICAL RUBBER HAND ILLUSION AND THE VIRTUAL HAND ILLUSION	Vorobeva, Viktoriia P.; Perepelkina, Olga S.; Arina, Galina A.	EKSPERIMENTALNAYA PSIKHOLOGIYA	2020	13	3	10.17759/exppsy.2020130303	0
Geostationary Satellite over East Africa Observed from Kitt Peak, Arizona	Livingston, William	BULLETIN OF THE AMERICAN METEOROLOGICAL SOCIETY	2019	100	10	10.1175/BAMS-D-18-0296.1	0
Pharmacovigilance strategy: opportunities for cross-national learning	Fermont, Irene	ISRAEL JOURNAL OF HEALTH POLICY RESEARCH	2019	8		10.1186/s13584-019-0319-3	0
Biocitizenship fetichism	Montalva Rivera, Nicolas	ESTUDIOS ATACAMENOS	2019		62	10.22199/issn.0718-1043-2019-0016	0
Overview of the Colosseum: The World's Largest Test Bed for Radio Experiments	Coleman, David M.; McKeever, Kenneth R.; Mohr, Meredith L.; Orraca, Lian R.; Parker, Kevin E.; Plett, Mark L.	JOHNS HOPKINS APL TECHNICAL DIGEST	2019	35	1		0
The Sirocco's chamber of Micciulla manor in Palermo A bioclimatic archetype symbol of legality and civil redemption	Firrone, Tiziana; Bustinto, Carmelo; Carella, Davide	WORLD HERITAGE AND LEGACY: CULTURE, CREATIVITY, CONTAMINATION	2019	4			0
Economic Crisis Policy Analytics Based on Artificial Intelligence	Loukis, Euripidis; Maragoudakis, Manolis; Kyriakou, Niki	ELECTRONIC GOVERNMENT (EGOV 2019)	2019	11685		10.1007/978-3-030-27325-5_20	0
The Resource Manager for the Defense Advanced Research Projects Agency Spectrum Collaboration Challenge Test Bed	Mok, Jason W.; Hom, Alexander L.; Uher, Jason J.; Coleman, David M.	JOHNS HOPKINS APL TECHNICAL DIGEST	2019	35	1		0
Exploring the Impact of Machine-Learned Predictions on Feedback from an Artificial Limb	Parker, Adam S. R.; Edwards, Ann L.; Pilarski, Patrick M.	2019 IEEE 16TH INTERNATIONAL CONFERENCE ON REHABILITATION ROBOTICS (ICORR)	2019				0
Application of a Comprehensive Integrated Assessment Tool for the Brussels Capital Region	Viaene, Peter; Turrini, Enrico; Carnevale, Claudio; Volta, Marialuisa; Gianfreda, Roberta; Maffeis, Guiseppe; Declerck, Priscilla; Brasseur, Olivier; Valkering, Pieter; Mensink, Clemens	AIR POLLUTION MODELING AND ITS APPLICATION XXV	2018			10.1007/978-3-319-57645-9_43	0
Objectivistic knowledge artifacts	Weber, Rosina O.	DATA TECHNOLOGIES AND APPLICATIONS	2018	52	1	10.1108/DTA-03-2017-0012	0
ACTIVITY AND PASSIVITY: CLASS AND GENDER IN THE CASE OF THE ARTIFICIAL HAND	Stainthorp, Clare	VICTORIAN LITERATURE AND CULTURE	2017	45	1	10.1017/S1060150316000401	0
Reservoir Computing optimisation for PEM fuel cell fault diagnostic	Morando, S.; Pera, M. C.; Steiner, N. Yousfi; Jemei, S.; Hissel, D.; Larger, L.	2017 IEEE VEHICLE POWER AND PROPULSION CONFERENCE (VPPC)	2017				0
Analytical evaluation of the protection offered by sealed tractor cabins during crop pulverization with fenitrothion	Barcellos, Michelle; Faletti, Milena Michele; Madureira, Luiz Augusto dos Santos; Bauer, Fernando Cesar	ENVIRONMENTAL MONITORING AND ASSESSMENT	2016	188	12	10.1007/s10661-016-5632-5	0
ON THE PRINCIPLE OF EQUAL ACCESS OF PEOPLE AND LEGAL ENTITIES TO THE ACQUISITION OF OWNERSHIP OF WATER OBJECTS	Ryzhenkov, Anatoly Ya	VESTNIK TOMSKOGO GOSUDARSTVENNOGO UNIVERSITETA-PRAVO-TOMSK STATE UNIVERSITY JOURNAL OF LAW	2016	22	4	10.17223/22253513/22/16	0
Becoming a network beyond boundaries: Brain-Machine Interfaces (BMIs) as the actor-networks after the internet of things	Ahn, Sungyong	TECHNOLOGY IN SOCIETY	2016	47		10.1016/j.techsoc.2016.08.003	0
DADDY'S CAR: ARTIFICIAL INTELLIGENCE AS A CREATIVE TOOL FOR COPYRIGHT	Alberto Diaz-Limon, Jaime	REVISTA LA PROPIEDAD INMATERIAL	2016		22	10.18601/16571959.n22.06	0
SPACE DEBRIS TRACKING AT SAN FERNANDO LASER STATION	Catalan, M.; Quijano, M.; Pazos, A.; Martin Davila, J.; Cortina, L. M.	IV WORKSHOP ON ROBOTIC AUTONOMOUS OBSERVATORIES, 2015	2016	48			0
Network Monitoring and Internet Traffic Surveillance System: Issues and Challenges in India	Gupta, Rajan; Pal, Saibal K.; Muttoo, Sunil K.	INTELLIGENT SYSTEMS TECHNOLOGIES AND APPLICATIONS, VOL 2	2016	385		10.1007/978-3-319-23258-4_6	0
Land cover mapping in Latvia using hyperspectral airborne and simulated Sentinel-2 data	Jakovels, Dainis; Filipovs, Jevgenijs; Brauns, Agris; Taskovs, Juris; Erins, Gatis	FOURTH INTERNATIONAL CONFERENCE ON REMOTE SENSING AND GEOINFORMATION OF THE ENVIRONMENT (RSCY2016)	2016	9688		10.1117/12.2240742	0
Radiological Dosimetry Measurements in Cosa Rica	Leon, M.; Santos, F.	LATIN AMERICAN SYMPOSIUM ON NUCLEAR PHYSICS AND APPLICATIONS	2016	1753		10.1063/1.4955391	0
Understanding Autonomous Agents: A Cybernetics and Systems Science Perspective	Tosic, Predrag T.	PROCEEDINGS OF 2016 FUTURE TECHNOLOGIES CONFERENCE (FTC)	2016				0
Environmental Governance in India: A Systematic Review of the Initiatives	Sandhu, Vikram; Sidhu, A. S.	PACIFIC BUSINESS REVIEW INTERNATIONAL	2015	8	4		0
HUARPE NO SO HUARPE AND MODERN MEN: ETHNIC INTERPELLATIONS AND DISPUTES ON THE LAST IRRIGATED LANDS IN MENDOZA (ARGENTINA)	Saldi, Leticia	AIBR-REVISTA DE ANTROPOLOGIA IBEROAMERICANA	2015	10	2	10.11156/aibr.100204	0
Comparative Analysis of Counterinsurgency Operations in Iraq and Afghanistan: New Foresight Approaches to Counterinsurgency Operations with Special Focus on Lone Wolf Terrorism	Kaivo-Oja, Jari	LONE ACTORS - AN EMERGING SECURITY THREAT	2015	123		10.3233/978-1-61499-585-2-77	0
The Artificial, the Accidental, the Aesthetic ...	Koltick, Nicole	JOURNAL OF SCIENCE AND TECHNOLOGY OF THE ARTS	2015	7	1	10.7559/citarj.v7i1.143	0
DataViz: High Velocity Data Visualization and Retrieval of Relevant Information from Social Network	Rahman, Md. Khaledur	2015 6TH INTERNATIONAL CONFERENCE ON COMPUTING, COMMUNICATION AND NETWORKING TECHNOLOGIES (ICCCNT)	2015				0
Exploration of Lower Limb Body Schema Integration with Respect to Body-Proximal Robotics	Schuermann, T.; Overath, P.; Christ, O.; Vogt, J.; Beckerle, P.	2015 IEEE 1ST INTERNATIONAL FORUM ON RESEARCH AND TECHNOLOGIES FOR SOCIETY AND INDUSTRY (RTSI 2015) PROCEEDINGS	2015				0
Controlling Smartphone User Privacy via Objective-driven Context Mocking	DiRienzo, Nick; Challen, Geoffrey	2014 6TH INTERNATIONAL CONFERENCE ON MOBILE COMPUTING, APPLICATIONS AND SERVICES (MOBICASE)	2014			10.4108/icst.mobicase.2014.257783	0
Should Smartphone Users Mock Apps?	DiRienzo, Nick; Challen, Geoffrey	2014 IEEE 11TH INTERNATIONAL CONFERENCE ON MOBILE AD HOC AND SENSOR SYSTEMS (MASS)	2014			10.1109/MASS.2014.98	0
APPLICATION OF AN ARTIFICIAL NEURAL NETWORK IN A PAVEMENT MANAGEMENT SYSTEM	Dragovan, Hrvoje; Rukavina, Tatjana; Domitrovic, Josipa	ROAD AND RAIL INFRASTRUCTURE III	2014				0
NON-EQUILIBRIUM THERMODYNAMICS THEORY OF ECONOMETRIC SOURCE DISCOVERY FOR LARGE DATA ANALYSIS	van Bergem, Rutger; Jenkins, Jeffrey; Benachenhou, Dalila; Szu, Harold	INDEPENDENT COMPONENT ANALYSES, COMPRESSIVE SAMPLING, WAVELETS, NEURAL NET, BIOSYSTEMS, AND NANOENGINEERING XII	2014	9118		10.1117/12.2054927	0
A Comprehensive Database for Border Ownership	Akkus, Mehmet Akif; Topuz, Gaye; Ozkan, Bugra; Kalkan, Sinan	2013 21ST SIGNAL PROCESSING AND COMMUNICATIONS APPLICATIONS CONFERENCE (SIU)	2013				0
Boundaries and Boundary Markers of Landholdings in the 13(th)-19(th) Centuries	Tarkiainen, Uelle	TUNA-AJALOOKULTUURI AJAKIRI	2011	14	3		0
Rational choice and evolutionary fit	Murray, Malcolm	MORAL PSYCHOLOGY TODAY: ESSAYS ON VALUES, RATIONAL CHOICE, AND THE WILL	2008				0
Theory and application of intelligent agent systems	d'Inverno, Mark	ICINCO 2006: PROCEEDINGS OF THE THIRD INTERNATIONAL CONFERENCE ON INFORMATICS IN CONTROL, AUTOMATION AND ROBOTICS: INTELLIGENT CONTROL SYSTEMS AND OPTIMIZATION	2006				0
Autonomy without independence: Animal training as a model for robot design	Wyland, David C.	INNOVATIVE CONCEPTS FOR AUTONOMIC AND AGENT-BASED SYSTEMS	2006	3825			0
Seismic faults analysis in California by means of the permanent scatterers technique	Colesanti, C; Ferretti, A; Prati, C; Rocca, F	PROCEEDINGS OF THE THIRD INTERNATIONAL SYMPOSIUM ON RETRIEVAL OF BIO- AND GEOPHYSICAL PARAMETERS FROM SAR DATA FOR LAND APPLICATIONS	2002	475			0
Evaluation and determination of erosional hot spots after beach fill placement in Longboat Key, Florida	Weber, CK	14TH ANNUAL NATIONAL CONFERENCE ON BEACH PRESERVATION TECHNOLOGY, PROCEEDINGS	2000				0
The world state of orbital debris measurements and modeling	Johnson, NL	SPACE SAFETY AND RESCUE 1997	1999	96			0
Internet-based telemedicine: A practical tool?	Angood, PB	MEDICINE MEETS VIRTUAL REALITY: ART, SCIENCE, TECHNOLOGY: HEALTHCARE (R)EVOLUTION TM	1998	50			0
Alternative scenarios for military deployment of unmanned ground vehicles	Blitch, JG; Murphy, RR	ROBOTICS FOR CHALLENGING ENVIRONMENTS	1994				0
PubMed
Title	Authors	Source Title	Publication Year	Volume	Issue	DOI	Total Citations
2020 ACC/AHA Guideline for the Management of Patients With Valvular Heart Disease: Executive Summary: A Report of the American College of Cardiology/American Heart Association Joint Committee on Clinical Practice Guidelines	Otto CM, Nishimura RA, Bonow RO, Carabello BA, Erwin JP 3rd, Gentile F, Jneid H, Krieger EV, Mack M, McLeod C, O'Gara PT, Rigolin VH, Sundt TM 3rd, Thompson A, Toly C.	Circulation	2021			10.1161/CIR.0000000000000932
2020 ACC/AHA Guideline for the Management of Patients With Valvular Heart Disease: Executive Summary: A Report of the American College of Cardiology/American Heart Association Joint Committee on Clinical Practice Guidelines	Writing Committee Members, Otto CM, Nishimura RA, Bonow RO, Carabello BA, Erwin JP 3rd, Gentile F, Jneid H, Krieger EV, Mack M, McLeod C, O'Gara PT, Rigolin VH, Sundt TM 3rd, Thompson A, Toly C.	J Am Coll Cardiol	2021			10.1016/j.jacc.2020.11.035
Rifampin combination therapy in staphylococcal prosthetic joint infections: a randomized controlled trial	Karlsen ØE, Borgen P, Bragnes B, Figved W, Grøgaard B, Rydinge J, Sandberg L, Snorrason F, Wangen H, Witsøe E, Westberg M.	J Orthop Surg Res	2020			10.1186/s13018-020-01877-2
High-performance neuroprosthetic control by an individual with tetraplegia	Collinger JL, Wodlinger B, Downey JE, Wang W, Tyler-Kabara EC, Weber DJ, McMorland AJ, Velliste M, Boninger ML, Schwartz AB.	Lancet	2013			10.1016/S0140-6736(12)61816-9
Synchronous Stimulation With Light and Heat Induces Body Ownership and Reduces Pain Perception	Cordier L, Fuchs X, Herpertz S, Trojan J, Diers M.	J Pain	2020			10.1016/j.jpain.2019.10.009
Agency and Performance of Reach-to-Grasp With Modified Control of a Virtual Hand: Implications for Rehabilitation	Nataraj R, Sanford S, Shah A, Liu M.	Front Hum Neurosci	2020			10.3389/fnhum.2020.00126
Consistent inter-individual differences in susceptibility to bodily illusions	Cutts SA, Fragaszy DM, Mangalam M.	Conscious Cogn	2019			10.1016/j.concog.2019.102826
Toward Enhanced Teleoperation Through Embodiment	Toet A, Kuling IA, Krom BN, van Erp JBF.	Front Robot AI	2020			10.3389/frobt.2020.00014
Agency and Accountability: Ethical Considerations for Brain-Computer Interfaces	Davidoff EJ.	Rutgers J Bioeth	2020
Ethical issues in neuroprosthetics	Glannon W.	J Neural Eng	2016			10.1088/1741-2560/13/2/021002
Deep brain stimulation, personal identity and policy	Mathews DJ.	Int Rev Psychiatry	2011			10.3109/09540261.2011.632624
Health economic evaluation in orthotics and prosthetics: a systematic review protocol	Clarke L, Dillon M, Shiell A.	Syst Rev	2019			10.1186/s13643-019-1066-9
Neural correlates of the rubber hand illusion in amputees: a report of two cases	Schmalzl L, Kalckert A, Ragnö C, Ehrsson HH.	Neurocase	2014			10.1080/13554794.2013.791861
Differential experiences of embodiment between body-powered and myoelectric prosthesis users	Engdahl SM, Meehan SK, Gates DH.	Sci Rep	2020			10.1038/s41598-020-72470-0
Ownership of an artificial limb induced by electrical brain stimulation	Collins KL, Guterstam A, Cronin J, Olson JD, Ehrsson HH, Ojemann JG.	Proc Natl Acad Sci U S A	2017			10.1073/pnas.1616305114
Rational use of the fluoroquinolones	Richards GA, Brink AJ, Feldman C.	S Afr Med J	2019			10.7196/SAMJ.2019.v109i6.14002
Prostheses as extensions of the body: Progress and challenges	Niedernhuber M, Barone DG, Lenggenhager B.	Neurosci Biobehav Rev	2018			10.1016/j.neubiorev.2018.04.020
Total ankle arthroplasty in France	Besse JL, Colombier JA, Asencio J, Bonnin M, Gaudot F, Jarde O, Judet T, Maestro M, Lemrijse T, Leonardi C, Toullec E; l'AFCP.	Orthop Traumatol Surg Res	2010			10.1016/j.otsr.2010.03.002
Characterization of the Sense of Agency over the Actions of Neural-machine Interface-operated Prostheses	Schofield JS, Shell CE, Thumser ZC, Beckler DT, Nataraj R, Marasco PD.	J Vis Exp	2019			10.3791/58702
Perceptions of Self of Persons with Visible Artificial Devices : A Review of the Literature	Manabe Y, Iriguchi S, Terada M, Fujiwara M, Ito H, Locsin R.	J Med Invest	2019			10.2152/jmi.66.58
The rubber hand illusion and its application to clinical neuroscience	Ramakonar H, Franz EA, Lind CR.	J Clin Neurosci	2011			10.1016/j.jocn.2011.05.008
The role of functionality in the body model for self-attribution	Aymerich-Franch L, Ganesh G.	Neurosci Res	2016			10.1016/j.neures.2015.11.001
Mechanotactile Sensory Feedback Improves Embodiment of a Prosthetic Hand During Active Use	Shehata AW, Rehani M, Jassat ZE, Hebert JS.	Front Neurosci	2020			10.3389/fnins.2020.00263
DARPA investment in peripheral nerve interfaces for prosthetics, prescriptions, and plasticity	Naufel S, Knaack GL, Miranda R, Best TK, Fitzpatrick K, Emondi AA, Van Gieson E, McClure-Begley T.	J Neurosci Methods	2020			10.1016/j.jneumeth.2019.108539
'Robot' Hand Illusion under Delayed Visual Feedback: Relationship between the Senses of Ownership and Agency	Ismail MA, Shimada S.	PLoS One	2016			10.1371/journal.pone.0159619
Multisensory correlations-Not tactile expectations-Determine the sense of body ownership	Guterstam A, Larsson DEO, Zeberg H, Ehrsson HH.	PLoS One	2019			10.1371/journal.pone.0213265
How using brain-machine interfaces influences the human sense of agency	Caspar EA, De Beir A, Lauwers G, Cleeremans A, Vanderborght B.	PLoS One	2021			10.1371/journal.pone.0245191
Forearm amputees' views of prosthesis use and sensory feedback	Wijk U, Carlsson I.	J Hand Ther	2015			10.1016/j.jht.2015.01.013
Influence of implant and conventional prostheses on satisfaction and quality of life: A literature review. Part 2: Qualitative analysis and evaluation of the studies	Strassburger C, Kerschbaum T, Heydecke G.	Int J Prosthodont	2006
The illusion of owning a third arm	Guterstam A, Petkova VI, Ehrsson HH.	PLoS One	2011			10.1371/journal.pone.0017208
Advances in upper extremity prosthetics	Zlotolow DA, Kozin SH.	Hand Clin	2012			10.1016/j.hcl.2012.08.014
The FDA's role in medical device clinical studies of human subjects	Saviola J.	J Neural Eng	2005			10.1088/1741-2560/2/1/001
Embodied prosthetic arm stabilizes body posture, while unembodied one perturbs it	Imaizumi S, Asai T, Koyama S.	Conscious Cogn	2016			10.1016/j.concog.2016.08.019
Body visual discontinuity affects feeling of ownership and skin conductance responses	Tieri G, Tidoni E, Pavone EF, Aglioti SM.	Sci Rep	2015			10.1038/srep17139
Defensive activation during the rubber hand illusion: Ownership versus proprioceptive drift	Riemer M, Bublatzky F, Trojan J, Alpers GW.	Biol Psychol	2015			10.1016/j.biopsycho.2015.04.011
Grasping Embodiment: Haptic Feedback for Artificial Limbs	Moore CH, Corbin SF, Mayr R, Shockley K, Silva PL, Lorenz T.	Front Neurorobot	2021			10.3389/fnbot.2021.662397
Influence of prosthetic and implant therapy on satisfaction and quality of life: a systematic literature review. Part 1--Characteristics of the studies	Strassburger C, Heydecke G, Kerschbaum T.	Int J Prosthodont	2004
Perceptual correlates of successful body-prosthesis interaction in lower limb amputees: psychometric characterisation and development of the Prosthesis Embodiment Scale	Bekrater-Bodmann R.	Sci Rep	2020			10.1038/s41598-020-70828-y
Types of Canadian dentists who are more likely to provide dental implant treatment	Esfandiari S, Majdzadeh R, Feine J.	Implant Dent	2011			10.1097/ID.0b013e318200315e
The rubber foot illusion	Crea S, D'Alonzo M, Vitiello N, Cipriani C.	J Neuroeng Rehabil	2015			10.1186/s12984-015-0069-6
Modulation of the rubber hand illusion by transcranial direct current stimulation over the contralateral somatosensory cortex	Hornburger H, Nguemeni C, Odorfer T, Zeller D.	Neuropsychologia	2019			10.1016/j.neuropsychologia.2019.05.008
A population-based analysis of contemporary rates of reoperation for penile prosthesis procedures	Grewal S, Vetter J, Brandes SB, Strope SA.	Urology	2014			10.1016/j.urology.2014.02.028
Body plasticity in borderline personality disorder: A link to dissociation	Bekrater-Bodmann R, Chung BY, Foell J, Gescher DM, Bohus M, Flor H.	Compr Psychiatry	2016			10.1016/j.comppsych.2016.05.002
Incorporating self-management in prosthetic rehabilitation: case report of an integrated knowledge-to-action process	van Twillert S, Postema K, Geertzen JH, Lettinga AT.	Phys Ther	2015			10.2522/ptj.20130489
The impact of hospital volume on patient safety indicators following post-mastectomy breast reconstruction in the US	Sheckter CC, Rochlin D, Kiwanuka H, Curtin C, Momeni A.	Breast Cancer Res Treat	2019			10.1007/s10549-019-05361-2
Human trial using the novel bioprosthetic VenoValve in patients with chronic venous insufficiency	Ulloa JH, Glickman M.	J Vasc Surg Venous Lymphat Disord	2021			10.1016/j.jvsv.2020.10.017
Threatening a rubber hand that you feel is yours elicits a cortical anxiety response	Ehrsson HH, Wiech K, Weiskopf N, Dolan RJ, Passingham RE.	Proc Natl Acad Sci U S A	2007			10.1073/pnas.0610011104
Recent Developments in Prosthesis Sensors, Texture Recognition, and Sensory Stimulation for Upper Limb Prostheses	Masteller A, Sankar S, Kim HB, Ding K, Liu X, All AH.	Ann Biomed Eng	2021			10.1007/s10439-020-02678-8
Current rates of prosthetic usage in upper-limb amputees - have innovations had an impact on device acceptance?	Salminger S, Stino H, Pichler LH, Gstoettner C, Sturma A, Mayer JA, Szivak M, Aszmann OC.	Disabil Rehabil	2020			10.1080/09638288.2020.1866684
Effects of transcutaneous electrical nerve stimulation and visuotactile synchrony on the embodiment of an artificial hand	Asao A, Shibuya K, Yamada K, Kazama Y.	Exp Brain Res	2019			10.1007/s00221-018-5398-9
Exploring the Impact of Machine-Learned Predictions on Feedback from an Artificial Limb	Parker ASR, Edwards AL, Pilarski PM.	IEEE Int Conf Rehabil Robot	2019			10.1109/ICORR.2019.8779424
Surgeons are deeply affected when patients are diagnosed with prosthetic joint infection	Mallon C, Gooberman-Hill R, Blom A, Whitehouse M, Moore A.	PLoS One	2018			10.1371/journal.pone.0207260
Orthopedic medical devices: ethical questions, implant recalls and responsibility	Racine J.	R I Med J (2013)	2013
Advanced upper limb prosthetic devices: implications for upper limb prosthetic rehabilitation	Resnik L, Meucci MR, Lieberman-Klinger S, Fantini C, Kelty DL, Disla R, Sasson N.	Arch Phys Med Rehabil	2012			10.1016/j.apmr.2011.11.010
The sense of body ownership relaxes temporal constraints for multisensory integration	Maselli A, Kilteni K, López-Moliner J, Slater M.	Sci Rep	2016			10.1038/srep30628
Medicare and Medicaid programs; physicians' referrals to health care entities with which they have financial relationships. Health Care Financing Administration (HCFA), HHS. Final rule with comment period		Fed Regist	2001
Illusory movement perception improves motor control for prosthetic hands	Marasco PD, Hebert JS, Sensinger JW, Shell CE, Schofield JS, Thumser ZC, Nataraj R, Beckler DT, Dawson MR, Blustein DH, Gill S, Mensh BD, Granja-Vazquez R, Newcomb MD, Carey JP, Orzell BM.	Sci Transl Med	2018			10.1126/scitranslmed.aao6990
Motor Control and Sensory Feedback Enhance Prosthesis Embodiment and Reduce Phantom Pain After Long-Term Hand Amputation	Page DM, George JA, Kluger DT, Duncan C, Wendelken S, Davis T, Hutchinson DT, Clark GA.	Front Hum Neurosci	2018			10.3389/fnhum.2018.00352
The importance of synchrony and temporal order of visual and tactile input for illusory limb ownership experiences - an FMRI study applying virtual reality	Bekrater-Bodmann R, Foell J, Diers M, Kamping S, Rance M, Kirsch P, Trojan J, Fuchs X, Bach F, Çakmak HK, Maaß H, Flor H.	PLoS One	2014			10.1371/journal.pone.0087013
New-Generation Antibiotics for Treatment of Gram-Positive Infections: A Review with Focus on Endocarditis and Osteomyelitis	Bloem A, Bax HI, Yusuf E, Verkaik NJ.	J Clin Med	2021			10.3390/jcm10081743
Using a virtual integration environment in treating phantom limb pain	Zeher MJ, Armiger RS, Burck JM, Moran C, Kiely JB, Weeks SR, Tsao JW, Pasquina PF, Davoodi R, Loeb G.	Stud Health Technol Inform	2011
Combined effect of new complete dentures and simple dietary advice on nutritional status in edentulous patients: study protocol for a randomized controlled trial	Komagamine Y, Kanazawa M, Iwaki M, Jo A, Suzuki H, Amagai N, Minakuchi S.	Trials	2016			10.1186/s13063-016-1664-y
Absence of reliable physiological signature of illusory body ownership revealed by fine-grained autonomic measurement during the rubber hand illusion	Critchley HD, Botan V, Ward J.	PLoS One	2021			10.1371/journal.pone.0237282
Phage Therapy as Adjuvant to Conservative Surgery and Antibiotics to Salvage Patients With Relapsing S. aureus Prosthetic Knee Infection	Ferry T, Kolenda C, Batailler C, Gustave CA, Lustig S, Malatray M, Fevre C, Josse J, Petitjean C, Chidiac C, Leboucher G, Laurent F.	Front Med (Lausanne)	2020			10.3389/fmed.2020.570572
A sensational illusion: vision-touch synaesthesia and the rubber hand paradigm	Aimola Davies AM, White RC.	Cortex	2013			10.1016/j.cortex.2012.01.007
The effect of similarities in skin texture and hand shape on perceived ownership of a fake limb	Haans A, Ijsselsteijn WA, de Kort YA.	Body Image	2008			10.1016/j.bodyim.2008.04.003
Subjective, behavioral, and physiological responses to the rubber hand illusion do not vary with age in the adult phase	Palomo P, Borrego A, Cebolla A, Llorens R, Demarzo M, Baños RM.	Conscious Cogn	2018			10.1016/j.concog.2017.10.014
Mycotic aneurysms of the abdominal aorta due to Listeria monocytogenes	Murphy K, Al-Jundi W, Nawaz S.	Int J Surg Case Rep	2013			10.1016/j.ijscr.2013.02.024
Laterality in the rubber hand illusion	Ocklenburg S, Rüther N, Peterburs J, Pinnow M, Güntürkün O.	Laterality	2011			10.1080/13576500903483515
Physical characteristics of residential psychiatric and substance abuse programs: organizational determinants and patients outcomes	Timko C.	Am J Community Psychol	1996			10.1007/BF02511886
Monitoring the introduction and performance of a joint replacement: the United Kingdom metal-on-metal alert	Tucker K, Gregg P, Kay P, Porter M, Howard P, Pickford M, Cacou C.	J Bone Joint Surg Am	2011			10.2106/JBJS.K.01107
Context sensitivity in action decreases along the autism spectrum: a predictive processing perspective	Palmer CJ, Paton B, Kirkovski M, Enticott PG, Hohwy J.	Proc Biol Sci	2015			10.1098/rspb.2014.1557
Vibrotactile stimulation promotes embodiment of an alien hand in amputees with phantom sensations	D'Alonzo M, Clemente F, Cipriani C.	IEEE Trans Neural Syst Rehabil Eng	2015			10.1109/TNSRE.2014.2337952
The DEKA Arm: its features, functionality, and evolution during the Veterans Affairs Study to optimize the DEKA Arm	Resnik L, Klinger SL, Etter K.	Prosthet Orthot Int	2014			10.1177/0309364613506913
Vibrotactile sensory substitution elicits feeling of ownership of an alien hand	D'Alonzo M, Cipriani C.	PLoS One	2012			10.1371/journal.pone.0050756
A novel concept for a prosthetic hand with a bidirectional interface: a feasibility study	Cipriani C, Antfolk C, Balkenius C, Rosén B, Lundborg G, Carrozza MC, Sebelius F.	IEEE Trans Biomed Eng	2009			10.1109/TBME.2009.2031242
Kytococcus schroeteri endocarditis successfully managed with daptomycin: a case report and review of the literature	Liu JC, Jenkins DR, Malnick H, Kovac J, Szostek J.	J Med Microbiol	2012			10.1099/jmm.0.035493-0
Communicating prosthetic prescriptions from dental students to the dental laboratory: is the message getting through?	Parry GR, Evans JL, Cameron A.	J Dent Educ	2014
The rubber hand illusion is a fallible method to study ownership of prosthetic limbs	Zbinden J, Ortiz-Catalan M.	Sci Rep	2021			10.1038/s41598-021-83789-7
Hands only illusion: multisensory integration elicits sense of ownership for body parts but not for non-corporeal objects	Tsakiris M, Carpenter L, James D, Fotopoulou A.	Exp Brain Res	2010			10.1007/s00221-009-2039-3
Effects of Symmetry and Apparent Distance in a Parasagittal-Mirror Variant of the Rubber Hand Illusion Paradigm	de Silva J, Chen H, Isaac S, White RC, Davies M, Aimola Davies AM.	Front Hum Neurosci	2021			10.3389/fnhum.2021.718177
Histological examination of the capsules surrounding Trilucent breast implants	McArthur PA, Green AR, Hancock K, Green AR.	Br J Plast Surg	2001			10.1054/bjps.2001.3705
Cost-effectiveness of transesophageal echocardiography to determine the duration of therapy for intravascular catheter-associated Staphylococcus aureus bacteremia	Rosen AB, Fowler VG Jr, Corey GR, Downs SM, Biddle AK, Li J, Jollis JG.	Ann Intern Med	1999			10.7326/0003-4819-130-10-199905180-00004
Open randomized clinical trial of laparoscopic versus open incisional hernia repair	Asencio F, Aguiló J, Peiró S, Carbó J, Ferri R, Caro F, Ahmad M.	Surg Endosc	2009			10.1007/s00464-008-0230-4
Referred sensations induced by a mirror box in healthy subjects	Takasugi J, Matsuzawa D, Murayama T, Nakazawa K, Numata K, Shimizu E.	Psychol Res	2011			10.1007/s00426-010-0287-2
Two Left Hands, Ten Interlaced Fingers: A New Rubber Hand Illusion	White RC, Bowen D, Dumbalska T, Hoeger K, Mok AY.	Perception	2016			10.1177/0301006615607248
An assessment of attitudes to, and extent of, the practice of denture marking in South Australia	Alexander PM, Taylor JA, Szuster FS, Brown KA.	Aust Dent J	1998			10.1111/j.1834-7819.1998.tb00185.x
Exploring the Embodiment of a Virtual Hand in a Spatially Augmented Respiratory Biofeedback Setting	Barresi G, Marinelli A, Caserta G, de Zambotti M, Tessadori J, Angioletti L, Boccardo N, Freddolini M, Mazzanti D, Deshpande N, Frigo CA, Balconi M, Gruppioni E, Laffranchi M, De Michieli L.	Front Neurorobot	2021			10.3389/fnbot.2021.683653
Reaching with alien limbs: visual exposure to prosthetic hands in a mirror biases proprioception without accompanying illusions of ownership	Holmes NP, Snijders HJ, Spence C.	Percept Psychophys	2006			10.3758/bf03208768
Common reasons for hospitalization in urban diabetes patients	Cook CB, Tsui C, Ziemer DC, Naylor DB, Miller WJ, Hentz JG.	Ethn Dis	2006
A randomised clinical trial of comprehensive cardiac rehabilitation versus usual care for patients treated for infective endocarditis--the CopenHeartIE trial protocol	Rasmussen TB, Zwisler AD, Sibilitz KL, Risom SS, Bundgaard H, Gluud C, Moons P, Winkel P, Thygesen LC, Hansen JL, Norekvål TM, Berg SK; CopenHeartIE Group.	BMJ Open	2012			10.1136/bmjopen-2012-001929
[Thirty-six (36) French cases of Breast Implant-Associated Anaplastic Large Cell Lymphoma (BIA-ALCL): What do we know about their prosthetic histories, and what conclusions may be drawn?]	Ruffenach L, Bruant-Rodier C, Goldammer F, Ramelli E, Bodin F, Dissaux C.	Ann Chir Plast Esthet	2019			10.1016/j.anplas.2019.05.002
Treatment with daptomycin for Corynebacterium Jeikeium left-sided prosthetic valve endocarditis	Lappa A, Donfrancesco S, Picozzi P, Vitozzi T, Marrapodi A, Menichetti A, Casali G, Musumeci F.	Minerva Anestesiol	2012
Medical devices; reclassification of polymethylmethacrylate (PMMA) bone cement. Final rule	Food and Drug Administration, HHS.	Fed Regist	2002
What advantage is there to be gained using large modular metal-on-metal bearings in routine primary hip replacement? A preliminary report of a prospective randomised controlled trial	Malviya A, Ramaskandhan JR, Bowman R, Hashmi M, Holland JP, Kometa S, Lingard E.	J Bone Joint Surg Br	2011			10.1302/0301-620X.93B12.27533
Mortality in Edentulous Patients: A Registry-Based Cohort Study in Sweden Comparing 8463 Patients Treated with Removable Dentures or Implant-Supported Dental Prostheses	Kowar J, Stenport V, Nilsson M, Jemt T.	Int J Dent	2021			10.1155/2021/9919732
Neurophysiology of slip sensation and grip reaction: insights for hand prosthesis control of slippage	Zangrandi A, D'Alonzo M, Cipriani C, Di Pino G.	J Neurophysiol	2021			10.1152/jn.00087.2021
Visual capture of action, experience of ownership, and the illusion of self-touch: a new rubber hand paradigm	Aimola Davies AM, White RC, Thew G, Aimola NM, Davies M.	Perception	2010			10.1068/p6610
Kennedy classification and treatment options: a study of partially edentulous patients being treated in a specialized prosthetic clinic	Charyeva OO, Altynbekov KD, Nysanova BZ.	J Prosthodont	2012			10.1111/j.1532-849X.2011.00809.x
Complete dentures and the associated soft tissues	Jones PM.	J Prosthet Dent	1976			10.1016/0022-3913(76)90135-9
My third arm: shifts in topography of the somatosensory homunculus predict feeling of an artificial supernumerary arm	Schaefer M, Heinze HJ, Rotte M.	Hum Brain Mapp	2009			10.1002/hbm.20609
Driving appliances for upper limb amputees	Verrall T, Kulkarni JR.	Prosthet Orthot Int	1995			10.3109/03093649509080355
Medicare program; End-Stage Renal Disease prospective payment system, quality incentive program, and Durable Medical Equipment, Prosthetics, Orthotics, and Supplies. Final rule	Centers for Medicare & Medicaid Services (CMS), HHS.	Fed Regist	2014
Committing to Memory: Memory Prosthetics Show Promise in Helping Those with Neurodegenerative Disorders	Solis M.	IEEE Pulse	2017			10.1109/MPUL.2016.2627239
Case Report: Arthroscopic "Debridement Antibiotics and Implant Retention" With Local Injection of Personalized Phage Therapy to Salvage a Relapsing Pseudomonas Aeruginosa Prosthetic Knee Infection	Ferry T, Kolenda C, Batailler C, Gaillard R, Gustave CA, Lustig S, Fevre C, Petitjean C, Leboucher G, Laurent F; Lyon BJI Study group.	Front Med (Lausanne)	2021			10.3389/fmed.2021.569159
That's near my hand! Parietal and premotor coding of hand-centered space contributes to localization and self-attribution of the hand	Brozzoli C, Gentile G, Ehrsson HH.	J Neurosci	2012			10.1523/JNEUROSCI.2660-12.2012
Upper limb amputees can be induced to experience a rubber hand as their own	Ehrsson HH, Rosén B, Stockselius A, Ragnö C, Köhler P, Lundborg G.	Brain	2008			10.1093/brain/awn297
A novel method for assessing sense of body ownership using electroencephalography	Blefari ML, Cipriani C, Carrozza MC.	IEEE Trans Biomed Eng	2011			10.1109/TBME.2010.2076282
Does seeing ice really feel cold? Visual-thermal interaction under an illusory body-ownership	Kanaya S, Matsushima Y, Yokosawa K.	PLoS One	2012			10.1371/journal.pone.0047293
Dental implant treatment following trauma: An investigation into the failure to complete Accident Compensation Corporation funded care	Kennedy R, Murray C, Leichter J.	N Z Dent J	2016
Outcome after implantation of a novel prosthetic anal sphincter in humans	Finlay IG, Richardson W, Hajivassiliou CA.	Br J Surg	2004			10.1002/bjs.4721
Neural interfaces for upper-limb prosthesis control: opportunities to improve long-term reliability	Judy JW.	IEEE Pulse	2012			10.1109/MPUL.2011.2181026
[Clinical and expert aspects of temporomandibular joint disorder diagnostics in outpatient setting]	Iordanishvili AK, Tolmachev IA, Al'shevskiĭ VV, Polens AA, Serikov AA.	Sud Med Ekspert	2011
Judging the position of the artificial hand induces a "visual" drift towards the real one during the rubber hand illusion	Erro R, Marotta A, Tinazzi M, Frera E, Fiorio M.	Sci Rep	2018			10.1038/s41598-018-20551-6
The body beyond the body: expectation of a sensory event is enough to induce ownership over a fake hand	Ferri F, Chiarelli AM, Merla A, Gallese V, Costantini M.	Proc Biol Sci	2013			10.1098/rspb.2013.1140
Two hands are better than one: a new assessment method and a new interpretation of the non-visual illusion of self-touch	White RC, Aimola Davies AM, Davies M.	Conscious Cogn	2011			10.1016/j.concog.2011.03.021
[The effect of management structure and organizational form of a health protection agency in dentistry on the quality of prosthetic care]	Gerber A.	Zahntechnik (Berl)	1982
Scopus
Title	Authors	Source Title	Publication Year	Volume	Issue	DOI	Total Citations
New ICRP recommendations	Wrixon A.D.	Journal of Radiological Protection	2008	28	2	10.1088/0952-4746/28/2/R02	248
Upper limb amputees can be induced to experience a rubber hand as their own	Ehrsson H.H., Rosén B., Stockselius A., Ragnö C., Köhler P., Lundborg G.	Brain	2008	131	12	10.1093/brain/awn297	213
Diagnosis and treatment of vitamin D deficiency	Cannell J.J., Hollis B.W., Zasloff M., Heaney R.P.	Expert Opinion on Pharmacotherapy	2008	9	1	10.1517/14656566.9.1.107	165
Perspectives on the use of data mining in pharmacovigilance	Almenoff J., Tonning J.M., Gould A.L., Szarfman A., Hauben M., Ouellet-Hellstrom R., Ball R., Hornbuckle K., Walsh L., Yee C., Sacks S.T., Yuen N., Patadia V., Blum M., Johnston M., Gerrits C., Seifert H., LaCroix K.	Drug Safety	2005	28	11	10.2165/00002018-200528110-00002	165
Riluzole for amyotrophic lateral sclerosis (ALS)/motor neuron disease (MND)	Miller R.G., Mitchell J.D., Lyon M., Moore D.H.	Amyotrophic Lateral Sclerosis and Other Motor Neuron Disorders	2003	4	3	10.1080/14660820310002601	152
Cardiopulmonary Resuscitation: Statement by the Ad Hoc Committee on Cardiopulmonary Resuscitation of the Division of Medical Sciences, National Academy of Sciences—National Research Council	[No author name available]	JAMA: The Journal of the American Medical Association	1966	198	4	10.1001/jama.1966.03110170084023	140
A review of cooperative and uncooperative spacecraft pose determination techniques for close-proximity operations	Opromolla R., Fasano G., Rufino G., Grassi M.	Progress in Aerospace Sciences	2017	93		10.1016/j.paerosci.2017.07.001	129
Expanded umbilical cord mesenchymal stem cells (UC-MSCs) as a therapeutic strategy in managing critically ILL COVID-19 patients: The case for compassionate use	Atluri S., Manchikanti L., Hirsch J.A.	Pain Physician	2020	23	2		125
Concept of operations for triage of mechanical ventilation in an epidemic	Hick J.L., O'Laughlin D.T.	Academic Emergency Medicine	2006	13	2	10.1197/j.aem.2005.07.037	123
A quantitative look at fluorosis, fluoride exposure, and intake in children using a health risk assessment approach	Erdal S., Buchanan S.N.	Environmental Health Perspectives	2005	113	1	10.1289/ehp.7077	115
The DEKA Arm: Its features, functionality, and evolution during the veterans affairs study to optimize the DEKA Arm	Resnik L., Klinger S.L., Etter K.	Prosthetics and Orthotics International	2014	38	6	10.1177/0309364613506913	113
Arsenic, organic foods, and brown rice syrup	Jackson B.P., Taylor V.F., Karagas M.R., Punshon T., Cottingham K.L.	Environmental Health Perspectives	2012	120	5	10.1289/ehp.1104619	111
A highway alignment optimization model using geographic information systems	Jha M.K., Schonfeld P.	Transportation Research Part A: Policy and Practice	2004	38	6	10.1016/j.tra.2004.04.001	111
Accelerating the transformation to a low carbon passenger transport system: The role of car purchase taxes, feebates, road taxes and scrappage incentives in the UK	Brand C., Anable J., Tran M.	Transportation Research Part A: Policy and Practice	2013	49		10.1016/j.tra.2013.01.010	102
Non-infectious pulmonary toxicity of rituximab: A systematic review	Hadjinicolaou A.V., Nisar M.K., Parfrey H., Chilvers E.R., östör A.J.K.	Rheumatology	2012	51	4	10.1093/rheumatology/ker290	96
The experience of agency in human-computer interactions: A review	Limerick H., Coyle D., Moore J.W.	Frontiers in Human Neuroscience	2014	8	AUG	10.3389/fnhum.2014.00643	82
Estimation of monthly-mean daily global solar radiation based on MODIS and TRMM products	Qin J., Chen Z., Yang K., Liang S., Tang W.	Applied Energy	2011	88	7	10.1016/j.apenergy.2011.01.018	75
Referral of sensation to an advanced humanoid robotic hand prosthesis	Rosén B., Ehrsson H.H., Antfolk C., Cipriani C., Sebelius F., Lundborg G.	Scandinavian Journal of Plastic and Reconstructive Surgery and Hand Surgery	2009	43	5	10.3109/02844310903113107	71
Trends and differential use of assistive technology devices: United States, 1994.	Russell J.N., Hendershot G.E., LeClere F., Howie L.J., Adler M.	Advance data	1997		292		65
Critical factors in the translation of improved antimicrobial strategies for medical implants and devices	Grainger D.W., van der Mei H.C., Jutte P.C., van den Dungen J.J.A.M., Schultz M.J., van der Laan B.F.A.M., Zaat S.A.J., Busscher H.J.	Biomaterials	2013	34	37	10.1016/j.biomaterials.2013.08.043	64
Trends in neonicotinoid pesticide residues in food and water in the United States, 1999-2015	Craddock H.A., Huang D., Turner P.C., Quirós-Alcalá L., Payne-Sturges D.C.	Environmental Health: A Global Access Science Source	2019	18	1	10.1186/s12940-018-0441-7	62
Review: Improving our knowledge of male mosquito biology in relation to genetic control programmes	Lees R.S., Knols B., Bellini R., Benedict M.Q., Bheecarry A., Bossin H.C., Chadee D.D., Charlwood J., Dabiré R.K., Djogbenou L., Egyir-Yawson A., Gato R., Gouagna L.C., Hassan M.M., Khan S.A., Koekemoer L.L., Lemperiere G., Manoukis N.C., Mozuraitis R., Pitts R.J., Simard F., Gilles J.R.L.	Acta Tropica	2014	132	1	10.1016/j.actatropica.2013.11.005	62
Risk to space sustainability from large constellations of satellites	Bastida Virgili B., Dolado J.C., Lewis H.G., Radtke J., Krag H., Revelin B., Cazaux C., Colombo C., Crowther R., Metz M.	Acta Astronautica	2016	126		10.1016/j.actaastro.2016.03.034	61
An ontology-based text-mining method to cluster proposals for research project selection	Ma J., Xu W., Sun Y.-H., Turban E., Wang S., Liu O.	IEEE Transactions on Systems, Man, and Cybernetics Part A:Systems and Humans	2012	42	3	10.1109/TSMCA.2011.2172205	55
Vibrotactile stimulation promotes embodiment of an Alien hand in amputees with phantom sensations	D'Alonzo M., Clemente F., Cipriani C.	IEEE Transactions on Neural Systems and Rehabilitation Engineering	2015	23	3	10.1109/TNSRE.2014.2337952	54
Forearm amputees' views of prosthesis use and sensory feedback	Wijk U., Carlsson I.	Journal of Hand Therapy	2015	28	3	10.1016/j.jht.2015.01.013	51
Drones in medicine—The rise of the machines	Balasingam M.	International Journal of Clinical Practice	2017	71	9	10.1111/ijcp.12989	50
Current and Future Perspectives on Skin Tissue Engineering: Key Features of Biomedical Research, Translational Assessment, and Clinical Application	Yu J.R., Navarro J., Coburn J.C., Mahadik B., Molnar J., Holmes J.H., IV, Nam A.J., Fisher J.P.	Advanced Healthcare Materials	2019	8	5	10.1002/adhm.201801471	49
Improving the reliability of a Bridge Management System (BMS) using an ANN-based Backward Prediction Model (BPM)	Lee J., Sanmugarasa K., Blumenstein M., Loo Y.-C.	Automation in Construction	2008	17	6	10.1016/j.autcon.2008.02.008	49
The long-term prognosis for live birth in couples initiating fertility treatments	Malchau S.S., Henningsen A.A., Loft A., Rasmussen S., Forman J., Nyboe Andersen A., Pinborg A.	Human Reproduction	2017	32	7	10.1093/humrep/dex096	48
Precision diagnosis: a view of the clinical decision support systems (CDSS) landscape through the lens of critical care	Belard A., Buchman T., Forsberg J., Potter B.K., Dente C.J., Kirk A., Elster E.	Journal of Clinical Monitoring and Computing	2017	31	2	10.1007/s10877-016-9849-1	48
Report from IPITA-TTS opinion leaders meeting on the future of β-cell replacement	Bartlett S.T., Markmann J.F., Johnson P., Korsgren O., Hering B.J., Scharp D., Kay T.W.H., Bromberg J., Odorico J.S., Weir G.C., Bridges N., Kandaswamy R., Stock P., Friend P., Gotoh M., Cooper D.K.C., Park C.-G., O'Connell P., Stabler C., Matsumoto S., Ludwig B., Choudhary P., Kovatchev B., Rickels M.R., Sykes M., Wood K., Kraemer K., Hwa A., Stanley E., Ricordi C., Zimmerman M., Greenstein J., …	Transplantation	2016	100		10.1097/TP.0000000000001055	47
How to exploit twitter for public health monitoring?	Denecke K., Krieck M., Otrusina L., Smrz P., Dolog P., Nejdl W., Velasco E.	Methods of Information in Medicine	2013	52	4	10.3414/ME12-02-0010	45
Rabies: Epidemiology, pathogenesis, and prophylaxis	Leung A.K.C., Davies H.D., Hon K.-L.E.	Advances in Therapy	2007	24	6	10.1007/BF02877781	45
Variation in diagnostic coding of patients with pneumonia and its association with hospital risk-standardized mortality rates: A cross-sectional analysis	Rothberg M.B., Pekow P.S., Priya A., Lindenauer P.K.	Annals of Internal Medicine	2014	160	6		44
Outcome after implantation of a novel prosthetic anal sphincter in humans	Finlay I.G., Richardson W., Hajivassiliou C.A.	British Journal of Surgery	2004	91	11	10.1002/bjs.4721	42
Biological space experiments for the simulation of Martian conditions: UV radiation and Martian soil analogues	Rettberg P., Rabbow E., Panitz C., Horneck G.	Advances in Space Research	2004	33	8	10.1016/j.asr.2003.09.050	41
Non-linear effects of the built environment on automobile-involved pedestrian crash frequency: A machine learning approach	Ding C., Chen P., Jiao J.	Accident Analysis and Prevention	2018	112		10.1016/j.aap.2017.12.026	38
Detection of postoperative respiratory failure: How predictive is the agency for healthcare research and quality's patient safety indicator?	Utter G.H., Cuny J., Sama P., Silver M.R., Zrelak P.A., Baron R., Drsler S.E., Romano P.S.	Journal of the American College of Surgeons	2010	211	3	10.1016/j.jamcollsurg.2010.04.022	38
Neuromorphic adaptive plastic scalable electronics: Analog learning systems	Srinivasa N., Cruz-Albrecht J.M.	IEEE Pulse	2012	3	1	10.1109/MPUL.2011.2175639	36
Association between aflatoxin M exposure through breast milk and growth impairment in infants from northern Tanzania	Magoha H., Kimanya M., De Meulenaer B., Roberfroid D., Lachat C., Kolsteren P.	World Mycotoxin Journal	2014	7	3	10.3920/WMJ2014.1705	35
Risk assessment of dioxins and dioxin-like PCBs in food - Comments by the German Federal Environmental Agency	Gies A., Neumeier G., Rappolder M., Konietzka R.	Chemosphere	2007	67	9	10.1016/j.chemosphere.2006.05.128	34
Neural correlates of the rubber hand illusion in amputees: A report of two cases	Schmalzl L., Kalckert A., Ragnö C., Ehrsson H.H.	Neurocase	2014	20	4	10.1080/13554794.2013.791861	33
Mathematical modeling research to support the development of automated insulin-delivery systems	Steil G.M., Reifman J.	Journal of Diabetes Science and Technology	2009	3	2	10.1177/193229680900300223	33
The rubber hand illusion and its application to clinical neuroscience	Ramakonar H., Franz E.A., Lind C.R.P.	Journal of Clinical Neuroscience	2011	18	12	10.1016/j.jocn.2011.05.008	32
Marine bivalves of the Florida Keys: Discovered biodiversity	Mikkelsen P.M., Bieler R.	Geological Society Special Publication	2000	177		10.1144/GSL.SP.2000.177.01.25	31
Comparative study on the occurrence of polycyclic aromatic hydrocarbons in breast milk and infant formula and risk assessment	Santonicola S., De Felice A., Cobellis L., Passariello N., Peluso A., Murru N., Ferrante M.C., Mercogliano R.	Chemosphere	2017	175		10.1016/j.chemosphere.2017.02.084	30
On the behavior-based architectures of autonomous agency	Mali A.D.	IEEE Transactions on Systems, Man and Cybernetics Part C: Applications and Reviews	2002	32	3	10.1109/TSMCC.2002.804445	30
Perceptual embodiment of prosthetic limbs by transcutaneous electrical nerve stimulation	Mulvey M.R., Fawkner H.J., Radford H.E., Johnson M.I.	Neuromodulation	2012	15	1	10.1111/j.1525-1403.2011.00408.x	29
Enslaving the Algorithm: From a "right to an Explanation" to a "right to Better Decisions"?	Edwards L., Veale M.	IEEE Security and Privacy	2018	16	3	10.1109/MSP.2018.2701152	28
Remdesivir in Treatment of COVID-19: A Systematic Benefit–Risk Assessment	Davies M., Osborne V., Lane S., Roy D., Dhanda S., Evans A., Shakir S.	Drug Safety	2020	43	7	10.1007/s40264-020-00952-1	27
Colorimetric sensing of silver ions based on glutathione-mediated MnO2 nanosheets	He L., Lu Y., Wang F., Jing W., Chen Y., Liu Y.	Sensors and Actuators, B: Chemical	2018	254		10.1016/j.snb.2017.07.131	27
Part 1. Statistical Learning Methods for the Effects of Multiple Air Pollution Constituents	Coull B.A., Bobb J.F., Wellenius G.A., Kioumourtzoglou M.-A., Mittleman M.A., Koutrakis P., Godleski J.J.	Research report (Health Effects Institute)	2015		2		27
Revolutionizing prosthetics: Systems engineering challenges and opportunities	Burck J.M., Bigelow J.D., Harshbarger S.D.	Johns Hopkins APL Technical Digest (Applied Physics Laboratory)	2011	30	3		27
My third arm: Shifts in topography of the somatosensory homunculus predict feeling of an artificial supernumerary arm	Schaefer M., Heinze H.-J., Rotte M.	Human Brain Mapping	2009	30	5	10.1002/hbm.20609	27
The rubber foot illusion	Crea S., D'Alonzo M., Vitiello N., Cipriani C.	Journal of NeuroEngineering and Rehabilitation	2015	12	1	10.1186/s12984-015-0069-6	24
Neural interfaces for upper-limb prosthesis control: Opportunities to improve long-term reliability	Judy J.W.	IEEE Pulse	2012	3	2	10.1109/MPUL.2011.2181026	24
An agent-based paradigm for building intelligent CAD systems	Bento J., Feijó B.	Artificial Intelligence in Engineering	1997	11	3 SPEC. ISS.	10.1016/s0954-1810(96)00045-3	23
A method for the fatigue testing of pedicle screw fixation devices	Goel V.K., Winterbottom J.M., Weinstein J.N.	Journal of Biomechanics	1994	27	11	10.1016/0021-9290(94)90048-5	23
Ethical issues in neuroprosthetics	Glannon W.	Journal of Neural Engineering	2016	13	2	10.1088/1741-2560/13/2/021002	22
Nine out of 10 sunbeds in England emit ultraviolet radiation levels that exceed current safety limits	Tierney P., Ferguson J., Ibbotson S., Dawe R., Eadie E., Moseley H.	British Journal of Dermatology	2013	168	3	10.1111/bjd.12181	22
Revolutionizing prosthetics software technology	Harris A., Katyal K., Para M., Thomas J.	Conference Proceedings - IEEE International Conference on Systems, Man and Cybernetics	2011			10.1109/ICSMC.2011.6084102	22
"I call shotgun!": An evaluation of mixed-initiative control for novice users of a search and rescue robot	Bruemmer D.J., Boring R.L., Few D.A., Marble J.L., Walton M.C.	Conference Proceedings - IEEE International Conference on Systems, Man and Cybernetics	2004	3		10.1109/ICSMC.2004.1400764	22
Seeker-Autonomous Long-range Rover Navigation for Remote Exploration	Woods M., Shaw A., Tidey E., Van Pham B., Simon L., Mukherji R., Maddison B., Cross G., Kisdi A., Tubby W., Visentin G., Chong G.	Journal of Field Robotics	2014	31	6	10.1002/rob.21528	21
Machine learning for multi-jurisdictional optimal traffic corridor control	Jacob C., Abdulhai B.	Transportation Research Part A: Policy and Practice	2010	44	2	10.1016/j.tra.2009.11.001	21
An overview on ethical issues about sperm donation	Gong D., Liu Y.-L., Zheng Z., Tian Y.-F., Li Z.	Asian Journal of Andrology	2009	11	6	10.1038/aja.2009.61	21
Swarm intelligence and robotics	Bogue R.	Industrial Robot	2008	35	6	10.1108/01439910810909475	21
Economic value of caregiver effort in maintaining long-term ventilator- assisted individuals at home	Sevick M.A., Bradham D.D.	Heart and Lung: Journal of Acute and Critical Care	1997	26	2	10.1016/S0147-9563(97)90075-3	20
Liable, but Not in Control? Ensuring Meaningful Human Agency in Automated Decision-Making Systems	Wagner B.	Policy and Internet	2019	11	1	10.1002/poi3.198	19
Decreased corticospinal excitability after the illusion of missing part of the arm	Kilteni K., Grau-Sánchez J., De Las Heras M.V., Rodríguez-Fornells A., Slater M.	Frontiers in Human Neuroscience	2016	10	2016-04-01	10.3389/fnhum.2016.00145	19
Artificial turf: Contested terrains for precautionary public health with particular reference to Europe?	Watterson A.	International Journal of Environmental Research and Public Health	2017	14	9	10.3390/ijerph14091050	17
Control system architecture for the modular prosthetic limb	Bridges M.M., Para M.P., Mashner M.J.	Johns Hopkins APL Technical Digest (Applied Physics Laboratory)	2011	30	3		17
IER photochemical smog evaluation and forecasting of short-term ozone pollution levels with artificial neural networks	Abdul-Wahab S.A.	Process Safety and Environmental Protection	2001	79	2	10.1205/09575820151095201	17
Environmental, nutrition and health issues in a us refugee resettlement community	Sastre L., Haldeman L.	MEDICC Review	2015	17	4		16
Feeding patterns during the first 2 years and health outcome	Haschke F., Haiden N., Detzel P., Yarnoff B., Allaire B., Haschke-Becher E.	Annals of Nutrition and Metabolism	2013	62	SUPPL. 3	10.1159/000351575	16
Inhaled antibiotics in mechanically ventilated patients	Michalopoulos A.S., Falagas M.E.	Minerva Anestesiologica	2014	80	2		15
UV emissions from artificial tanning devices and their compliance with the European technical standard	Facta S., Fusette S.S., Bonino A., Anglesio L., D'Amore G.	Health Physics	2013	104	4	10.1097/HP.0b013e31827f1050	15
Body plasticity in borderline personality disorder: A link to dissociation	Bekrater-Bodmann R., Chung B.Y., Foell J., Gescher D.M., Bohus M., Flor H.	Comprehensive Psychiatry	2016	69		10.1016/j.comppsych.2016.05.002	14
Mega-constellations, small satellites and their impact on the space debris environment	Bastida Virgili B., Krag H., Lewis H., Radtke J., Rossi A.	Proceedings of the International Astronautical Congress, IAC	2016	0			14
Revolutionizing Prosthetics - Phase 3	Ravitz A.D., McLoughlin M.P., Beaty J.D., Tenore F.V., Johannes M.S., Swetz S.A., Helder J.B., Katyal K.D., Para M.P., Fischer K.M., Gion T.C., Wester B.A.	Johns Hopkins APL Technical Digest (Applied Physics Laboratory)	2013	31	4		14
Assessment of construction smoothness specification pay factor limits using artificial neural network modeling	Chou S.-F., Pellinen T.K.	Journal of Transportation Engineering	2005	131	7	10.1061/(ASCE)0733-947X(2005)131:7(563)	14
Revolutionizing prosthetics 2009 modular prosthetic limb-body interface: Overview of the prosthetic socket development	Moran C.W.	Johns Hopkins APL Technical Digest (Applied Physics Laboratory)	2011	30	3		13
Visual capture of action, experience of ownership, and the illusion of self-touch: A new rubber hand paradigm	Davies A.M.A., White R.C., Thew G., Aimola N.M.V., Davies M.	Perception	2010	39	6	10.1068/p6610	13
Dealing with conflict over water quality and quanlity allocation: A case study	Karamouz M., Moridi A., Fayyazi H.M.	Scientia Iranica	2008	15	1		13
Causes of locomotor disability and need for orthopaedic devices in a heavily mined Taliban-controlled province of Afghanistan: Issues and challenges for public health managers	François I., Lambert M.-L., Salort C., Slypen V., Bertrand F., Tonglet R.	Tropical Medicine and International Health	1998	3	5	10.1046/j.1365-3156.1998.00246.x	13
Blockchain Technology: Principles and Applications in Medical Imaging	McBee M.P., Wilcox C.	Journal of Digital Imaging	2020	33	3	10.1007/s10278-019-00310-3	12
Indoor tanning prevalence after the International Agency for Research on Cancer statement on carcinogenicity of artificial tanning devices: systematic review and meta-analysis	Rodriguez-Acevedo A.J., Green A.C., Sinclair C., van Deventer E., Gordon L.G.	British Journal of Dermatology	2020	182	4	10.1111/bjd.18412	12
Nutri-Bébé 2013 Study Part 2. How do French mothers feed their young children?	Bocquet A., Vidailhet M.	Archives de Pediatrie	2015	22	10	10.1016/S0929-693X(15)30741-7	12
Limb prosthetics-1970.	Wilson Jr. A.B.	Artificial limbs	1970	14	1		12
A life cycle costing of compacted lithium titanium oxide batteries for industrial applications	Cicconi P., Postacchini L., Pallotta E., Monteriù A., Prist M., Bevilacqua M., Germani M.	Journal of Power Sources	2019	436		10.1016/j.jpowsour.2019.226837	11
Patterned Stimulation of Peripheral Nerves Produces Natural Sensations with Regards to Location but Not Quality	Ortiz-Catalan M., Wessberg J., Mastinu E., Naber A., Branemark R.	IEEE Transactions on Medical Robotics and Bionics	2019	1	3	10.1109/TMRB.2019.2931758	11
Driving appliances for upper limb amputees	Verrall T., Kulkarni J.R.	Prosthetics and Orthotics International	1995	19	2	10.3109/03093649509080355	11
Characteristics, Outcomes, and Trends of Patients With COVID-19-Related Critical Illness at a Learning Health System in the United States	Anesi G.L., Jablonski J., Harhay M.O., Atkins J.H., Bajaj J., Baston C., Brennan P.J., Candeloro C.L., Catalano L.M., Cereda M.F., Chandler J.M., Christie J.D., Collins T., Courtright K.R., Fuchs B.D., Gordon E., Greenwood J.C., Gudowski S., Hanish A., Hanson C.W., 3rd, Heuer M., Kinniry P., Kornfield Z.N., Kruse G.B., Lane-Fall M., Martin N.D., Mikkelsen M.E., Negoianu D., Pascual J.L., Patel M.…	Annals of internal medicine	2021	174	5	10.7326/M20-5327	10
Predicting the Volatility of Highway Construction Cost Index Using Long Short-Term Memory	Cao Y., Ashuri B.	Journal of Management in Engineering	2020	36	4	10.1061/(ASCE)ME.1943-5479.0000784	9
Characteristics and Prediction of Traffic Accident Casualties In Sudan Using Statistical Modeling and Artificial Neural Networks	Ali G.A., Tayfour A.	International Journal of Transportation Science and Technology	2012	1	4	10.1260/2046-0430.1.4.305	9
Development and evaluation of a new high definition self-contained underwater camera system to observe fish and fishing gears in situ	Underwood M.J., Winger P.D., Legge G.	Journal of Ocean Technology	2012	7	1		9
Extracorporeal lung support technologies - Bridge to recovery and bridge to lung transplantation in adult patients	[No author name available]	Ontario Health Technology Assessment Series	2010	10	5		9
Pavement friction management–artificial neural network approach	Najafi S., Flintsch G.W., Khaleghian S.	International Journal of Pavement Engineering	2019	20	2	10.1080/10298436.2016.1264221	8
A prototype on rfid and sensor networks for elder health care	Moh M., Ho L., Walker Z., Moh T.-S.	RFID Handbook: Applications, Technology, Security, and Privacy	2017			10.1201/9781420055009	8
Assessing and Improving the Accuracy of GlobeLand30 Data for Urban Area Delineation by Combining Multisource Remote Sensing Data	Huang X., Li Q., Liu H., Li J.	IEEE Geoscience and Remote Sensing Letters	2016	13	12	10.1109/LGRS.2016.2615318	8
Artificial Optical Radiation photobiological hazards in arc welding	Gourzoulidis G.A., Achtipis A., Topalis F.V., Kazasidis M.E., Pantelis D., Markoulis A., Kappas C., Bourousis C.A.	Physica Medica	2016	32	8	10.1016/j.ejmp.2016.07.001	8
Personalizing learning materials for students with multiple disabilities in virtual learning environments	Nganji J.T., Brayshaw M.	Proceedings of the 2015 Science and Information Conference, SAI 2015	2015			10.1109/SAI.2015.7237128	8
A novel hybrid evolutionary algorithm based on ACO and SA for distribution feeder reconfiguration with regard to DGs	Olamei J., Niknam T., Arefi A., Mazinan A.H.	2011 IEEE GCC Conference and Exhibition, GCC 2011	2011			10.1109/IEEEGCC.2011.5752495	8
Developments in synthetic aperture radar interferometry for monitoring geohazards	Riedmann M., Haynes M.	Geological Society Special Publication	2007	283		10.1144/SP283.4	8
Environmental toxins. Metals: Adverse effects on the fetal and postnatal nervous systems [Neurotóxicos medioambientales (y II). Metales: Efectos adversos en el sistema nervioso fetal y posnatal]	Ortega García J.A., Ferrís Tortajada J., Cánovas Conesa A., Garcia Castell J.	Acta Pediatrica Espanola	2005	63	5		8
The world state of orbital debris measurements and modeling	Johnson N.L.	Acta Astronautica	2004	54	4	10.1016/S0094-5765(02)00305-3	8
Rapid prediction of effluent biochemical oxygen demand for improved environmental control	Masmoudi R.A.	Tappi Journal	1999	82	10		8
Current practices of commercial cryobanks in screening prospective donors for genetic disease and reproductive risk	Conrad E.A.	International Journal of Fertility and Menopausal Studies	1996	41	3		8
Estimating Hourly Traffic Volumes using Artificial Neural Network with Additional Inputs from Automatic Traffic Recorders	Zahedian S., Sekuła P., Nohekhan A., Vander Laan Z.	Transportation Research Record	2020	2674	3	10.1177/0361198120910737	7
The health risk of cd released from low-cost jewelry	Pouzar M., Zvolská M., Jarolím O., Vavrušová L.A.	International Journal of Environmental Research and Public Health	2017	14	5	10.3390/ijerph14050520	7
Family building using embryo adoption: Relationships and contact arrangements between provider and recipient families - A mixed-methods study	Frith L., Blyth E., Lui S.	Human Reproduction	2017	32	5	10.1093/humrep/dex048	7
Predicting Peak Flows in Real Time through Event Based Hydrologic Modeling for a Trans-Boundary River Catchment	Shahid M.A., Boccardo P., Usman M., Albanese A., Qamar M.U.	Water Resources Management	2017	31	3	10.1007/s11269-016-1435-2	7
On the brainstem origin of autism disruption to movements of the primary self	Delafield-Butt J., Trevarthen C.	Autism: The Movement Sensing Perspective	2017			10.1201/9781315372518	7
Fuel Cells Fault Diagnosis under Dynamic Load Profile Using Reservoir Computing	Morando S., Pera M.C., Steiner N.Y., Jemei S., Hissel D., Larger L.	2016 IEEE Vehicle Power and Propulsion Conference, VPPC 2016 - Proceedings	2016			10.1109/VPPC.2016.7791693	7
Duration determination for rural roads using the principal component analysis and artificial neural network	Mensah I., Adjei-Kumi T., Nani G.	Engineering, Construction and Architectural Management	2016	23	5	10.1108/ECAM-09-2015-0148	7
Treatment with daptomycin for Corynebacterium jeikeium left-sided prosthetic valve endocarditis	Lappa A., Donfrancesco S., Picozzi P., Vitozzi T., Marrapodi A., Menichetti A., Casali G., Musumeci F.	Minerva Anestesiologica	2012	78	6		7
Using a virtual integration environment in treating phantom limb pain	Zeher M.J., Armiger R.S., Burck J.M., Moran C., Kiely J.B., Weeks S.R., Tsao J.W., Pasquina P.F., Davoodi R., Loeb G.	Studies in Health Technology and Informatics	2011	163		10.3233/978-1-60750-706-2-730	7
Optical flow-based obstacle detection and avoidance behaviors for mobile robots used in unmaned planetary exploration	Dur E.	RAST 2009 - Proceedings of 4th International Conference on Recent Advances Space Technologies	2009			10.1109/RAST.2009.5158270	7
Improving the Accuracy of Early Cost Estimates on Transportation Infrastructure Projects	Karaca I., Ph.d., Gransberg D.D., Ph.d., P.e., M.asce, Jeong H.D., Ph.d., A.m.asce	Journal of Management in Engineering	2020	36	5	10.1061/(ASCE)ME.1943-5479.0000819	6
Artificial intelligence and health technology assessment: Anticipating a new level of complexity	Alami H., Lehoux P., Auclair Y., de Guise M., Gagnon M.-P., Shaw J., Roy D., Fleet R., Ahmed M.A.A., Fortin J.-P.	Journal of Medical Internet Research	2020	22	7	10.2196/17707	6
A deep convolutional neural network based approach for vehicle classification using large-scale GPS trajectory data	Dabiri S., Marković N., Heaslip K., Reddy C.K.	Transportation Research Part C: Emerging Technologies	2020	116		10.1016/j.trc.2020.102644	6
Two-phase flow void fraction estimation based on bubble image segmentation using Randomized Hough Transform with Neural Network (RHTN)	Serra P.L.S., Masotti P.H.F., Rocha M.S., de Andrade D.A., Torres W.M., de Mesquita R.N.	Progress in Nuclear Energy	2020	118		10.1016/j.pnucene.2019.103133	6
Barriers to the adoption of ventilator-associated events surveillance and prevention	Klompas M.	Clinical Microbiology and Infection	2019	25	10	10.1016/j.cmi.2019.03.027	6
DNA effects of low level occupational exposure to extremely low frequency electromagnetic fields (50/60 Hz)	Zendehdel R., Yu I.J., Hajipour-Verdom B., Panjali Z.	Toxicology and Industrial Health	2019	35	6	10.1177/0748233719851697	6
Neonatal outcomes following new reimbursement limitations on palivizumab in Italy	Belleudi V., Trotta F., Pinnarelli L., Davoli M., Addis A.	Archives of Disease in Childhood	2018	103	12	10.1136/archdischild-2018-315349	6
Laying foundations for effective machine learning in law enforcement. Majura – A labelling schema for child exploitation materials	Dalins J., Tyshetskiy Y., Wilson C., Carman M.J., Boudry D.	Digital Investigation	2018	26		10.1016/j.diin.2018.05.004	6
Effective ultraviolet irradiance measurements from artificialtanning devices in Greece	Petri A., Karabetsos E.	Radiation Protection Dosimetry	2015	167	4	10.1093/rpd/ncu346	6
NASA Advanced Concepts Office, Earth-to-Orbit team design process and tools	Waters E.D., Garcia J., Beers B., Philips A., Holt J.B., Threet Jr. G.E.	AIAA SPACE 2013 Conference and Exposition	2013				6
Evaluation of rehabilitated bilateral lower limb amputees an Indian study	Paul R., Masilamani S., Dwyer A.J.	Disability and Rehabilitation	2012	34	12	10.3109/09638288.2011.629713	6
Revolutionizing prosthetics 2009: Dexterous control of an Upper-limb neuroprosthesis	Bridges M., Beaty J., Tenore F., Para M., Mashner M., Aggarwal V., Acharya S., Singhal G., Thakor N.	Johns Hopkins APL Technical Digest (Applied Physics Laboratory)	2010	28	3		6
In vitro stability of triclosan in dentifrice under simulated use condition	Hao Z., Parker B., Knapp M.	International Journal of Cosmetic Science	2007	29	5	10.1111/j.1468-2494.2007.00379.x	6
A view on NHS reforms.	Black D.	Journal of the Royal College of Physicians of London	1995	29	5		6
The Effects of Rain on Terrestrial Links at K, Ka and E-Bands in South Korea: Based on Supervised Learning	Diba F.D., Samad M.A., Choi D.-Y.	IEEE Access	2021	9		10.1109/ACCESS.2021.3049825	5
Factors Influencing the Condition of Sewer Pipes: State-of-the-Art Review	Malek Mohammadi M., Najafi M., Kermanshachi S., Kaushal V., Serajiantehrani R.	Journal of Pipeline Systems Engineering and Practice	2020	11	4	10.1061/(ASCE)PS.1949-1204.0000483	5
An asphalt damage dataset and detection system based on retinanet for road conditions assessment	Ochoa-Ruiz G., Angulo-Murillo A.A., Ochoa-Zezzatti A., Aguilar-Lobo L.M., Vega-Fernández J.A., Natraj S.	Applied Sciences (Switzerland)	2020	10	11	10.3390/app10113974	5
Challenges to Transforming Unconventional Social Media Data into Actionable Knowledge for Public Health Systems during Disasters	Chan J.L., Purohit H.	Disaster Medicine and Public Health Preparedness	2020	14	3	10.1017/dmp.2019.92	5
Optimizing Expert-Based Decision-Making of Pavement Maintenance using Artificial Neural Networks with Pattern-Recognition Algorithms	Hafez M., Ksaibati K., Atadero R.A.	Transportation Research Record	2019			10.1177/0361198119851085	5
Barriers against providing home health care delivery to ventilator-dependent patients: A qualitative content analysis	Moradian S.T., Nourozi K., Ebadi A., Khankeh H.R.	Trauma Monthly	2017	22	3	10.5812/traumamon.31100	5
The cislunar spaceport: An effective approach for the crew delivery to the lunar surface	Makushenko Y., Murtazin R., Derechin A., Zarubin D.	Proceedings of the International Astronautical Congress, IAC	2017	5			5
IP prefix hijack detection using BGP connectivity monitoring	Alshamrani H., Ghita B.	IEEE International Conference on High Performance Switching and Routing, HPSR	2016	2016-July		10.1109/HPSR.2016.7525636	5
Core bundles of technologies to achieve deep energy retrofit with major building renovation projects in Europe, the United States, and China	Zhivov A.M., Lohse R., Liesen R.J., Mørck O.C.	ASHRAE Transactions	2016	122			5
Defeating the argument from hubris	Baertschi B.	Bioethics	2013	27	8	10.1111/bioe.12048	5
Security games on social networks	Nguyen T.H., Tsai J., Jiang A., Bowring E., Maheswaran R., Tambe M.	AAAI Fall Symposium - Technical Report	2012	FS-12-08			5
Science and ethics of human immunodeficiency virus/acquired immunodeficiency syndrome controversies in Africa	Brewster D.	Journal of Paediatrics and Child Health	2011	47	9	10.1111/j.1440-1754.2011.02179.x	5
Mars express mission planning - Expanding the flight box in flight	Rabenau E., Denis M., Peschke S.	SpaceOps 2010 Conference	2010			10.2514/6.2010-1967	5
Minimal support technology and in situ resource utilization for risk management of planetary spaceflight missions	Murphy K.L., Rygalov V.Ye., Johnson S.B.	Advances in Space Research	2009	43	8	10.1016/j.asr.2008.12.010	5
Relationship between physicochemical properties and maximum residue levels and tolerances of crop-protection products for crops set by the USA, European Union and Codex	Thorbek P., Hyder K.	Food Additives and Contaminants	2006	23	8	10.1080/02652030600643377	5
Intercomparison between GOME ozone profiles retrieved by neural network inversion schemes and ILAS products	Del Frate F., Iapaolo M.F., Casadio S.	Journal of Atmospheric and Oceanic Technology	2005	22	9	10.1175/JTECH1764.1	5
Relationship of prosthesis ownership and phantom limb pain: results of a survey in 2383 limb amputees	Bekrater-Bodmann R., Reinhard I., Diers M., Fuchs X., Flor H.	Pain	2021	162	2	10.1097/j.pain.0000000000002063	4
Comparison of two intelligent transportation systems Wrong-Way driving countermeasures currently deployed on Florida toll roads	Kayes M.I., Al-Deek H., Sandt A.	Journal of Intelligent Transportation Systems: Technology, Planning, and Operations	2020	24	4	10.1080/15472450.2019.1638782	4
Smart Grid to Energy Internet: A Systematic Review of Transitioning Electricity Systems	Joseph A., Balachandra P.	IEEE Access	2020	8		10.1109/ACCESS.2020.3041031	4
Synthetic agency: sense of agency in artificial intelligence	Legaspi R., He Z., Toyoizumi T.	Current Opinion in Behavioral Sciences	2019	29		10.1016/j.cobeha.2019.04.004	4
Decision Support System for the Maintenance Management of Road Network Considering Multi-Criteria	Ramachandran S., Rajendran C., Amirthalingam V.	International Journal of Pavement Research and Technology	2019	12	3	10.1007/s42947-019-0039-7	4
Development of enhanced emission factor equations for paved and unpaved roads using artificial neural network	Liu T.-H., Yoon Y.	Transportation Research Part D: Transport and Environment	2019	69		10.1016/j.trd.2019.01.033	4
Deterministic and stochastic life-cycle cost analysis for Otta seal surface treatment on low volume roads	Nahvi A., Zhang Y., Arabzadeh A., Ceylan H., Kim S., Gransberg D.D., Jahren C.T., Gushgari S.Y.	International Journal of Pavement Research and Technology	2019	12	1	10.1007/s42947-019-0013-4	4
Reservoir computing optimisation for PEM fuel cell fault diagnostic	Morando S., Pera M.C., Yousfi Steiner N., Jemei S., Hissel D., Larger L.	2017 IEEE Vehicle Power and Propulsion Conference, VPPC 2017 - Proceedings	2018	2018-January		10.1109/VPPC.2017.8330981	4
Who Owns My Autonomous Vehicle? Ethics and Responsibility in Artificial and Human Intelligence	Harris J.	Cambridge Quarterly of Healthcare Ethics	2018	27	4	10.1017/S0963180118000038	4
From electromagnetic smog to electromagnetic chaos. to evaluating the hazards of mobile communication for health of the population	Grigoriev Yu.G.	Medical Radiology and Radiation Safety	2018	63	3	10.12737/article_5b168a752d92b1.01176625	4
Life cycle cost and benefit analysis of low carbon vehicle technologies	Lopez N.S., Soliman J., Biona J.B.M.	Green Energy and Technology	2018	0	9789811083921	10.1007/978-981-10-8393-8_5	4
Mermaid: A Shellfish Sanitation model providing additional metrics for the classification of shellfish growing areas of Virginia (USA), managed by the direct rule method	Conte F.S., Ahmadi A.	Applied Engineering in Agriculture	2017	33	6	10.13031/aea.12355	4
Using enhanced econometric techniques to verify the service life of asset interventions	Bardaka E., Labi S., Haddock J.	Transportation Research Record	2014	2431	1	10.3141/2431-03	4
Evaluation of INAA-anticoincidence counting for measuring nanogram levels of vanadium in relatively high-salt nutritional reference materials	Zhang W., Chatt A.	Journal of Radioanalytical and Nuclear Chemistry	2014	299	3	10.1007/s10967-013-2854-7	4
Modelling character knowledge in plan-based interactive narrative to extend accomodative mediation	Robertson J., Young R.M.	AAAI Workshop - Technical Report	2013	WS-13-21			4
Interest of modelling in rheumatoid arthritis	Beresniak A., Dupont D.M., Becker J.-C., Merkesdal S.	Clinical and Experimental Rheumatology	2012	30	4 SUPPL.73		4
Interview: The story of Advanced BioHealing: Commercializing bioengineered tissue products	Tozer D.	Regenerative Medicine	2011	6	2	10.2217/rme.11.1	4
Digital image processing methods for assessing bridge painting rust defects and their limitations	Lee S., Chang L.-M.	Proceedings of the 2005 ASCE International Conference on Computing in Civil Engineering	2005				4
Comparing the use of artificial neural networks and case-based reasoning in modeling bridge deterioration	Morcous G.	Proceedings, Annual Conference - Canadian Society for Civil Engineering	2002	2002			4
Mapping of subsurface contaminant profiles by neural networks	Tansel B., Jordahl C., Tansel I.	Civil Engineering and Environmental Systems	1999	16	1	10.1080/02630259908970250	4
Expert system to analyze hazardous intersections	Spring Gary S.	Microcomputers in civil engineering	1988	3	4		4
Adoption of artificial intelligence in breast imaging: evaluation, ethical constraints and limitations	Hickman S.E., Baxter G.C., Gilbert F.J.	British Journal of Cancer	2021	125	1	10.1038/s41416-021-01333-w	3
A review of recent machine learning advances for forecasting harmful algal blooms and shellfish contamination	Cruz R.C., Costa P.R., Vinga S., Krippahl L., Lopes M.B.	Journal of Marine Science and Engineering	2021	9	3	10.3390/jmse9030283	3
Recent Developments in Prosthesis Sensors, Texture Recognition, and Sensory Stimulation for Upper Limb Prostheses	Masteller A., Sankar S., Kim H.B., Ding K., Liu X., All A.H.	Annals of Biomedical Engineering	2021	49	1	10.1007/s10439-020-02678-8	3
From EHR to PHR: Let's get the record straight	Symons J.D., Ashrafian H., Dunscombe R., Darzi A.	BMJ Open	2019	9	9	10.1136/bmjopen-2019-029582	3
Health economic evaluation in orthotics and prosthetics: A systematic review protocol	Clarke L., Dillon M., Shiell A.	Systematic Reviews	2019	8	1	10.1186/s13643-019-1066-9	3
Convolutional Neural Networks for Semantic Segmentation of Multispectral Remote Sensing Images	Lopez J., Santos S., Atzberger C., Torres D.	Proceedings - 2018 10th IEEE Latin-American Conference on Communications, LATINCOM 2018	2019			10.1109/LATINCOM.2018.8613216	3
Using artificial neural network and multivariate analysis techniques to evaluate road operating conditions	Dell’Acqua G., De Luca M., Žilionienė D.	Journal of Risk Research	2018	21	6	10.1080/13669877.2016.1264445	3
A deadly wait for U.S. health insurance coverage-sitting on the couch with malaria	Schultz J.S., Atherly A.J., Henao-Martinez A.F.	American Journal of Tropical Medicine and Hygiene	2018	99	1	10.4269/ajtmh.18-0010	3
Comparisons of Faulting-Based Pavement Performance Prediction Models	Wang W., Qin Y., Li X., Wang D., Chen H.	Advances in Materials Science and Engineering	2017	2017		10.1155/2017/6845215	3
Land cover mapping in Latvia using hyperspectral airborne and simulated Sentinel-2 data	Jakovels D., Filipovs J., Brauns A., Taskovs J., Erins G.	Proceedings of SPIE - The International Society for Optical Engineering	2016	9688		10.1117/12.2240742	3
Exploration of lower limb body schema integration with respect to body-proximal robotics	Schurmann T., Overath P., Christ O., Vogt J., Beckerle P.	2015 IEEE 1st International Forum on Research and Technologies for Society and Industry, RTSI 2015 - Proceedings	2015			10.1109/RTSI.2015.7325072	3
Continuous daily observation of the marine atmospheric boundary layer over the kuroshio by a helicopter shuttle service	Tanimoto Y., Shimoyama S., Mori S.	Journal of Atmospheric and Oceanic Technology	2015	32	1	10.1175/JTECH-D-14-00067.1	3
An approach to approximating contributions received from supermarkets by food banks	Brock III L.G., Davis L.B.	62nd IIE Annual Conference and Expo 2012	2012				3
London 2012: Prescribing for athletes in ophthalmology	Nicholson R.G.H., Thomas G.P.L., Potter M.J., Norris J.H.	Eye (Basingstoke)	2012	26	8	10.1038/eye.2012.139	3
Food additives, essential nutrients and neurodevelopmental behavioural disorders in children: A brief review	Buka I., Osornio-Vargas A., Clark B.	Paediatrics and Child Health	2011	16	7	10.1093/pch/16.7.e54	3
A novel method for assessing sense of body ownership using electroencephalography	Blefari M.L., Cipriani C., Carrozza M.C.	IEEE Transactions on Biomedical Engineering	2011	58	1	10.1109/TBME.2010.2076282	3
An intelligent system for generation of automatic flight operation plans for the satellite control activities at INPE	Cardoso L.S., Ferreira M.G.V., Orlando V.	SpaceOps 2006 Conference	2006				3
Use of genetic algorithms for optimal policies of M&R in a bridge network	Alonso F.A., Casas J.R., Nazar M.	Proceedings of the 3rd International Conference on Bridge Maintenance, Safety and Management - Bridge Maintenance, Safety, Management, Life-Cycle Performance and Cost	2006			10.1201/b18175-23	3
Cardiac rhythm management: The shape of things to come	Hidefjall P.	Current Opinion in Cardiology	2006	21	1	10.1097/01.hco.0000198979.63260.42	3
Limitations on the uses of multimedia exposure measurements for multipathway exposure assessment--part i: Handling observations below detection limits	Clayton C.A., Mosquin P.L., Pellizzari E.D., Quackenboss J.J.	Quality assurance (San Diego, Calif.)	2004	10	2021-04-03	10.1080/10529410390892133	3
Planning prosthetic and orthotic programmes to aid developing countries	Peizer E.	Prosthetics and Orthotics International	1977	1	2	10.3109/03093647709164620	3
Quantification of glyphosate and other organophosphorus compounds in human urine via ion chromatography isotope dilution tandem mass spectrometry	Schütze A., Morales-Agudelo P., Vidal M., Calafat A.M., Ospina M.	Chemosphere	2021	274		10.1016/j.chemosphere.2020.129427	2
The trilogy of sars-cov-2 in pediatrics (Part 1): Acute covid-19 in special populations	Parsons S., Van Tran L.	Journal of Pediatric Pharmacology and Therapeutics	2021	26	3	10.5863/1551-6776-26.3.220	2
Performance of machine learning algorithms in predicting the pavement international roughness index	Bashar M.Z., Torres-Machi C.	Transportation Research Record	2021	2675	5	10.1177/0361198120986171	2
Chorioretinal Toxicity of Perfluorooctane (Ala Octa): Results From 48 Surgical Procedures in Geneva	Tobalem S.J., Weinberger A., Kropp M., Malcles A., Jonescu-Cuypers C., Souteyrand G., Thumann G.	American Journal of Ophthalmology	2020	218		10.1016/j.ajo.2020.05.014	2
Artificial Intelligence and Machine Learning Applied at the Point of Care	Angehrn Z., Haldna L., Zandvliet A.S., Gil Berglund E., Zeeuw J., Amzal B., Cheung S.Y.A., Polasek T.M., Pfister M., Kerbusch T., Heckman N.M.	Frontiers in Pharmacology	2020	11		10.3389/fphar.2020.00759	2
An optimization approach for deployment of intelligent transportation systems wrong-way driving countermeasures	Sandt A., Al-Deek H.	Journal of Intelligent Transportation Systems: Technology, Planning, and Operations	2020	24	1	10.1080/15472450.2019.1677160	2
Statistics and Artificial Intelligence-Based Pavement Performance and Remaining Service Life Prediction Models for Flexible and Composite Pavement Systems	Kaya O., Ceylan H., Kim S., Waid D., Moore B.P.	Transportation Research Record	2020	2674	10	10.1177/0361198120915889	2
Estimation of Air Pollution Concentration in Sub-urban of Chennai City and Validation of the Same Using Air Quality Models	Sudarsan J.S., Saravana Kumar R., Prasanna K., Karthick S., Suprajha G.S.	Advances in Intelligent Systems and Computing	2020	1056		10.1007/978-981-15-0199-9_52	2
World's first mass implementation of ultra-high-speed ESP systems in salym group of fields, Western Siberia, Russia	Shakirov A., Alexeev Y., Gorlov A.	Society of Petroleum Engineers - SPE Gulf Coast Section Electric Submersible Pumps Symposium 2019, ESP 2019	2019				2
Functional dynamic radiography with computer analysis-for physiological chest imaging and kinematic joint imaging	Sanada S.	Quantitative Imaging in Medicine and Surgery	2017	7	6	10.21037/qims.2017.12.01	2
Risk induced by the uncatalogued space debris population in the presence of large constellations	Revelin B., Dolado-Perez J.-C.	JBIS - Journal of the British Interplanetary Society	2017	70	2021-04-02		2
Understanding autonomous agents: A cybernetics and systems science perspective	Tosic P.T.	FTC 2016 - Proceedings of Future Technologies Conference	2017			10.1109/FTC.2016.7821599	2
Duration estimation model for bridge construction projects in Ghana	Nani G., Mensah I., Adjei-Kumi T.	Journal of Engineering, Design and Technology	2017	15	6	10.1108/JEDT-04-2017-0029	2
Network monitoring and internet traffic surveillance system: Issues and challenges in India	Gupta R., Muttoo S.K., Pal S.K.	Advances in Intelligent Systems and Computing	2016	385		10.1007/978-3-319-23258-4_6	2
Expert sistem for making decisions about emergency and safety in case of adverse meteorological conditions [Sistema experto para tomar decisiones de emergencias y seguridad ante meteorología adversa]	Santacreu-Ríos L.J., Talavera-Ortiz A., Aguasca-Colomo R., Galván-González B.J.	Dyna (Spain)	2015	90	5	10.6036/7469	2
Case-based reasoning system for screening falling risk of Thai elderly	Rueangsirarak W., Chakpitak N., Meksamoot K., Pothongsunun P.	JICTEE 2014 - 4th Joint International Conference on Information and Communication Technology, Electronic and Electrical Engineering	2014			10.1109/JICTEE.2014.6804094	2
Microscope with 3-D mapping capabilities for planetary exploration applications	Doucet M., Dietrich P., Châteauneuf F.	Proceedings of SPIE - The International Society for Optical Engineering	2012	8550		10.1117/12.980886	2
Help for application of the law about patients’ rights and the end of life [Aide à l'application de la loi relative aux droits de malades et à la fin de vie]	Grouille D., Sardin B., Preux P.-M., Terrier G.	Medecine Palliative	2012	11	6	10.1016/j.medpal.2011.11.005	2
Results of an internal dose assessment intercomparison exercise after a eurados/IAEA training course	Castellani C.-M., Lopez M.A., Luciani A., Marsh J.W., Vrba T., Cruz-Suarez R.	Radiation Protection Dosimetry	2011	144	2021-04-01	10.1093/rpd/ncq344	2
A rule-based expert system framework for small water systems: Proof-of-concept	Jayanty S., Ziegler U.M., Ernest A.	Civil Engineering and Environmental Systems	2008	25	2	10.1080/10485250801908884	2
Red blood cell transfusion in emergency [Transfusion érythrocytaire en urgence]	Riou B.	Reanimation	2003	12	8	10.1016/j.reaurg.2003.10.001	2
INTEMOR real-time intelligent monitoring and incident prevention system - Efficient application of artificial intelligence and computer technology in safety	Rao M., Xu Y., Peng Z.	Process in Safety Science and Technology Part A	2002	3			2
Fathers anonymous: beyond the best interests of the sperm donor.	Annas G.J.	Child welfare	1981	60	3		2
Limb deficiencies and prosthetic devices	Downie G.R.	Orthopedic Clinics of North America	1976	7	2		2
A Phase I/II Clinical Trial to evaluate the efficacy of baricitinib to prevent respiratory insufficiency progression in onco-hematological patients affected with COVID19: A structured summary of a study protocol for a randomised controlled trial	Moreno-González G., Mussetti A., Albasanz-Puig A., Salvador I., Sureda A., Gudiol C., Salazar R., Marin M., Garcia M., Navarro V., de la Haba Vaca I., Coma E., Sanz-Linares G., Dura X., Fontanals S., Serrano G., Cruz C., Mañez R.	Trials	2021	22	1	10.1186/s13063-021-05072-4	1
Neurorobotic fusion of prosthetic touch, kinesthesia, and movement in bionic upper limbs promotes intrinsic brain behaviors	Marasco P.D., Hebert J.S., Sensinger J.W., Beckler D.T., Thumser Z.C., Shehata A.W., Williams H.E., Wilson K.R.	Science Robotics	2021	6	58	10.1126/scirobotics.abf3368	1
The potential use of artificial intelligence in the therapy of borderline personality disorder	Szalai J.	Journal of Evaluation in Clinical Practice	2021	27	3	10.1111/jep.13530	1
Daily rainfall estimates considering seasonality from a MODWT-ANN hybrid model	Gomes E.P., Blanco C.J.C.	Journal of Hydrology and Hydromechanics	2021	69	1	10.2478/johh-2020-0043	1
Bioclimatic architecture and its energy-saving potentials: a review and future directions	Aghimien E.I., Li D.H.W., Tsang E.K.-W.	Engineering, Construction and Architectural Management	2021			10.1108/ECAM-11-2020-0928	1
Neural network-based prediction of sideway force coefficient for asphalt pavement using high-resolution 3D texture data	Zou Y., Yang G., Cao M.	International Journal of Pavement Engineering	2021			10.1080/10298436.2021.1884862	1
Exceeding the applicability limit of aerogel super insulation materials in different environmental conditions	Lakatos Á.	Applied Sciences (Switzerland)	2020	10	21	10.3390/app10217824	1
Synchronous Stimulation With Light and Heat Induces Body Ownership and Reduces Pain Perception	Cordier L., Fuchs X., Herpertz S., Trojan J., Diers M.	Journal of Pain	2020	21	2021-06-05	10.1016/j.jpain.2019.10.009	1
Multimodal Fusion of Sentinel 1 Images and Social Media Data for Snow Depth Estimation	Mantsis D.F., Bakratsas M., Andreadis S., Karsisto P., Moumtzidou A., Gialampoukidis I., Karppinen A., Vrochidis S., Kompatsiaris I.	IEEE Geoscience and Remote Sensing Letters	2020			10.1109/LGRS.2020.3031866	1
Artificial Intelligence Framework for Developing a Critical Path Schedule Using Historical Daily Work Report Data	Le C., Jeong H.D.	Construction Research Congress 2020: Project Management and Controls, Materials, and Contracts - Selected Papers from the Construction Research Congress 2020	2020				1
Extending the body ownership to affective experience of an embodied artificial hand: A power spectra investigation	Crivelli D., Balconi M.	Multisensory Research	2020			10.1163/22134808-bja10037	1
A Bayesian network-based decision framework for managing bridge scour risk	Maroni A., Tubaldi E., Val D., McDonald H., Lothian S., Riches O., Zonta D.	Proceedings of SPIE - The International Society for Optical Engineering	2020	11379		10.1117/12.2558016	1
A Review of General Data Protection Regulation for Supply Chain Ecosystem	Dasgupta A., Gill A.Q., Hussain F.	Advances in Intelligent Systems and Computing	2020	994		10.1007/978-3-030-22263-5_44	1
Circadian sleep disruption and cancer risk	Hakki Onen S., Onen F.	Chronobiology in Medicine	2019	1	4	10.33069/cim.2019.0022	1
Special P&A with resin and microcement pumped from interception well due to multi-string collapse	Campos G., Piedade T.S., Ramos A.C., Anjos J.L., Azevedo A.C., Abdu J.P.S., Terra F.S., Silva L.P.	Proceedings of the Annual Offshore Technology Conference	2019	2019-May			1
Face recognition abilities in Iraqi medical students: An inferential, cross sectional analysis	Al-Imam A., Ali H., Saad A.	Iranian Journal of Psychiatry and Behavioral Sciences	2018	12	1	10.5812/ijpbs.9801	1
Numerical analysis of automated anomaly detection algorithms for satellite telemetry	Schlag L., O’meara C., Wickler M.	15th International Conference on Space Operations, 2018	2018			10.2514/6.2018-2534	1
Analyzing Implementation of Greenhouse Gas Emissions Reduction Tools and Systems on Businesses and Employees	Monghasemi S., Abdallah M., Tawfik A., Clevenger C.	International Conference on Transportation and Development 2018: Planning, Sustainability, and Infrastructure Systems - Selected Papers from the International Conference on Transportation and Development 2018	2018			10.1061/9780784481561.026	1
Comparative Analysis of Phonetic Algorithms Applied to Spanish	Fuentes A.A.G., Parra I.P., Quevedo-Torrero J.U., Perez R.D.	Proceedings - 2016 International Conference on Computational Science and Computational Intelligence, CSCI 2016	2017			10.1109/CSCI.2016.0223	1
Rapid vulnerability assessment of naval structures subjected to localised blast	Neto L.B., Saleh M., Pickerd V., Yiannakopoulos G., Mathys Z., Reid W.	RINA, Royal Institution of Naval Architects - PACIFIC 2017 International Maritime Conference	2017				1
An erlang-based simulation approach of artificial transportation systems	Chen S., Zhu F., Wang F.-Y.	IEEE Conference on Intelligent Transportation Systems, Proceedings, ITSC	2016			10.1109/ITSC.2016.7795526	1
Determination of phosphate concentration and pH in artificial tear drops [Determinación de la concentración de fosfatos y pH en los colirios de lágrima artificial]	de Frutos-Lezaun M., Martínez-Soroa I., Ostra Beldarrain M., Egia Zurutuza A., Irastorza Larburu M.B., Fernandez Iriarte A., Bachiller Cacho M.P.	Archivos de la Sociedad Espanola de Oftalmologia	2016	91	8	10.1016/j.oftal.2016.01.018	1
Development and validation of simultaneous analysis of minerals and toxic elements in foods by ICP-MS	Yutani A., Kishi E., Ozaki A., Shinya M., Ooshima T., Yamano T.	Journal of the Food Hygienic Society of Japan	2016	57	2	10.3358/shokueishi.57.57	1
The natech: Right-to-know as space-time puzzle	Macey G.P.	Risk Analysis of Natural Hazards: Interdisciplinary Challenges and Integrated Solutions	2016			10.1007/978-3-319-22126-7_14	1
Non-equilibrium thermodynamics theory of econometric source discovery for large data analysis	Van Bergem R., Jenkins J., Benachenhou D., Szu H.	Proceedings of SPIE - The International Society for Optical Engineering	2014	9118		10.1117/12.2054927	1
The contribution of ontologies to the creation of knowledge bases for the management of legal compliance in occupational health and safety	Vigneron A.J., Guarnieri F., Rallo B.J.M.	Safety, Reliability and Risk Analysis: Beyond the Horizon - Proceedings of the European Safety and Reliability Conference, ESREL 2013	2014				1
Optimal location of series FACTS device using PSO technique to reduce the losses and to enhance power transfer capability in a power system	Surendra U., Parthasarathy S.S.	Lecture Notes in Electrical Engineering	2014	248 LNEE		10.1007/978-81-322-1157-0_87	1
Minimising uncertainty in long-term prediction of bridge element	Lee J., Blumenstein M., Guan H., Loo Y.-C.	Engineering, Construction and Architectural Management	2013	20	2	10.1108/09699981311303008	1
MPE, the German lunar mobile payload element	Hofmann P., Haarmann R., Richter L., Mühlbauer Q., Claasen F., Henn N.	62nd International Astronautical Congress 2011, IAC 2011	2011	2			1
Improving the reliability of a bridge deterioration model for a decision support system using artificial intelligence	Lee J., Guan H., Blumenstein M., Loo Y.-C.	Structural Health Monitoring in Australia	2011				1
Resources for wounded warriors with major traumatic limb loss	McFarland L.V., Choppa A.J., Betz K., Pruden J.D., Reiber G.E.	Journal of Rehabilitation Research and Development	2010	47	4	10.1682/jrrd.2009.02.0017	1
Integrated water distribution network risk assessment and management	Christodoulou S., Aslani P., Deligianni A.	Materials, Experimentation, Maintenance and Rehabilitation - Proceedings of the 10th East Asia-Pacific Conference on Structural Engineering and Construction, EASEC 2010	2006				1
Applying information modeling for protecting enterprise assets from threats	Fortier S.C., Volk J.H.	2006 IEEE International Conference on Computational Cybernetics, ICCC	2006			10.1109/ICCCYB.2006.305721	1
Robust defect detection method using reference image averaging for high throughput SEM wafer pattern inspection system	Okuda H., Hiroi T.	Proceedings of SPIE - The International Society for Optical Engineering	2006	6152 II		10.1117/12.656802	1
Comparative evaluation of nitrate removal technologies	Darbi A., Viraraghavan T., Butler R., Corkal D.	Conference Proceedings - Joint 2002 CSCE/ASCE International Conference on Environmental Engineering - An International Perspective on Environmental Engineering	2002				1
Breastfeeding in emergencies.	Kelly M.	Dialogue on diarrhoea	1995		59		1
Women and AIDS.	Balaji L.N.	Journal of the Indian Medical Association	1994	92	1		1
Automated radar behaviour analysis using neural network architectures	Whittington G., Spracklen T., Haugh J., Faulkner H.	Proceedings of SPIE - The International Society for Optical Engineering	1993	1965		10.1117/12.152521	1
Constrained rational agency	D'Ambrosio Bruce, Fehling Michael R.	Proceedings of the IEEE International Conference on Systems, Man and Cybernetics	1990				1
Problems associated with the establishment of maximum nutrient limits in infant formula	Miller S.A.	Journal of Nutrition	1989	119	12 SUPPL.	10.1093/jn/119.12_suppl.1764	1
FUTURE TRENDS IN SOFTWARE DEVELOPMENT.	Southerland Elizabeth, Spooner Charles S.		1985				1
A better start.	Dupont J.	The IDRC reports / International Development Research Centre = Le CRDI informe / Centre de recherches pour le developpement international	1982	11	2		1
Evaluation of Flexible Pavement Performance Models in Mississippi: A Neural Network Approach	Duckworth P., Yasarer H., Najjar Y.	Lecture Notes in Civil Engineering	2022	164		10.1007/978-3-030-77230-7_15
Exploring the Embodiment of a Virtual Hand in a Spatially Augmented Respiratory Biofeedback Setting	Barresi G., Marinelli A., Caserta G., de Zambotti M., Tessadori J., Angioletti L., Boccardo N., Freddolini M., Mazzanti D., Deshpande N., Frigo C.A., Balconi M., Gruppioni E., Laffranchi M., De Michieli L.	Frontiers in Neurorobotics	2021	15		10.3389/fnbot.2021.683653
Legal Issues for Artificial Floating Islands	Flikkema M.M.B., Lin F.-Y., van der Plank P.P.J., Koning J., Waals O.	Frontiers in Marine Science	2021	8		10.3389/fmars.2021.619462
The Clinical Information Systems Response to the COVID-19 Pandemic	Reeves J.J., Pageler N.M., Wick E.C., Melton G.B., Tan Y.-H.G., Clay B.J., Longhurst C.A.	Yearbook of medical informatics	2021	30	1	10.1055/s-0041-1726513
A survey of color image watermarking: State-of-the-art and research directions	Mahto D.K., Singh A.K.	Computers and Electrical Engineering	2021	93		10.1016/j.compeleceng.2021.107255
Influence of Visual Stimulation-Induced Passive Reproduction of Motor Images in the Brain on Motor Paralysis After Stroke	Aoyama T., Kanazawa A., Kohno Y., Watanabe S., Tomita K., Kaneko F.	Frontiers in Human Neuroscience	2021	15		10.3389/fnhum.2021.674139
Innovative and Promising Strategies to Enhance Effectiveness of Immunotherapy for CNS Tumors: Where Are We?	Quintarelli C., Camera A., Ciccone R., Alessi I., Del Bufalo F., Carai A., Del Baldo G., Mastronuzzi A., De Angelis B.	Frontiers in Immunology	2021	12		10.3389/fimmu.2021.634031
Explainable AI for COVID-19 CT Classifiers: An initial comparison study	Ye Q., Xia J., Yang G.	Proceedings - IEEE Symposium on Computer-Based Medical Systems	2021	2021-June		10.1109/CBMS52027.2021.00103
Grasping Embodiment: Haptic Feedback for Artificial Limbs	Moore C.H., Corbin S.F., Mayr R., Shockley K., Silva P.L., Lorenz T.	Frontiers in Neurorobotics	2021	15		10.3389/fnbot.2021.662397
The Influence of Convergence Design Lessons Using Artificial Intelligence(AI) on Middle School Students' Self-Directed Learning: Focusing on Game Design Class that Removes Space Debris	Kim H.	Archives of Design Research	2021	34	2	10.15187/adr.2021.05.34.2.89
(In) access to artificial limbs: The patient's perspective according to the war amps of Canada	Petlock A., DiMario K.	Canadian Prosthetics and Orthotics Journal	2021	4	2	10.33137/CPOJ.V4I2.35972
Abortion Rights after Artificial Wombs: Why Decriminalisation is Needed Ahead of Ectogenesis	Horn C.	Medical Law Review	2021	29	1	10.1093/medlaw/fwaa042
Case Study on Productivity Increases in CCTV Inspection through an AI-Enabled Workflow	Sullivan E.S., Kumar S.S.	Pipelines 2021: Planning - Proceedings of Sessions of the Pipelines 2021 Conference	2021			10.1061/9780784483602.017
Intuitive behavior: The operation of reinforcement learning in generative design processes	Wang D., Snooks R.	Projections - Proceedings of the 26th International Conference of the Association for Computer-Aided Architectural Design Research in Asia, CAADRIA 2021	2021	1
Is the legal framework by itself enough for successful WHO code implementation? A case study from Ethiopia	Laillou A., Gerba H., Zelalem M., Moges D., Abera W., Chuko T., Getahun B., Kahsay H., Chitekwe S.	Maternal and Child Nutrition	2021	17	1	10.1111/mcn.13059
Asphalt Concrete Stripping Detection Using Deflection Measurements from Traffic Speed Deflection Devices	Zihan Z.U.A., S.m.asce, Elseifi M.A., Gaspard K., Zhang Z.	Journal of Transportation Engineering Part B: Pavements	2020	146	4	10.1061/JPEODX.0000220
Development of a 4.75 mm asphalt mixture design for Implementation in Louisiana DOTD Specifications	Salari S., Cooper S., III, Mohammad L.N., Barghabany P.	International Journal of Pavement Research and Technology	2020	13	6	10.1007/s42947-020-6014-5
Breaking the Memory Wall for AI Chip with a New Dimension	Tam E., Jiang S., Duan P., Meng S., Pang Y., Huang C., Han Y., Xie J., Cui Y., Yu J., Lu M.	SEEDA-CECNSM 2020 - 5th South-East Europe Design Automation, Computer Engineering, Computer Networks and Social Media Conference	2020			10.1109/SEEDA-CECNSM49515.2020.9221795
Performance of hot and cold recycled mixtures with high reclaimed asphalt pavement content	Arámbula-Mercado E., Chavarro-Muñoz S.J., Hu S., Moseley H.	Transportation Research Record	2020	2674	9	10.1177/0361198120931510
Automatic image recognition of pavement distress for improving pavement inspection	Ho M.C., Lin J.D., Huang C.F.	International Journal of GEOMATE	2020	19	71	10.21660/2020.71.96640
The nature of the Artificially Intelligent Firm - An economic investigation into changes that AI brings to the firm	Wagner D.N.	Telecommunications Policy	2020	44	6	10.1016/j.telpol.2020.101954
Simulation and estimation of the amount of dust in industry with perceptron multi-layer neural network model (Case study: Sabzevar cement factory)	Keykhosravi S.S., Nejadkoorki F., Amintoosi M.	Iran Occupational Health	2020	17	1
Modeling Methods Complex Computer Systems	Domukhovsky N., Leichuk D., Ponomareva E.	Proceedings - 2020 Ural Symposium on Biomedical Engineering, Radioelectronics and Information Technology, USBEREIT 2020	2020			10.1109/USBEREIT48449.2020.9117786
Project trailer: Tandem of rover and associated wain for lunar extended roaming	Weiss P., Peer M., Singh N., Chalal T., Beurthey T., Imhof B., Davenport R., Waclavicek R., Sonsalla R., Cordes F., Schulz C., Babeland J., Zwick M.	Proceedings of the International Astronautical Congress, IAC	2020	2020-October
Improving satellite on-board orbit estimation with artificial neural networks	Mihai S.-S., Pandele A., Selaru D., Trusculescu M.F., Balan M., Dragasanu C.G.	Proceedings of the International Astronautical Congress, IAC	2020	2020-October
EU software regulations: The new normal or innovation stagnation?	Monroe J.W.	Medical Writing	2020	29	3
Should Electronic Medical Records Be an Alternative to Reference Intervals for Interpretation of Laboratory Results in Geriatric Subjects?	Datta S.	Advances in Intelligent Systems and Computing	2020	1205 AISC		10.1007/978-3-030-50838-8_28
Information and communication technology used by people with lower limb loss in Slovenia	Debeljak M., Vidmar G., Matjačic Z., Burger H.	International Journal of Rehabilitation Research	2020	43	2	10.1097/MRR.0000000000000405
The application of cognitive science in military science- A narrative review	Ahmadi K., Javidi N.	Journal of Military Medicine	2020	22	1	10.30491/JMM.22.1.85
Pharmacovigilance strategy: Opportunities for cross-national learning	Fermont I.	Israel Journal of Health Policy Research	2019	8	1	10.1186/s13584-019-0319-3
Exploring the impact of machine-learned predictions on feedback from an artificial limb	Parker A.S.R., Edwards A.L., Pilarski P.M.	IEEE International Conference on Rehabilitation Robotics	2019	2019-June		10.1109/ICORR.2019.8779424
Design and evaluation of miniaturized solenoid actuators for providing sensory feedback for upper limb amputee	Huang H., Li T., Antfolk C., Justiz J., Enz C., Koch V.M.	ACTUATOR 2018 - 16th International Conference and Exhibition on New Actuators and Drive Systems, Conference Proceedings	2018
Digital diplomacy: The use of space technologies in enhancing compliance to international regimes	Chiu S.W.	Proceedings of the International Astronautical Congress, IAC	2018	2018-October
A cross-asset management for transportation infrastructure systems	Alyami Z., Nahidi S., Torres-Machi C., Tighe S.L.	6th CSCE-CRC International Construction Specialty Conference 2017 - Held as Part of the Canadian Society for Civil Engineering Annual Conference and General Meeting 2017	2017	1
Fiscal commitments to encourage ppp projects in transport infrastructure	Nose N., Queiroz C., Nose M.	Transport Infrastructure and Systems - Proceedings of the AIIT International Congress on Transport Infrastructure and Systems, TIS 2017	2017			10.1201/9781315281896-36
In silico trials of diabetes technologies: Artificial pancreas, insulin molecules and glucose sensors [Trial in silico di tecnologie per il diabete: Pancreas artificiale, molecole di insulina e sensori di glucosio]	Cobelli C., Dalla Man C., Facchinetti A., Schiavon M., Visentin R.	Giornale Italiano di Diabetologia e Metabolismo	2016	36	3
Artificial UV radiation as a result of welding and uveal melanoma A scientific evaluation of association based on the German occupational disease regulations [Künstliche UV-strahlung durch Schweißen und aderhaut-melanome: Eine wissenschaftliche bewertung des zusammenhangs auf basis des deutschen berufskrankheitenrechts]	Hiller J., Drexler H., Weistenhöfer W.	Arbeitsmedizin Sozialmedizin Umweltmedizin	2016	51	3
Should smartphone users mock apps?	DiRienzo N., Challen G.	Proceedings - 11th IEEE International Conference on Mobile Ad Hoc and Sensor Systems, MASS 2014	2015			10.1109/MASS.2014.98
Considerations for the long-term sustainability of outer space activities	Yoshitomi S.	Proceedings of the International Astronautical Congress, IAC	2015	4
Opportunities of an open-source global sensor network monitoring the radio spectrum for the (NEW) space community	Hornig A., Birkeland R., Kühn S., Przyszlak M., Beyermann U., Bausch L., Flohr J., Schupikov M., Muszytowski S., Sisman G., Pinaya B.	Proceedings of the International Astronautical Congress, IAC	2015	5
Pricing Procedure in Accordance with Characteristic of Parking Utilization - Analysis Example of Massive Parking Accounting Data	Enoki Y., Ito T., Kanamori R.	AAAI Workshop - Technical Report	2015	WS-15-05
1,2-Dichloroethylene	Devi S.S., Mehendale H.M.	Encyclopedia of Toxicology: Third Edition	2014			10.1016/B978-0-12-386454-3.00306-7
Improving the reliability of a bridge deterioration model for a decision support system using artificial intelligence	Lee J., Guan H., Blumenstein M., Loo Y.-C.	Structural Health Monitoring in Australia	2014
From lower limb injuries to bionic prosthesis: Experience of three French soldiers [De l'amputation transfémorale à la prothèse bionique: Expérience de trois militaires français]	Thomas-Pohl M., Rogez D., Thefenne L., Azoulay D., Lapeyre E.	Lettre de Medecine Physique et de Readaptation	2013	29	4	10.1007/s11659-013-0369-9
Computational GIS and agent-based model development for routing optimization to facilitate pavement condition data collection	Sanabria N.M., Kalhor E., Valentin V., Bogus S.M., Zhang G.	Computing in Civil Engineering - Proceedings of the 2013 ASCE International Workshop on Computing in Civil Engineering	2013			10.1061/9780784413029.047
Inspection achievements of cogeneration process for CEMS audit in Taiwan	Tseng T.K., Tsai J.-H., Su J.-S., Zhu R.-J., Chen S.-W., Chien T.W.	Air and Waste Management Association - Power Plant Air Pollutant Control "MEGA" Symposium 2012	2012	2
The effect of artificial gravity during short-term exposure to simulated microgravity on cardiovascular responses to orthostatic stress	Fitzgibbon L.K., Hughson R.L.	62nd International Astronautical Congress 2011, IAC 2011	2011	1
Toward addressing human behavior with observational uncertainty in security games	Pita J., Yang R., Tambe M., John R.	AAAI Workshop - Technical Report	2011	WS-11-06
Measurement of autonomous operation	Hamel W.	Performance Metrics for Intelligent Systems (PerMIS) Workshop	2010			10.1145/2377576.2377598
EPA "missing an opportunity" with E15 market bifurcation	White R.	Automotive Industries AI	2010	190	10
Quantitative analysis of traffic conflicts in traffic impact studies	Lei D., Kuan Y.X.	17th ITS World Congress	2010
Development of GIS spatial database as decision support tool in spatial planning a case study in Majalengka Regency, Indonesia	Erfianto B., Ilhamdaniah	10th International Conference on Design and Decision Support Systems, DDSS 2010	2010
A non-binding guide to the artificial optical radiation directive	O'Hagan J., Khazova M., Pearson A.	The World's Leading Conference on Laser Safety, ILSC 2009 - International Laser Safety Conference	2009			10.2351/1.5056674
An optimization model for selecting bus stops for ada improvements	Wu W., Gan A., Shen D., Cevallos F.	15th World Congress on Intelligent Transport Systems and ITS America Annual Meeting 2008	2008	2
Human resource capacity building on TB laboratory work for TB control program - Through the experience of international TB laboratory training course for TB control at the research institute of tuberculosis, JATA, Japan	Fujiki A., Kato S.	Kekkaku	2008	83	6
Brainstorming bionics	Merritt R.	Electronic Engineering Times	2007		1490
Smart unattended sensor networks with scene understanding capabilities	Kuvich G.	Proceedings of SPIE - The International Society for Optical Engineering	2006	6231		10.1117/12.662240
Smarter prosthetics [biohybrid limbs]	Evans-Pughe C.	Engineering and Technology	2006	1	3	10.1049/et:20060302
Querying non-uniform image databases for biometrics-related identification applications	Zhang Z.	Sensor Review	2006	26	2	10.1108/02602280610652712
The Beijing ITS-TAP project: Mitigation of traffic environmental impact, acting on bus transport management, traffic limitations and air quality monitoring	Mazzon M.	13th World Congress on Intelligent Transport Systems and Services	2006
Risk associated with Enterobacter sakazakii in powdered milk formula [Risico's verbonden aan enterobacter sakazakii in zuigelemgenvoeding]	Uyttendaele M., Herman L., Daube G., Lauwers S., Vandenplas Y., Saegerman C., Debevere J.	Tijdschrift voor Geneeskunde	2006	62	1	10.2143/tvg.62.1.5002358
A viewpoint on embodied synthetic agency	Rouly O.C.	AAAI Fall Symposium - Technical Report	2004	FS-04-05
Release from regulatory control	Cooper J.R.	Proceedings of the International Conference on Radioactive Waste Management and Environmental Remediation, ICEM	2003	2		10.1115/ICEM2003-4944
Seismic faults analysis in California by means of the permanent scatterers technique	Colesanti C., Ferretti A., Prati C., Rocca F.	European Space Agency, (Special Publication) ESA SP	2002		475
Expert system development in ill-structured domains: The application of artificial intelligence technology to diagnosis and assessment in the human services	Ravetz J.	Computers in Human Services	1993	9	2021-04-03	10.1300/J407v09n03_16
Metallurgical Evaluation of Steam Aged LCCC devices following Solderability Testing	Dunn B.D.	Soldering & Surface Mount Technology	1993	5	3	10.1108/eb037838
The couple's choices.	Seewald R.	Integration (Tokyo, Japan)	1993		35
'Organization construction set'-modeling organizations with visual agents	Griggs K.A.	Proceedings of the Annual Hawaii International Conference on System Sciences	1993	4		10.1109/HICSS.1993.284200
Quantitative evaluation of Pb-Zn mine wastes for subgrade disposal: Characterization versus classification in a superfund environment	Logsdon Mark J., Basse Barbara		1991
Bureau of Reclamation's High Plains States Ground Water Recharge Program	Glenn B.P.		1989
Law No. 35/1988 on assisted reproduction procedures, 22 November 1988.	[No author name available]	Annual review of population law	1988	15
EXPERT SYSTEM FOR THE ADMINISTRATION OF THE ACREAGE LIMITATION PROVISION OF THE RECLAMATION REFORM ACT OF 1982.	Berkowitz Linda, Strzepek Kenneth		1987
Biomaterials Entrepreneurship	Ellis J.R.	Journal of Biomaterials Applications	1987	2	3	10.1177/088532828700200302
DESIGN CONSIDERATIONS FOR THE IN VITRO TESTING OF CARDIOVASCULAR PROSTHESES.	Strope Elaine R.	Technical Papers, Regional Technical Conference - Society of Plastics Engineers	1986
Reactors and environment [REAKTOREN UND UMWELT]	Hoerning H.	ENERGIE	1976	28	2021-07-06

## Sheet: Dublicates removed
Web of Science
Title	Authors	Source Title	Publication Year	Volume	Issue	DOI	Total Citations
Psychologically induced cooling of a specific body part caused by the illusory ownership of an artificial counterpart	Moseley, G. Lorimer; Olthof, Nick; Venema, Annemeike; Don, Sanneke; Wijers, Marijke; Gallace, Alberto; Spence, Charles	PROCEEDINGS OF THE NATIONAL ACADEMY OF SCIENCES OF THE UNITED STATES OF AMERICA	2008	105	35	10.1073/pnas.0803768105	325
Artificial reefs: a review of their design, application, management and performance	Baine, M	OCEAN & COASTAL MANAGEMENT	2001	44	3-4	10.1016/S0964-5691(01)00048-5	311
Threatening a rubber hand that you feel is yours elicits a cortical anxiety response	Ehrsson, H. Henrik; Wiech, Katja; Weiskopf, Nikolaus; Dolan, Raymond J.; Passingham, Richard E.	PROCEEDINGS OF THE NATIONAL ACADEMY OF SCIENCES OF THE UNITED STATES OF AMERICA	2007	104	23	10.1073/pnas.0610011104	239
Upper limb amputees can be induced to experience a rubber hand as their own	Ehrsson, H. Henrik; Rosen, Birgitta; Stockselius, Anita; Ragno, Christina; Kohler, Peter; Lundborg, Goran	BRAIN	2008	131		10.1093/brain/awn297	203
From Part- to Whole-Body Ownership in the Multisensory Brain	Petkova, Valeria I.; Bjornsdotter, Malin; Gentile, Giovanni; Jonsson, Tomas; Li, Tie-Qiang; Ehrsson, H. Henrik	CURRENT BIOLOGY	2011	21	13	10.1016/j.cub.2011.05.022	183
Women, men and trees: Gender, power and property in forest and agrarian landscapes	Rocheleau, D; Edmunds, D	WORLD DEVELOPMENT	1997	25	8	10.1016/S0305-750X(97)00036-3	179
After site selection and before data analysis: sampling, sorting, and laboratory procedures used in stream benthic macroinvertebrate monitoring programs by USA state agencies	Carter, JL; Resh, VH	JOURNAL OF THE NORTH AMERICAN BENTHOLOGICAL SOCIETY	2001	20	4	10.2307/1468095	152
Diagnosis and treatment of vitamin D deficiency	Cannell, J. J.; Hollis, B. W.; Zasloff, M.; Heaney, R. P.	EXPERT OPINION ON PHARMACOTHERAPY	2008	9	1	10.1517/14656566.9.1.107	139
The Illusion of Owning a Third Arm	Guterstam, Arvid; Petkova, Valeria I.; Ehrsson, H. Henrik	PLOS ONE	2011	6	2	10.1371/journal.pone.0017208	127
New Materialisms: Foucault and the Government of Things'	Lemke, Thomas	THEORY CULTURE & SOCIETY	2015	32	4	10.1177/0263276413519340	113
Enactive artificial intelligence: Investigating the systemic organization of life and mind	Froese, Tom; Ziemke, Tom	ARTIFICIAL INTELLIGENCE	2009	173	3-4	10.1016/j.artint.2008.12.001	108
A highway alignment optimization model using geographic information systems	Jha, MK; Schonfeld, P	TRANSPORTATION RESEARCH PART A-POLICY AND PRACTICE	2004	38	6	10.1016/j.tra.2004.04.001	89
A review of cooperative and uncooperative spacecraft pose determination techniques for close-proximity operations	Opromolla, Roberto; Fasano, Giancarmine; Rufino, Giancarlo; Grassi, Michele	PROGRESS IN AEROSPACE SCIENCES	2017	93		10.1016/j.paerosci.2017.07.001	85
Identification of heavy metal induced changes in the expression patterns of the translationally controlled tumour protein (TCTP) in the earthworm Lumbricus rubellus	Sturzenbaum, SR; Kille, P; Morgan, AJ	BIOCHIMICA ET BIOPHYSICA ACTA-GENE STRUCTURE AND EXPRESSION	1998	1398	3	10.1016/S0167-4781(98)00077-3	84
Crossmodal congruency measures of lateral distance effects on the rubber hand illusion	Zopf, Regine; Savage, Greg; Williams, Mark A.	NEUROPSYCHOLOGIA	2010	48	3	10.1016/j.neuropsychologia.2009.10.028	83
Ventral Premotor Cortex May Be Required for Dynamic Changes in the Feeling of Limb Ownership: A Lesion Study	Zeller, Daniel; Gross, Catharina; Bartsch, Andreas; Johansen-Berg, Heidi; Classen, Joseph	JOURNAL OF NEUROSCIENCE	2011	31	13	10.1523/JNEUROSCI.5154-10.2011	80
UNORTHODOX LAWMAKING, UNORTHODOX RULEMAKING	Gluck, Abbe R.; O'Connell, Anne Joseph; Po, Rosa	COLUMBIA LAW REVIEW	2015	115	7		71
Estimation of monthly-mean daily global solar radiation based on MODIS and TRMM products	Qin, Jun; Chen, Zhuoqi; Yang, Kun; Liang, Shunlin; Tang, Wenjun	APPLIED ENERGY	2011	88	7	10.1016/j.apenergy.2011.01.018	70
Mutagenicity, carcinogenicity, and teratogenicity of acrylonitrile	Leonard, A; Gerber, GB; Stecca, C; Rueff, J; Borba, H; Farmer, PB; Sram, RJ; Czeizel, AE; Kalina, I	MUTATION RESEARCH-REVIEWS IN MUTATION RESEARCH	1999	436	3	10.1016/S1383-5742(99)00006-X	57
Line source emission modelling	Nagendra, SMS; Khare, M	ATMOSPHERIC ENVIRONMENT	2002	36	13	10.1016/S1352-2310(02)00177-2	55
Damage and survivorship of fall armyworm (Lepidoptera: Noctuidae) on transgenic field corn expressing Bacillus thuringiensis Cry proteins	Hardke, Jarrod T.; Leonard, B. Rogers; Huang, Fangneng; Jackson, R. E.	CROP PROTECTION	2011	30	2	10.1016/j.cropro.2010.10.005	52
Talking to Bots: Symbiotic Agency and the Case of Tay	Neff, Gina; Nagy, Peter	INTERNATIONAL JOURNAL OF COMMUNICATION	2016	10			47
Forearm amputees' views of prosthesis use and sensory feedback	Wijk, Ulrika; Carlsson, Ingela	JOURNAL OF HAND THERAPY	2015	28	3	10.1016/j.jht.2015.01.013	46
Assessment and prediction of air quality using fuzzy logic and autoregressive models	Juan Carbajal-Hernandez, Jose; Sanchez-Fernandez, Luis P.; Carrasco-Ochoa, Jesus A.; Martinez-Trinidad, Jose Fco.	ATMOSPHERIC ENVIRONMENT	2012	60		10.1016/j.atmosenv.2012.06.004	45
Alternatives to Biological Skin in Permeation Studies: Current Trends and Possibilities	Neupane, Rabin; Boddu, Sai H. S.; Renukuntla, Jwala; Babu, R. Jayachandra; Tiwari, Amit K.	PHARMACEUTICS	2020	12	2	10.3390/pharmaceutics12020152	44
Ownership of an artificial limb induced by electrical brain stimulation	Collins, Kelly L.; Guterstam, Arvid; Cronin, Jeneva; Olson, Jared D.; Ehrsson, H. Henrik; Ojemann, Jeffrey G.	PROCEEDINGS OF THE NATIONAL ACADEMY OF SCIENCES OF THE UNITED STATES OF AMERICA	2017	114	1	10.1073/pnas.1616305114	43
Effect of Human Pressure on Population Size Structures of the Endangered Ferruginean Limpet: Toward Future Management Measures	Espinosa, F.; Rivera-Ingraham, G. A.; Fa, D.; Garcia-Gomez, J. C.	JOURNAL OF COASTAL RESEARCH	2009	25	4	10.2112/08-1005.1	41
Arthrospira platensis harvesting with membranes: Fouling phenomenon with limiting and critical flux	Rossi, N.; Derouiniot-Chaplain, M.; Jaouen, P.; Legentilhomme, P.; Petit, I.	BIORESOURCE TECHNOLOGY	2008	99	14	10.1016/j.biortech.2007.12.023	41
Real-Life Neuroscience: An Ecological Approach to Brain and Behavior Research	Shamay-Tsoory, Simone G.; Mendelsohn, Avi	PERSPECTIVES ON PSYCHOLOGICAL SCIENCE	2019	14	5	10.1177/1745691619856350	39
Body visual discontinuity affects feeling of ownership and skin conductance responses	Tieri, Gaetano; Tidoni, Emmanuele; Pavone, Enea Francesco; Aglioti, Salvatore Maria	SCIENTIFIC REPORTS	2015	5		10.1038/srep17139	39
Major advances in globalization and consolidation of the artificial insemination industry	Funk, DA	JOURNAL OF DAIRY SCIENCE	2006	89	4	10.3168/jds.S0022-0302(06)72203-2	39
Improving the reliability of a Bridge Management System (BMS) using an ANN-based Backward Prediction Model (BPM)	Lee, Jacho; Sanmugarasa, Kamalarasa; Blumenstein, Michael; Loo, Yew-Chaye	AUTOMATION IN CONSTRUCTION	2008	17	6	10.1016/j.autcon.2008.02.008	38
Biological space experiments for the simulation of Martian conditions: UV radiation and Martian soil analogues	Rettberg, P; Rabbow, E; Panitz, C; Horneck, G	SPACE LIFE SCIENCES: SEARCH FOR SIGNATURES OF LIFE, AND SPACE FLIGHT ENVIRONMENTAL EFFECTS ON THE NERVOUS SYSTEM	2004	33	8	10.1016/j.asr.2003.09.050	38
The Importance of Synchrony and Temporal Order of Visual and Tactile Input for Illusory Limb Ownership Experiences - An fMRI Study Applying Virtual Reality	Bekrater-Bodmann, Robin; Foell, Jens; Diers, Martin; Kamping, Sandra; Rance, Mariela; Kirsch, Pinar; Trojan, Joerg; Fuchs, Xaver; Bach, Felix; Cakmak, Hueseyin Kemal; Maass, Heiko; Flor, Herta	PLOS ONE	2014	9	1	10.1371/journal.pone.0087013	36
Mating system and exclusive postzygotic paternal care in a Neotropical harvestman (Arachnida: Opiliones)	Nazareth, Tais M.; Machado, Glauco	ANIMAL BEHAVIOUR	2010	79	3	10.1016/j.anbehav.2009.11.026	35
DISTRIBUTION OF RADIONUCLIDES IN MUSSELS, WINKLES AND PRAWNS .1. STUDY OF ORGANISMS UNDER ENVIRONMENTAL-CONDITIONS USING CONVENTIONAL RADIO-ANALYTICAL TECHNIQUES	MCDONALD, P; BAXTER, MS; FOWLER, SW	JOURNAL OF ENVIRONMENTAL RADIOACTIVITY	1993	18	3	10.1016/0265-931X(93)90027-5	32
Metal(loid) bioaccessibility and inhalation risk assessment: A comparison between an urban and an industrial area	Hernandez-Pellon, A.; Nischkauer, W.; Limbeck, A.; Fernandez-Olmoa, I	ENVIRONMENTAL RESEARCH	2018	165		10.1016/j.envres.2018.04.014	31
Colorimetric sensing of silver ions based on glutathione-mediated MnO2 nanosheets	He, Liuying; Lu, Yuexiang; Wang, Feiyang; Jing, Wenjie; Chen, Ying; Liu, Yueying	SENSORS AND ACTUATORS B-CHEMICAL	2018	254		10.1016/j.snb.2017.07.131	28
Risk to space sustainability from large constellations of satellites	Virgili, B. Bastida; Dolado, J. C.; Lewis, H. G.; Radtke, J.; Krag, H.; Revelin, B.; Cazaux, C.; Colombo, C.; Crowther, R.; Metz, M.	ACTA ASTRONAUTICA	2016	126		10.1016/j.actaastro.2016.03.034	28
Defensive activation during the rubber hand illusion: Ownership versus proprioceptive drift	Riemer, Martin; Bublatzky, Florian; Trojan, Joerg; Alpers, Georg W.	BIOLOGICAL PSYCHOLOGY	2015	109		10.1016/j.biopsycho.2015.04.011	28
Implications of reef fish movement from unreported artificial reef sites in the northern Gulf of Mexico	Addis, Dustin T.; Patterson, William F., III; Dance, Michael A.; Ingram, G. Walter, Jr.	FISHERIES RESEARCH	2013	147		10.1016/j.fishres.2013.07.011	28
The sense of body ownership relaxes temporal constraints for multisensory integration	Maselli, Antonella; Kilteni, Konstantina; Lopez-Moliner, Joan; Slater, Mel	SCIENTIFIC REPORTS	2016	6		10.1038/srep30628	27
Neural correlates of the rubber hand illusion in amputees: A report of two cases	Schmalzl, Laura; Kalckert, Andreas; Ragno, Christina; Ehrsson, H. Henrik	NEUROCASE	2014	20	4	10.1080/13554794.2013.791861	27
Safety Engineering for Artificial General Intelligence	Yampolskiy, Roman; Fox, Joshua	TOPOI-AN INTERNATIONAL REVIEW OF PHILOSOPHY	2013	32	2	10.1007/s11245-012-9128-9	26
Credit rating agencies and the sovereign debt crisis: Performing the politics of creditworthiness through risk and uncertainty	Paudyn, Bartholomew	REVIEW OF INTERNATIONAL POLITICAL ECONOMY	2013	20	4	10.1080/09692290.2012.720272	26
The First Collection of Spacecraft-Associated Microorganisms: A Public Source for Extremotolerant Microorganisms from Spacecraft Assembly Clean Rooms	Moissl-Eichinger, Christine; Rettberg, Petra; Pukall, Ruediger	ASTROBIOLOGY	2012	12	11	10.1089/ast.2012.0906	25
Marine bivalves of the Florida Keys: discovered biodiversity	Mikkelsen, PM; Bieler, R	EVOLUTIONARY BIOLOGY OF THE BIVALVIA	2000	177		10.1144/GSL.SP.2000.177.01.25	25
VOICES AND VISIONS FROM THE STREETS - GENDER INTERESTS AND POLITICAL-PARTICIPATION AMONG WOMEN INFORMAL TRADERS IN LATIN-AMERICA	HAYSMITCHELL, M	ENVIRONMENT AND PLANNING D-SOCIETY & SPACE	1995	13	4	10.1068/d130445	25
Flows, Friction and the Sociomaterial Metabolization of Alcohol	Lawhon, Mary	ANTIPODE	2013	45	3	10.1111/j.1467-8330.2012.01028.x	24
My Third Arm: Shifts in Topography of the Somatosensory Homunculus Predict Feeling of an Artificial Supernumerary Arm	Schaefer, Michael; Heinze, Hans-Jochen; Rotte, Michael	HUMAN BRAIN MAPPING	2009	30	5	10.1002/hbm.20609	24
A hybrid framework for reservoir characterization using fuzzy ranking and an artificial neural network	Wang, Baijie; Wang, Xin; Chen, Zhangxin	COMPUTERS & GEOSCIENCES	2013	57		10.1016/j.cageo.2013.03.016	23
Restoration of a mine pit lake from aquacultural nutrient enrichment	Axler, R; Yokom, S; Tikkanen, C; McDonald, M; Runke, H; Wilcox, D; Cady, B	RESTORATION ECOLOGY	1998	6	1	10.1046/j.1526-100x.1998.00612.x	23
The Computational Boundary of a Self: Developmental Bioelectricity Drives Multicellularity and Scale-Free Cognition	Levin, Michael	FRONTIERS IN PSYCHOLOGY	2019	10		10.3389/fpsyg.2019.02688	22
Extending the Body for Interaction with Reality	Feuchtner, Tiare; Mueller, Joerg	PROCEEDINGS OF THE 2017 ACM SIGCHI CONFERENCE ON HUMAN FACTORS IN COMPUTING SYSTEMS (CHI'17)	2017			10.1145/3025453.3025689	22
What are the best reference values for a normal serum alanine transaminase activity (ALT)? Impact on the presumed prevalence of drug induced liver injury (DILI)	M'Kada, Helmi; Munteanu, Mona; Perazzo, Hugo; Ngo, Yen; Ramanujam, Nittia; Imbert-Bismut, Francoise; Ratziu, Vlad; Bonnefont-Rousselot, Dominique; Souberbielle, Bernard; Schuppe-Koistinen, Ina; Poynard, Thierry	REGULATORY TOXICOLOGY AND PHARMACOLOGY	2011	60	3	10.1016/j.yrtph.2011.04.002	22
The role of functionality in the body model for self-attribution	Aymerich-Franch, Laura; Ganesh, Gowrishankar	NEUROSCIENCE RESEARCH	2016	104		10.1016/j.neures.2015.11.001	21
A METHOD FOR THE FATIGUE TESTING OF PEDICLE SCREW FIXATION DEVICES	GOEL, VK; WINTERBOTTOM, JM; WEINSTEIN, JN	JOURNAL OF BIOMECHANICS	1994	27	11	10.1016/0021-9290(94)90048-5	21
Decreased Corticospinal Excitability after the Illusion of Missing Part of the Arm	Kilteni, Konstantina; Grau-Sanchez, Jennifer; Veciana De Las Heras, Misericordia; Rodriguez-Fornells, Antoni; Slater, Mel	FRONTIERS IN HUMAN NEUROSCIENCE	2016	10		10.3389/fnhum.2010.00145	20
Machine learning for multi jurisdictional optimal traffic corridor control	Jacob, Celine; Abdulhai, Baher	TRANSPORTATION RESEARCH PART A-POLICY AND PRACTICE	2010	44	2	10.1016/j.tra.2009.11.001	20
Potential Long-Term Global Environmental Implications of Efficient Light-Source Technologies	Bergesen, Joseph D.; Tahkamo, Leena; Gibon, Thomas; Suh, Sangwon	JOURNAL OF INDUSTRIAL ECOLOGY	2016	20	2	10.1111/jiec.12342	19
Nine out of 10 sunbeds in England emit ultraviolet radiation levels that exceed current safety limits	Tierney, P.; Ferguson, J.; Ibbotson, S.; Dawe, R.; Eadie, E.; Moseley, H.	BRITISH JOURNAL OF DERMATOLOGY	2013	168	3	10.1111/bjd.12181	19
The fresnel interferometric imager	Koechlin, Laurent; Serre, Denis; Deba, Paul; Pello, Roser; Peillon, Christelle; Duchon, Paul; Ines Gomez de Castro, Ana; Karovska, Margarita; Desert, Jean-Michel; Ehrenreich, David; Hebrard, Guillaume; des Etangs, Alain Lecavelier; Ferlet, Roger; Sing, David; Vidal-Madjar, Alfred	EXPERIMENTAL ASTRONOMY	2009	23	1	10.1007/s10686-008-9112-y	18
Pilot-scale evaluation of select nitrate removal technologies	Darbi, A; Viraraghavan, T; Butter, R; Corkal, D	JOURNAL OF ENVIRONMENTAL SCIENCE AND HEALTH PART A-TOXIC/HAZARDOUS SUBSTANCES & ENVIRONMENTAL ENGINEERING	2003	38	9	10.1081/ESE-120022873	18
Biodiesel from plant seed oils as an alternate fuel for compression ignition engines-a review	Vijayakumar, C.; Ramesh, M.; Murugesan, A.; Panneerselvam, N.; Subramaniam, D.; Bharathiraja, M.	ENVIRONMENTAL SCIENCE AND POLLUTION RESEARCH	2016	23	24	10.1007/s11356-016-7754-2	17
The SPORES experiment of the EXPOSE-R mission: Bacillus subtilis spores in artificial meteorites	Panitz, Corinna; Horneck, Gerda; Rabbow, Elke; Rettberg, Petra; Moeller, Ralf; Cadet, Jean; Douki, Thierry; Reitz, Guenther	INTERNATIONAL JOURNAL OF ASTROBIOLOGY	2015	14	1	10.1017/S1473550414000251	17
Seeker-Autonomous Long-range Rover Navigation for Remote Exploration	Woods, Mark; Shaw, Andrew; Tidey, Estelle; Van Pham, Bach; Simon, Lacroix; Mukherji, Raja; Maddison, Brian; Cross, Gary; Kisdi, Aron; Tubby, Wayne; Visentin, Gianfranco; Chong, Guillermo	JOURNAL OF FIELD ROBOTICS	2014	31	6	10.1002/rob.21528	16
Ethical issues in neuroprosthetics	Glannon, Walter	JOURNAL OF NEURAL ENGINEERING	2016	13	2	10.1088/1741-2560/13/2/021002	15
Special Forces Innovation: How DARPA Attacks Problems	Dugan, Regina E.; Gabriel, Kaigham J.	HARVARD BUSINESS REVIEW	2013	91	10		15
UV EMISSIONS FROM ARTIFICIAL TANNING DEVICES AND THEIR COMPLIANCE WITH THE EUROPEAN TECHNICAL STANDARD	Facta, Stefania; Fusette, Stefania Saudino; Bonino, Alessandro; Anglesio, Laura; d'Amore, Giovanni	HEALTH PHYSICS	2013	104	4	10.1097/HP.0b013e31827f1050	15
Comparative conservation ecology of pleurocerid and pulmonate gastropods of the United States	Brown, KM; Johnson, PD	AMERICAN MALACOLOGICAL BULLETIN	2004	19	1-2		15
Modeling Coastal Vulnerability through Space and Time	Hopper, Thomas; Meixler, Marcia S.	PLOS ONE	2016	11	10	10.1371/journal.pone.0163495	14
How habitat disturbance benefits geckos: Conservation implications	Ineich, Ivan	COMPTES RENDUS BIOLOGIES	2010	333	1	10.1016/j.crvi.2009.11.005	14
Financial distress prediction of Chinese listed companies: a rough set methodology	Wang, Zongjun; Li, Hongxia	CHINESE MANAGEMENT STUDIES	2007	1	2	10.1108/17506140710758008	14
Indoor tanning prevalence after the International Agency for Research on Cancer statement on carcinogenicity of artificial tanning devices: systematic review and meta-analysis	Rodriguez-Acevedo, A. J.; Green, A. C.; Sinclair, C.; van Deventer, E.; Gordon, L. G.	BRITISH JOURNAL OF DERMATOLOGY	2020	182	4	10.1111/bjd.18412	13
Easy-to-use procedure to optimise a chromatographic method. Application in the determination of bisphenol-A and phenol in toys by means of liquid chromatography with fluorescence detection	Arce, M. M.; Sanllorente, S.; Ortiz, M. C.; Sarabia, L. A.	JOURNAL OF CHROMATOGRAPHY A	2018	1534		10.1016/j.chroma.2017.12.049	13
Evaluation of Accelerated Ageing Tests for Metallic and Non-Metallic Graffiti Paints Applied to Stone	Sanmartin, Patricia; Cappitelli, Francesca	COATINGS	2017	7	11	10.3390/coatings7110180	13
Unicorn data scientist: the rarest of breeds	Baskarada, Sasa; Koronios, Andy	PROGRAM-ELECTRONIC LIBRARY AND INFORMATION SYSTEMS	2017	51	1	10.1108/PROG-07-2016-0053	13
Body plasticity in borderline personality disorder: A link to dissociation	Bekrater-Bodmann, Robin; Chung, Boo Young; Foell, Jens; Gescher, Dorothee Maria; Bohus, Martin; Flor, Herta	COMPREHENSIVE PSYCHIATRY	2016	69		10.1016/j.comppsych.2016.05.002	13
AI planning's strong suit	Smith, SJJ; Nau, D; Throop, T	IEEE EXPERT-INTELLIGENT SYSTEMS & THEIR APPLICATIONS	1996	11	6		13
THE DUMBING DOWN OF STATUTORY INTERPRETATION	Staszewski, Glen	BOSTON UNIVERSITY LAW REVIEW	2015	95	1		12
Assessment of construction smoothness specification pay factor limits using artificial neural network modeling	Chou, SF; Pellinen, TK	JOURNAL OF TRANSPORTATION ENGINEERING	2005	131	7	10.1061/(ASCE)0733-947X(2005)131:7(563)	12
Application of a probabilistic ammonia model: Identification of important model inputs and critique of a TMDL analysis for an urban lake	Gelda, RK; Effler, SW	LAKE AND RESERVOIR MANAGEMENT	2003	19	3	10.1080/07438140309354084	12
COVID-19 pandemic and emerging plastic-based personal protective equipment waste pollution and management in Africa	Benson, Nsikak U.; Fred-Ahmadu, Omowunmi H.; Bassey, David E.; Atayero, Aderemi A.	JOURNAL OF ENVIRONMENTAL CHEMICAL ENGINEERING	2021	9	3	10.1016/j.jece.2021.105222	11
Objective response rate assessment in oncology: Current situation and future expectations	Aykan, Nuri Faruk; Ozatli, Tahsin	WORLD JOURNAL OF CLINICAL ONCOLOGY	2020	11	2	10.5306/wjco.v11.i2.53	11
Causes of locomotor disability and need for orthopaedic devices in a heavily mined Taliban-controlled province of Afghanistan: issues and challenges for public health managers	Francois, I; Lambert, ML; Salort, C; Slypen, V; Bertrand, F; Tonglet, R	TROPICAL MEDICINE & INTERNATIONAL HEALTH	1998	3	5	10.1046/j.1365-3156.1998.00246.x	11
Simulation experiments with cometary analogous material	Kochan, HW; Huebner, WF; Sears, DWG	EARTH MOON AND PLANETS	1998	80	1-3	10.1023/A:1006342602452	11
The Proximal Drivers of Large Fires: A Pyrogeographic Study	Clarke, Hamish; Penman, Trent; Boer, Matthias; Cary, Geoffrey J.; Fontaine, Joseph B.; Price, Owen; Bradstock, Ross	FRONTIERS IN EARTH SCIENCE	2020	8		10.3389/feart.2020.00090	10
Innovating Governance for Planetary Health with Three Critically Informed Frames	Ozdemir, Vural	OMICS-A JOURNAL OF INTEGRATIVE BIOLOGY	2019	23	12	10.1089/omi.2019.0175	10
Sunscreen products: Rationale for use, formulation development and regulatory considerations	Geoffrey, Kiriiri; Mwangi, A. N.; Maru, S. M.	SAUDI PHARMACEUTICAL JOURNAL	2019	27	7	10.1016/j.jsps.2019.08.003	10
Can infants' sense of agency be found in their behavior? Insights from babybot simulations of the mobile-paradigm	Zaadnoordijk, Lorijn; Otworowska, Maria; Kwisthout, Johan; Hunnius, Sabine	COGNITION	2018	181		10.1016/j.cognition.2018.07.006	9
Ownership and Agency of an Independent Supernumerary Hand Induced by an Imitation Brain-Computer Interface	Bashford, Luke; Mehring, Carsten	PLOS ONE	2016	11	6	10.1371/journal.pone.0156591	9
Regulations' Effectiveness for Market Turbulence by Large Erroneous Orders using Multi Agent Simulation	Mizuta, Takanobu; Izumi, Kiyoshi; Yagi, Isao; Yoshimura, Shinobu	2014 IEEE CONFERENCE ON COMPUTATIONAL INTELLIGENCE FOR FINANCIAL ENGINEERING & ECONOMICS (CIFER)	2014				9
Predicting the Volatility of Highway Construction Cost Index Using Long Short-Term Memory	Cao, Yang; Ashuri, Baabak	JOURNAL OF MANAGEMENT IN ENGINEERING	2020	36	4	10.1061/(ASCE)ME.1943-5479.0000784	8
Multisensory correlations-Not tactile expectations-Determine the sense of body ownership	Guterstam, Arvid; Larsson, Dennis E. O.; Zeberg, Hugo; Ehrsson, H. Henrik	PLOS ONE	2019	14	2	10.1371/journal.pone.0213265	8
Detecting, Estimating, and Correcting for Biases in Harvest Data	Schmidt, Jennifer I.; Kellie, Kalin A.; Chapin, F. Stuart, III	JOURNAL OF WILDLIFE MANAGEMENT	2015	79	7	10.1002/jwmg.928	8
A customer lifetime value model for the banking industry: a guide to marketing actions	Ekinci, Yeliz; Uray, Nimet; Ulengin, Fusun	EUROPEAN JOURNAL OF MARKETING	2014	48	3-4	10.1108/EJM-12-2011-0714	8
The human science of simulation: a robust hermeneutics for artificial societies	Drennan, M	JASSS-THE JOURNAL OF ARTIFICIAL SOCIETIES AND SOCIAL SIMULATION	2005	8	1		8
Current practices of commercial cryobanks in screening prospective donors for genetic disease and reproductive risk	Conrad, EA; Fine, B; Hecht, BR; Pergament, E	INTERNATIONAL JOURNAL OF FERTILITY AND MENOPAUSAL STUDIES	1996	41	3		8
Syntax and compositionality in animal communication	Zuberbuhler, Klaus	PHILOSOPHICAL TRANSACTIONS OF THE ROYAL SOCIETY B-BIOLOGICAL SCIENCES	2020	375	1789	10.1098/rstb.2019.0062	7
Preserved multisensory body representations in advanced age	Riemer, Martin; Wolbers, Thomas; Kuehn, Esther	SCIENTIFIC REPORTS	2019	9		10.1038/s41598-019-39270-7	7
Evaluation of abundance of artificial radionuclides in food products in South Korea and sources	Lee, S. H.; Oh, J. S.; Lee, K. B.; Lee, J. M.; Hwang, S. H.; Lee, M. K.; Kwon, E. H.; Kim, C. S.; Choi, I. H.; Yeo, I. Y.; Yoon, J. Y.; Im, J. M.	JOURNAL OF ENVIRONMENTAL RADIOACTIVITY	2018	184		10.1016/j.jenvrad.2018.01.008	7
Spatial attention and the malleability of bodily self in the elderly	Zeller, Daniel; Hullin, Marcus	CONSCIOUSNESS AND COGNITION	2018	59		10.1016/j.concog.2018.01.006	7
The Health Risk of Cd Released from Low-Cost Jewelry	Pouzar, Miloslav; Zvolska, Magdalena; Jarolim, Oldrich; Vavrusova, Lenka Audrlicka	INTERNATIONAL JOURNAL OF ENVIRONMENTAL RESEARCH AND PUBLIC HEALTH	2017	14	5	10.3390/ijerph14050520	7
EFFECTS OF PRICE REGULATIONS AND DARK POOLS ON FINANCIAL MARKET STABILITY: AN INVESTIGATION BY MULTIAGENT SIMULATIONS	Mizuta, Takanobu; Kosugi, Shintaro; Kusumoto, Takuya; Matsumoto, Wataru; Izumi, Kiyoshi; Yagi, Isao; Yoshimura, Shinobu	INTELLIGENT SYSTEMS IN ACCOUNTING FINANCE & MANAGEMENT	2016	23	1-2	10.1002/isaf.1374	7
Intellectual property rights and access rules for germplasm: benefit or straitjacket?	Ghijsen, Huib	EUPHYTICA	2009	170	1-2	10.1007/s10681-009-9941-4	7
The new superorganic	Hanson, FA	CURRENT ANTHROPOLOGY	2004	45	4	10.1086/422080	7
Rapid prediction of effluent biochemical oxygen demand for improved environmental control	Masmoudi, RA	TAPPI JOURNAL	1999	82	10		7
Artificial Intelligence and Health Technology Assessment: Anticipating a New Level of Complexity	Alami, Hassane; Lehoux, Pascale; Auclair, Yannick; de Guise, Michele; Gagnon, Marie-Pierre; Shaw, James; Roy, Denis; Fleet, Richard; Ahmed, Mohamed Ali Ag; Fortin, Jean-Paul	JOURNAL OF MEDICAL INTERNET RESEARCH	2020	22	7	10.2196/17707	6
Toward Enhanced Teleoperation Through Embodiment	Toet, Alexander; Kuling, Irene A.; Krom, Bouke N.; van Erp, Jan B. F.	FRONTIERS IN ROBOTICS AND AI	2020	7		10.3389/frobt.2020.00014	6
Blockchain Technology: Principles and Applications in Medical Imaging	McBee, Morgan P.; Wilcox, Chad	JOURNAL OF DIGITAL IMAGING	2020	33	3	10.1007/s10278-019-00310-3	6
Pavement friction management - artificial neural network approach	Najafi, Shahriar; Flintsch, Gerardo W.; Khaleghian, Seyedmeysam	INTERNATIONAL JOURNAL OF PAVEMENT ENGINEERING	2019	20	2	10.1080/10298436.2016.1264221	6
The future decisions of RoboJudge HHJ Arthur Ian Blockchain: Dread, delight or derision?	Castell, Stephen	COMPUTER LAW & SECURITY REVIEW	2018	34	4	10.1016/j.clsr.2018.05.011	6
Estimation of steviol glycosides in food matrices by high performance liquid chromatography	Fayaz, Shemilah; Sharma, Rajan; Rajput, Y. S.; Mann, Bimlesh; Lata, Kiran	JOURNAL OF FOOD SCIENCE AND TECHNOLOGY-MYSORE	2018	55	8	10.1007/s13197-018-3270-3	6
Assessing and Improving the Accuracy of GlobeLand30 Data for Urban Area Delineation by Combining Multisource Remote Sensing Data	Huang, Xin; Li, Qingyu; Liu, Hui; Li, Jiayi	IEEE GEOSCIENCE AND REMOTE SENSING LETTERS	2016	13	12	10.1109/LGRS.2016.2615318	6
Duration determination for rural roads using the principal component analysis and artificial neural network	Mensah, Isaac; Adjei-Kumi, Theophilus; Nani, Gabriel	ENGINEERING CONSTRUCTION AND ARCHITECTURAL MANAGEMENT	2016	23	5	10.1108/ECAM-09-2015-0148	6
HYDROCARBON CONTAMINATION IN WATERS AND SEDIMENTS OF THE PERTUSILLO FRESHWATER RESERVOIR, VAL D'AGRI, SOUTHERN ITALY	Colella, Albina; D'Orsogna, Maria R.	FRESENIUS ENVIRONMENTAL BULLETIN	2014	23	12B		6
Do the Recommended Standards for In Vitro Biopharmaceutic Classification of Drug Permeability Meet the Passive Transport Criterion for Biowaivers?	Zakelj, Simon; Berginc, Katja; Roskar, Robert; Kraljic, Bor; Kristl, Albin	CURRENT DRUG METABOLISM	2013	14	1	10.2174/138920013804545142	6
The world state of orbital debris measurements and modeling	Johnson, NL	ACTA ASTRONAUTICA	2004	54	4	10.1016/S0094-5765(02)00305-3	6
Factors Influencing the Condition of Sewer Pipes: State-of-the-Art Review	Malek Mohammadi, Mohammadreza; Najafi, Mohammad; Kermanshachi, Sharareh; Kaushal, Vinayak; Serajiantehrani, Ramtin	JOURNAL OF PIPELINE SYSTEMS ENGINEERING AND PRACTICE	2020	11	4	10.1061/(ASCE)PS.1949-1204.0000483	5
Improving the Accuracy of Early Cost Estimates on Transportation Infrastructure Projects	Karaca, Ilker; Gransberg, Douglas D.; Jeong, H. David	JOURNAL OF MANAGEMENT IN ENGINEERING	2020	36	5	10.1061/(ASCE)ME.1943-5479.0000819	5
Optimizing Expert-Based Decision-Making of Pavement Maintenance using Artificial Neural Networks with Pattern-Recognition Algorithms	Hafez, Marwan; Ksaibati, Khaled; Atadero, Rebecca A.	TRANSPORTATION RESEARCH RECORD	2019	2673	11	10.1177/0361198119851085	5
Factors Influencing Short-Term Hooking Mortality of Bluegills and the Implications for Restrictive Harvest Regulations	Hoxmeier, R. John H.; Wahl, David H.	NORTH AMERICAN JOURNAL OF FISHERIES MANAGEMENT	2009	29	5	10.1577/M09-005.1	5
International trends in livestock breeding and the role of breeding companies	Preisinger, R	ZUCHTUNGSKUNDE	2004	76	6		5
A VIEW ON NHS REFORMS	BLACK, D	JOURNAL OF THE ROYAL COLLEGE OF PHYSICIANS OF LONDON	1995	29	5		5
The Effects of Rain on Terrestrial Links at K, Ka and E-Bands in South Korea: Based on Supervised Learning	Diba, Feyisa Debo; Samad, Md Abdus; Choi, Dong-You	IEEE ACCESS	2021	9		10.1109/ACCESS.2021.3049825	4
An Asphalt Damage Dataset and Detection System Based on RetinaNet for Road Conditions Assessment	Ochoa-Ruiz, Gilberto; Alonso Angulo-Murillo, Andres; Ochoa-Zezzatti, Alberto; Maria Aguilar-Lobo, Lina; Antonio Vega-Fernandez, Juan; Natraj, Shailendra	APPLIED SCIENCES-BASEL	2020	10	11	10.3390/app10113974	4
Estimating Hourly Traffic Volumes using Artificial Neural Network with Additional Inputs from Automatic Traffic Recorders	Zahedian, Sara; Sekula, Przemyslaw; Nohekhan, Amir; Vander Laan, Zachary	TRANSPORTATION RESEARCH RECORD	2020	2674	3	10.1177/0361198120910737	4
Smart Grid to Energy Internet: A Systematic Review of Transitioning Electricity Systems	Joseph, Akhil; Balachandra, Patil	IEEE ACCESS	2020	8		10.1109/ACCESS.2020.3041031	4
DNA effects of low level occupational exposure to extremely low frequency electromagnetic fields (50/60 Hz)	Zendehdel, Rezvan; Yu, Il Je; Hajipour-Verdom, Behnam; Panjali, Zahra	TOXICOLOGY AND INDUSTRIAL HEALTH	2019	35	6	10.1177/0748233719851697	4
Development of enhanced emission factor equations for paved and unpaved roads using artificial neural network	Liu, Tse-Huai; Yoon, Yoojung	TRANSPORTATION RESEARCH PART D-TRANSPORT AND ENVIRONMENT	2019	69		10.1016/j.trd.2019.01.033	4
Using artificial neural network and multivariate analysis techniques to evaluate road operating conditions	Dell'Acqua, Gianluca; De Luca, Mario; Zilioniene, Daiva	JOURNAL OF RISK RESEARCH	2018	21	6	10.1080/13669877.2016.1264445	4
Ensemble using different Planetary Boundary Layer schemes in WRF model for wind speed and direction prediction over Apulia region	Tateo, Andrea; Miglietta, Mario Marcello; Fedele, Francesca; Menegotto, Micaela; Monaco, Alfonso; Bellotti, Roberto	ADVANCES IN SCIENCE AND RESEARCH	2017	14		10.5194/asr-14-95-2017	4
OPTIMIZATION OF IMAGE PROCESSING TECHNIQUES TO DETECT AND RECONSTRUCT THE IMAGE OF CONCEALED BLADE FOR MMW IMAGING SYSTEM	Kumar, Bambam; Sharma, Prabhat; Upadhyay, Rohit; Singh, Dharmendra; Singh, K. P.	2016 IEEE INTERNATIONAL GEOSCIENCE AND REMOTE SENSING SYMPOSIUM (IGARSS)	2016			10.1109/IGARSS.2016.7729010	4
Fuel Cells fault diagnosis under dynamic load profile using Reservoir Computing	Morando, S.; Pera, M. C.; Steiner, N. Yousfi; Jemei, S.; Hissel, D.; Larger, L.	2016 IEEE VEHICLE POWER AND PROPULSION CONFERENCE (VPPC)	2016				4
Effective ultraviolet irradiance measurements from artificial tanning devices in Greece	Petri, Aspasia; Karabetsos, Efthymios	RADIATION PROTECTION DOSIMETRY	2015	167	4	10.1093/rpd/ncu346	4
Optical Flow-Based Obstacle Detection And Avoidance Behaviors For Mobile robots Used in Unmaned Planetary Exploration	Dur, Erdogan	RAST 2009: PROCEEDINGS OF THE 4TH INTERNATIONAL CONFERENCE ON RECENT ADVANCES IN SPACE TECHNOLOGIES	2009				4
Organs of the human brain, created by the human hand? The social epistemology of information technology	Warner, Julian	JOURNAL OF DOCUMENTATION	2008	64	5	10.1108/00220410810899745	4
Mapping of subsurface contaminant profiles by neural networks	Tansel, B; Jordahl, C; Tansel, I	CIVIL ENGINEERING AND ENVIRONMENTAL SYSTEMS	1999	16	1	10.1080/02630259908970250	4
SCIENCE POLICY, SCIENCE FUNDING, AND THE SCIENCE COMMUNITY	BROWN, GW	ACADEMIC MEDICINE	1991	66	7	10.1097/00001888-199107000-00001	4
Adoption of artificial intelligence in breast imaging: evaluation, ethical constraints and limitations	Hickman, Sarah E.; Baxter, Gabrielle C.; Gilbert, Fiona J.	BRITISH JOURNAL OF CANCER	2021	125	1	10.1038/s41416-021-01333-w	3
A Review of Recent Machine Learning Advances for Forecasting Harmful Algal Blooms and Shellfish Contamination	Cruz, Rafaela C.; Reis Costa, Pedro; Vinga, Susana; Krippahl, Ludwig; Lopes, Marta B.	JOURNAL OF MARINE SCIENCE AND ENGINEERING	2021	9	3	10.3390/jmse9030283	3
Relationship of prosthesis ownership and phantom limb pain: results of a survey in 2383 limb amputees	Bekrater-Bodmann, Robin; Reinhard, Iris; Diers, Martin; Fuchs, Xaver; Flor, Herta	PAIN	2021	162	2	10.1097/j.pain.0000000000002063	3
Artificial Intelligence and Machine Learning Applied at the Point of Care	Angehrn, Zuzanna; Haldna, Liina; Zandvliet, Anthe S.; Gil Berglund, Eva; Zeeuw, Joost; Amzal, Billy; Cheung, S. Y. Amy; Polasek, Thomas M.; Pfister, Marc; Kerbusch, Thomas; Heckman, Niedre M.	FRONTIERS IN PHARMACOLOGY	2020	11		10.3389/fphar.2020.00759	3
Challenges to Transforming Unconventional Social Media Data into Actionable Knowledge for Public Health Systems During Disasters	Chan, Jennifer L.; Purohit, Hemant	DISASTER MEDICINE AND PUBLIC HEALTH PREPAREDNESS	2020	14	3	10.1017/dmp.2019.92	3
Ice jam formation, breakup and prediction methods based on hydroclimatic data using artificial intelligence: A review	Madaeni, Fatemehalsadat; Lhissou, Rachid; Chokmani, Karem; Raymond, Sebastien; Gauthier, Yves	COLD REGIONS SCIENCE AND TECHNOLOGY	2020	174		10.1016/j.coldregions.2020.103032	3
Data-driven analysis and forecasting of highway traffic dynamics	Avila, A. M.; Mezic, I	NATURE COMMUNICATIONS	2020	11	1	10.1038/s41467-020-15582-5	3
Two-phase flow void fraction estimation based on bubble image segmentation using Randomized Hough Transform with Neural Network (RHTN)	Serra, Pedro L. S.; Masotti, Paulo H. F.; Rocha, Marcelo S.; de Andrade, Delvonei A.; Torres, Walmir M.; de Mesquita, Roberto N.	PROGRESS IN NUCLEAR ENERGY	2020	118		10.1016/j.pnucene.2019.103133	3
Synthetic agency: sense of agency in artificial intelligence	Legaspi, Roberto; He, Zhengqi; Toyoizumi, Taro	CURRENT OPINION IN BEHAVIORAL SCIENCES	2019	29		10.1016/j.cobeha.2019.04.004	3
From EHR to PHR: let's get the record straight	Symons, Joshua D.; Ashrafian, Hutan; Dunscombe, Rachel; Darzi, Ara	BMJ OPEN	2019	9	9	10.1136/bmjopen-2019-029582	3
AI: from rational agents to socially responsible agents	Vetro, Antonio; Santangelo, Antonio; Beretta, Elena; De Martin, Juan Carlos	DIGITAL POLICY REGULATION AND GOVERNANCE	2019	21	3	10.1108/DPRG-08-2018-0049	3
Topic Modeling the President: Conventional and Computational Methods	Ruhl, J. B.; Nay, John; Gilligan, Jonathan	GEORGE WASHINGTON LAW REVIEW	2018	86	5		3
Green design of a paper test card for urinary iodine analysis	Myers, Nicholas M.; Leung, Ivan C.; McGee, Sean W.; Eggleson, Kathleen; Lieberman, Marya	PLOS ONE	2017	12	6	10.1371/journal.pone.0179716	3
Comparisons of Faulting-Based Pavement Performance Prediction Models	Wang, Weina; Qin, Yu; Li, Xiaofei; Wang, Di; Chen, Huiqiang	ADVANCES IN MATERIALS SCIENCE AND ENGINEERING	2017	2017		10.1155/2017/6845215	3
Multi-Destination Beaming: apparently Being in Three Places at Once through robotic and Virtual embodiment	Kishore, Sameer; Muncunill, Xavi Navarro; Bourdin, Pierre; Or-Berkers, Keren; Friedman, Doron; Slater, Mel	FRONTIERS IN ROBOTICS AND AI	2016	3		10.3389/frobt.2016.00065	3
From Altar to App: Displaying Devotion in the Contemporary Museum	Marshall, Christopher R.	JOURNAL OF CURATORIAL STUDIES	2015	4	3	10.1386/jcs.4.3.458_1	3
EXPERT SISTEM FOR MAKING DECISIONS ABOUT EMERGENCY AND SAFETY IN CASE OF ADVERSE METEOROLOGICAL CONDITIONS	Juan Santacreu-Rios, Luis; Talavera-Ortiz, Alejandro; Aguasca-Colomo, Ricardo; Jose Galvan-Gonzalez, Blas	DYNA	2015	90	5	10.6036/7469	3
Continuous Daily Observation of the Marine Atmospheric Boundary Layer over the Kuroshio by a Helicopter Shuttle Service	Tanimoto, Youichi; Shimoyama, Kou; Mori, Shoichi	JOURNAL OF ATMOSPHERIC AND OCEANIC TECHNOLOGY	2015	32	1	10.1175/JTECH-D-14-00067.1	3
Performance of Machine Learning Algorithms in Predicting the Pavement International Roughness Index	Bashar, Mohammad Z.; Torres-Machi, Cristina	TRANSPORTATION RESEARCH RECORD	2021	2675	5	10.1177/0361198120986171	2
Exploring the drivers of customers' brand attitudes of online travel agency services: A text-mining based approach	Ray, Arghya; Bala, Pradip Kumar; Rana, Nripendra P.	JOURNAL OF BUSINESS RESEARCH	2021	128		10.1016/j.jbusres.2021.02.028	2
Statistics and Artificial Intelligence-Based Pavement Performance and Remaining Service Life Prediction Models for Flexible and Composite Pavement Systems	Kaya, Orhan; Ceylan, Halil; Kim, Sunghwan; Waid, Danny; Moore, Brian P.	TRANSPORTATION RESEARCH RECORD	2020	2674	10	10.1177/0361198120915889	2
Development of a method for quantification of toluene diisocyanate and methylenediphenyl diisocyanate migration from polyurethane foam sample surface to artificial sweat by HPLC-UV-MS	Donchenko, Aleksandra; Aubin, Simon; Gagne, Sebastien; Spence, Mark; Breau, Livain; Lesage, Jacques	JOURNAL OF CHROMATOGRAPHY B-ANALYTICAL TECHNOLOGIES IN THE BIOMEDICAL AND LIFE SCIENCES	2020	1142		10.1016/j.jchromb.2020.122027	2
Development of statistical models to predict emission rate and concentration of particulate matters (PM) for drilling operation in opencast mines	Nagesha, K. V.; Kumar, Harinandan; Singh, M. Muralidhar	AIR QUALITY ATMOSPHERE AND HEALTH	2019	12	9	10.1007/s11869-019-00723-7	2
Modulation of the rubber hand illusion by transcranial direct current stimulation over the contralateral somatosensory cortex	Hornburger, Hannah; Nguemeni, Carine; Odorfer, Thorsten; Zeller, Daniel	NEUROPSYCHOLOGIA	2019	131		10.1016/j.neuropsychologia.2019.05.008	2
Physician Decision-Making Patterns and Family Presence: Cross-Sectional Online Survey Study in Japan	Tsuda, Kenji; Higuchi, Asaka; Yokoyama, Emi; Kosugi, Kazuhiro; Komatsu, Tsunehiko; Kami, Masahiro; Tanimoto, Tetsuya	INTERACTIVE JOURNAL OF MEDICAL RESEARCH	2019	8	3	10.2196/12781	2
Characterization of the Sense of Agency over the Actions of Neural-machine Interface-operated Prostheses	Schofield, Jonathon S.; Shell, Courtney E.; Thumser, Zachary C.; Beckler, Dylan T.; Nataraj, Raviraj; Marasco, Paul D.	JOVE-JOURNAL OF VISUALIZED EXPERIMENTS	2019		143	10.3791/58702	2
Endogenous quarrying resources and territorial development. A case study of the Marble area (Almeria, Spain)	Carretero Gomez, Anselmo; de Pablo Valenciano, Jaime; Velasco Munoz, Juan Francisco	REVISTA DE ESTUDIOS REGIONALES	2018		111		2
Convolutional Neural Networks for Semantic Segmentation of Multispectral Remote Sensing Images	Lopez, Josue; Santos, Stewart; Atzberger, Clement; Torres, Deni	2018 IEEE 10TH LATIN-AMERICAN CONFERENCE ON COMMUNICATIONS (IEEE LATINCOM)	2018			10.1109/LATINCOM.2018.8613216	2
Universal statistics of selected values	Smerlak, Matteo; Youssef, Ahmed	EPL	2017	117	5	10.1209/0295-5075/117/50003	2
Duration estimation model for bridge construction projects in Ghana	Nani, Gabriel; Mensah, Isaac; Adjei-Kumi, Theophilus	JOURNAL OF ENGINEERING DESIGN AND TECHNOLOGY	2017	15	6	10.1108/JEDT-04-2017-0029	2
Minimal support technology and in situ resource utilization for risk management of planetary spaceflight missions	Murphy, K. L.; Rygalov, V. Ye.; Johnson, S. B.	ADVANCES IN SPACE RESEARCH	2009	43	8	10.1016/j.asr.2008.12.010	2
An overview of the response of bats to protection efforts	Currie, RR	BAT CONSERVATION AND MINING: A TECHNICAL INTERACTIVE FORUM, PROCEEDINGS	2001				2
Little evidence for an effect of the rubber hand illusion on basic movement	Reader, Arran T.; Trifonova, Victoria S.; Ehrsson, H. Henrik	EUROPEAN JOURNAL OF NEUROSCIENCE	2021			10.1111/ejn.15444	1
Application of Artificial Neural Networks to Predict the Intrinsic Solubility of Drug-Like Molecules	Tosca, Elena M.; Bartolucci, Roberta; Magni, Paolo	PHARMACEUTICS	2021	13	7	10.3390/pharmaceutics13071101	1
Smart nudging: How cognitive technologies enable choice architectures for value co-creation	Mele, Cristina; Spena, Tiziana Russo; Kaartemo, Valtteri; Marzullo, Maria Luisa	JOURNAL OF BUSINESS RESEARCH	2021	129		10.1016/j.jbusres.2020.09.004	1
Bioclimatic architecture and its energy-saving potentials: a review and future directions	Aghimien, Emmanuel Imuetinyan; Hin, Danny; Li, Wa; Tsang, Ernest Kin-Wai	ENGINEERING CONSTRUCTION AND ARCHITECTURAL MANAGEMENT	2021			10.1108/ECAM-11-2020-0928	1
An FPGA-Based Hardware Accelerator for CNNs Inference on Board Satellites: Benchmarking with Myriad 2-Based Solution for the CloudScout Case Study	Rapuano, Emilio; Meoni, Gabriele; Pacini, Tommaso; Dinelli, Gianmarco; Furano, Gianluca; Giuffrida, Gianluca; Fanucci, Luca	REMOTE SENSING	2021	13	8	10.3390/rs13081518	1
The rubber hand illusion is a fallible method to study ownership of prosthetic limbs	Zbinden, Jan; Ortiz-Catalan, Max	SCIENTIFIC REPORTS	2021	11	1	10.1038/s41598-021-83789-7	1
Knowledge and Perceptions of Non-Nutritive Sweeteners Within the UK Adult Population	Farhat, Grace; Dewison, Fleur; Stevenson, Leo	NUTRIENTS	2021	13	2	10.3390/nu13020444	1
Property ownership and the legal personhood of artificial intelligence	Brown, Rafael Dean	INFORMATION & COMMUNICATIONS TECHNOLOGY LAW	2021	30	2	10.1080/13600834.2020.1861714	1
Exceeding the Applicability Limit of Aerogel Super Insulation Materials in Different Environmental Conditions	Lakatos, Akos	APPLIED SCIENCES-BASEL	2020	10	21	10.3390/app10217824	1
Waste and Agency in the Digital Era: Who's in Charge?	Poggenpohl, Sharon Helmer	SHE JI-THE JOURNAL OF DESIGN ECONOMICS AND INNOVATION	2020	6	3	10.1016/j.sheji.2020.07.003	1
Queer Ecologies of Death in the Lab: Rethinking Waste, Decomposition and Death through a Queerfeminist Lens	Mehrabi, Tara	AUSTRALIAN FEMINIST STUDIES	2020	35	104	10.1080/08164649.2020.1775068	1
Assessment of Leaching Characteristics for Cerium and Cesium as Surrogates for Radioactive Materials	Motny, Riyadh M.; Woods, Michael E.; Phongikaroon, Supathorn	NUCLEAR TECHNOLOGY	2020	206	12	10.1080/00295450.2020.1730672	1
Analysis of phthalic acid esters in agricultural soils	Langova, Radka; Jarosova, Alzbeta; Polakova, Sarka; Kos, Ivica	ENVIRONMENTAL MONITORING AND ASSESSMENT	2020	192	2	10.1007/s10661-019-8052-5	1
Indoor air quality prediction systems for smart environments: A systematic review	Saini, Jagriti; Dutta, Maitreyee; Marques, Goncalo	JOURNAL OF AMBIENT INTELLIGENCE AND SMART ENVIRONMENTS	2020	12	5	10.3233/AIS-200574	1
Analysis in making decision of farmer to select bull frozen semen in Indonesia	Agustine, R.; Bintara, S.; Andarwati, S.; Muzayyanah, M. A. U.; Widi, T. S. M.; Putra, A. R. S.	JOURNAL OF THE INDONESIAN TROPICAL ANIMAL AGRICULTURE	2019	44	3	10.14710/jitaa.44.3.323-332	1
Dredging impact on trace metal behavior in a polluted estuary: a discussion about sampling design	Monte, Christiane do Nascimento; de Castro Rodrigues, Ana Paula; de-Freitas, Alexandre Rafael; Freire, Aline Soares; Santelli, Ricardo Erthal; Braz, Bernardo Ferreira; Machado, Wilson	BRAZILIAN JOURNAL OF OCEANOGRAPHY	2019	67		10.1590/S1679-87592019022706701	1
Blending machines, learning, and ethics	Mouta, Ana; Torrecilla Sanchez, Eva; Pinto Llorente, Ana	TEEM'19: SEVENTH INTERNATIONAL CONFERENCE ON TECHNOLOGICAL ECOSYSTEMS FOR ENHANCING MULTICULTURALITY	2019			10.1145/3362789.3362909	1
Programmatic Dreams: Technographic Inquiry into Censorship of Chinese Chatbots	Xu, Yizhou (Joe)	SOCIAL MEDIA + SOCIETY	2018	4	4	10.1177/2056305118808780	1
Face Recognition Abilities in Iraqi Medical Students: An Inferential, Cross Sectional Analysis	Al-Imam, Ahmed; Ali, Hussein; Saad, Ali	IRANIAN JOURNAL OF PSYCHIATRY AND BEHAVIORAL SCIENCES	2018	12	1	10.5812/ijpbs.9801	1
A Mathematical Model for Predicting Debt Repayment: A Technical Note	Wijewardhana, U. A.	AUSTRALASIAN ACCOUNTING BUSINESS AND FINANCE JOURNAL	2018	12	3	10.14453/aabfj.v12i3.8	1
An Erlang-based Simulation Approach of Artificial Transportation Systems	Chen, Songhang; Zhu, Fenghua; Wang, Fei-Yue	2016 IEEE 19TH INTERNATIONAL CONFERENCE ON INTELLIGENT TRANSPORTATION SYSTEMS (ITSC)	2016				1
Development of a Vacuum Compatible Rotary Dynamic Seal for Cryogenic Liquids	Tanchon, J.; Maurel, N.; Charignon, T.; Trollier, T.; Ravex, A.; Allemand, Y.; Hervieu, M.; Messing, R.	ADVANCES IN CRYOGENIC ENGINEERING	2014	1573		10.1063/1.4860880	1
The contribution of ontologies to the creation of knowledge bases for the management of legal compliance in occupational health and safety	Vigneron, A. J.; Guarnieri, F.; Rallo, B. J. M.	SAFETY, RELIABILITY AND RISK ANALYSIS: BEYOND THE HORIZON	2014				1
USE OF NUCLEAR TECHNIQUE IN SAMPLES FOR AGRICULTURAL PURPOSES	de Oliveira, Kerley A. P.; Menezes, Maria Angela B. C.; Jacomino, Vanusa M. F.; Von Sperling, Eduardo	ENGENHARIA AGRICOLA	2013	33	1	10.1590/S0100-69162013000100006	1
Generalization and formalization of the US EPA procedure for design of treated wastewater aquifer recharge basins: II. Retrofit of Souhil Wadi (Nabeul, Tunisia) pilot plant	Kallali, Hamadi; Yoshida, Mitsuo; Tarhouni, Jamila; Jedidi, Naceur	WATER SCIENCE AND TECHNOLOGY	2013	67	4	10.2166/wst.2012.630	1
Food additives, essential nutrients and neurodevelopmental behavioural disorders in children: A brief review	Buka, Irena; Osornio-Vargas, Alvaro; Clark, Brenda	PAEDIATRICS & CHILD HEALTH	2011	16	7	10.1093/pch/16.7.e54	1
RESULTS OF AN INTERNAL DOSE ASSESSMENT INTERCOMPARISON EXERCISE AFTER A EURADOS/IAEA TRAINING COURSE	Castellani, C. -M.; Lopez, M. A.; Luciani, A.; Marsh, J. W.; Vrba, T.; Cruz-Suarez, R.	RADIATION PROTECTION DOSIMETRY	2011	144	1-4	10.1093/rpd/ncq344	1
User Engagement in Physically Embodied Narrative Experiences	Dow, Steven	CC2007-CREATIVITY AND COGNITION 2007 SEEDING CREATIVITY: TOOLS, MEDIA, AND ENVIRONMENTS	2007				1
Robust defect detection method using reference image averaging for high throughput SEM wafer pattern inspection system	Okuda, Hirohito; Hiroi, Takashi	METROLOGY, INSPECTION, AND PROCESS CONTROL FOR MICROLITHOGRAPHY XX, PTS 1 AND 2	2006	6152		10.1117/12.656802	1
The waterbirds of gravel pits in the Garonne river floodplain. Carrying capacity and management plan of Saint-Caprais and Lavernose-Lacasse gravel pits	Santoul, F	BULLETIN DE LA SOCIETE ZOOLOGIQUE DE FRANCE	2002	127	4		1
The underway to pragmatic implementations of sustainable and intensive agricultural systems in Tanzania	Mkonda, Msafiri Yusuph	ENVIRONMENTAL AND SUSTAINABILITY INDICATORS	2021	11		10.1016/j.indic.2021.100117	0
Exploring the Embodiment of a Virtual Hand in a Spatially Augmented Respiratory Biofeedback Setting	Barresi, Giacinto; Marinelli, Andrea; Caserta, Giulia; de Zambotti, Massimiliano; Tessadori, Jacopo; Angioletti, Laura; Boccardo, Nicolo; Freddolini, Marco; Mazzanti, Dario; Deshpande, Nikhil; Frigo, Carlo Albino; Balconi, Michela; Gruppioni, Emanuele; Laffranchi, Matteo; De Michieli, Lorenzo	FRONTIERS IN NEUROROBOTICS	2021	15		10.3389/fnbot.2021.683653	0
Evolution of artificial intelligence and its impact on human rights: from sociolegal perspective	Chatterjee, Sheshadri; Sreenivasulu, N. S.; Hussain, Zahid	INTERNATIONAL JOURNAL OF LAW AND MANAGEMENT	2021			10.1108/IJLMA-06-2021-0156	0
Use of artificial-substrate samplers to identify relations between periphytic diatom community composition and hydro-limnological conditions in shallow lakes of Old Crow Flats, Yukon Territory (Canada)	Mohammed, Wathiq J.; MacDonald, Lauren A.; Wolfe, Brent B.; Hall, Roland I.	HYDROBIOLOGIA	2021	848	19	10.1007/s10750-021-04661-3	0
Artificial intelligence in the defense sector: an RBV and isomorphism perspectives to the case of the Lebanese Armed Forces	Chedrawi, Charbel; Atallah, Yara	JOURNAL OF ASIA BUSINESS STUDIES	2021			10.1108/JABS-09-2020-0377	0
Managing the tension between opposing effects of explainability of artificial intelligence: a contingency theory perspective	Abedin, Babak	INTERNET RESEARCH	2021			10.1108/INTR-05-2020-0300	0
The role of organizational culture and voluntariness in the adoption of artificial intelligence for disaster relief operations	Behl, Abhishek; Chavan, Meena; Jain, Kokil; Sharma, Isha; Pereira, Vijay Edward; Zhang, Justin Zuopeng	INTERNATIONAL JOURNAL OF MANPOWER	2021			10.1108/IJM-03-2021-0178	0
Processing Body Image on Social Media: Gender Differences in Adolescent Boys' and Girls' Agency and Active Coping	Mahon, Ciara; Hevey, David	FRONTIERS IN PSYCHOLOGY	2021	12		10.3389/fpsyg.2021.626763	0
Detecting subsurface drainage pipes using a fully convolutional network with optical images	Song, Homin; Woo, Dong Kook; Yan, Qina	AGRICULTURAL WATER MANAGEMENT	2021	249		10.1016/j.agwat.2021.106791	0
Development of an Artificial Neural Network-Based Procedure for the Verification of Traffic Speed Deflectometer Measurements	Abohamer, Hossam; Elseifi, Mostafa A.; Zihan, Zia U. A.; Wu, Zhong; Kebede, Nathan; Zhang, Zhongjie	TRANSPORTATION RESEARCH RECORD	2021			10.1177/03611981211005774	0
Using distributed ledger technology to democratize neural network training	Nikolaidis, Spyridon; Refanidis, Ioannis	APPLIED INTELLIGENCE	2021	51	11	10.1007/s10489-021-02340-3	0
Neural network-based prediction of sideway force coefficient for asphalt pavement using high-resolution 3D texture data	Zou, Yiwen; Yang, Guangwei; Cao, Mingming	INTERNATIONAL JOURNAL OF PAVEMENT ENGINEERING	2021			10.1080/10298436.2021.1884862	0
Quantification of cobalt and nickel in urine using inductively coupled plasma atomic emission spectroscopy	Galay, E. Ph.; Dorogin, R. V.; Temerdashev, A. Z.	HELIYON	2021	7	1	10.1016/j.heliyon.2021.e06046	0
On farm survival of Apulian legume and cereal landraces in relation to land cover/land use changes. A case study	Piergiovanni, Angela Rosa; Margiotta, Benedetta	ITALIAN JOURNAL OF AGRONOMY	2021	16	1	10.4081/ija.2021.1724	0
Case Study on Productivity Increases in CCTV Inspection through an AI-Enabled Workflow	Sullivan, Eric S.; Kumar, Srinath S.	PIPELINES 2021: PLANNING	2021				0
Duplication of the bodily self: a perceptual illusion of dual full-body ownership and dual self-location	Guterstam, Arvid; Larsson, Dennis E. O.; Szczotka, Joanna; Ehrsson, H. Henrik	ROYAL SOCIETY OPEN SCIENCE	2020	7	12	10.1098/rsos.201911	0
Asphalt Concrete Stripping Detection Using Deflection Measurements from Traffic Speed Deflection Devices	Zihan, Zia U. A.; Elseifi, Mostafa A.; Gaspard, Kevin; Zhang, Zhongjie	JOURNAL OF TRANSPORTATION ENGINEERING PART B-PAVEMENTS	2020	146	4	10.1061/JPEODX.0000220	0
Artificial intelligence and the future of work - lessons from the sociology of expectations	Vicsek, Lilla	INTERNATIONAL JOURNAL OF SOCIOLOGY AND SOCIAL POLICY	2021	41	7-8	10.1108/IJSSP-05-2020-0174	0
Public management of a complex hydraulic work, between the international frame and the private interests:The case of the Tagus-Segura river transfer in Spain	Escudero Gomez, Luis Alfonso; Martin Trigo, Alejandro	RELACIONES INTERNACIONALES-MADRID	2020		45	10.15366/relacionesinternacionales2020.45.015	0
AUTOMATIC IMAGE RECOGNITION OF PAVEMENT DISTRESS FOR IMPROVING PAVEMENT INSPECTION	Ho, Min Che; Lin, Jyh Dong; Huang, Chih Fong	INTERNATIONAL JOURNAL OF GEOMATE	2020	19	71	10.21660/2020.71.96640	0
The nature of the Artificially Intelligent Firm - An economic investigation into changes that AI brings to the firm	Wagner, Dirk Nicolas	TELECOMMUNICATIONS POLICY	2020	44	6	10.1016/j.telpol.2020.101954	0
Synchronous Stimulation With Light and Heat Induces Body Ownership and Reduces Pain Perception	Cordier, Larissa; Fuchs, Xaver; Herpertz, Stephan; Trojan, Joerg; Diers, Martin	JOURNAL OF PAIN	2020	21	5-6	10.1016/j.jpain.2019.10.009	0
Application of Deep Neural Network in Quantitative Analysis of VOCs by Infrared Spectroscopy	Zhang Qiang; Wei Ru-yi; Yan Qiang-qiang; Zhao Yu-di; Zhang Xue-min; Yu Tao	SPECTROSCOPY AND SPECTRAL ANALYSIS	2020	40	4	10.3964/j.issn.1000-0593(2020)04-1099-08	0
Assurance of learning and accreditations in business schools: an AACSB perspective	Kehal, Mounir	JOURNAL OF ECONOMIC AND ADMINISTRATIVE SCIENCES	2020	36	1	10.1108/JEAS-06-2018-0066	0
From Sacrifice to Gift: Aesthetic and Moral Aspects of the Experience of Awe for the Natural Environment	Untea, Ionut	JOURNAL OF AESTHETIC EDUCATION	2020	54	1	10.5406/jaesteduc.54.1.0018	0
Mapping and Quantifying the Human-Environment Interactions in Middle Egypt Using Machine Learning and Satellite Data Fusion Techniques	Blasco, Jose Manuel Delgado; Cian, Fabio; Hanssen, Ramon E.; Verstraeten, Gert	REMOTE SENSING	2020	12	3	10.3390/rs12030584	0
Ethics and health data protection in pandemics: A reference to the case of applications for contact tracking	Ausin, Txetxu; Andreu Martinez, Ma Belen	ENRAHONAR-QUADERNS DE FILOSOFIA	2020		65	10.5565/rev/enrahonar.1304	0
A Review of General Data Protection Regulation for Supply Chain Ecosystem	Dasgupta, Avirup; Gill, Asif Qumer; Hussain, Farookh	INNOVATIVE MOBILE AND INTERNET SERVICES IN UBIQUITOUS COMPUTING, IMIS-2019	2020	994		10.1007/978-3-030-22263-5_44	0
Artificial Intelligence Framework for Developing a Critical Path Schedule Using Historical Daily Work Report Data	Le, Chau; Jeong, H. David	CONSTRUCTION RESEARCH CONGRESS 2020: PROJECT MANAGEMENT AND CONTROLS, MATERIALS, AND CONTRACTS	2020				0
The application of artificial intelligence to drug sensitivity prediction	Li, Xutong; Wu, Xiaolong; Wan, Xiaozhe; Zhong, Feisheng; Cui, Chen; Chen, Yingjia; Chen, Lifan; Chen, Kaixian; Jiang, Hualiang; Zheng, Mingyue	CHINESE SCIENCE BULLETIN-CHINESE	2020	65	32	10.1360/TB-2020-0557	0
Occupational Exposure to Styrene Vapor and Determining Risks of Health Consequences in Petrochemical Industry Workers	Moshiran, Vahid Ahmadi; Karimi, Ali; Golbabaei, Farideh; Yarandi, Mohsen Sadeghi; Sajediyan, Ali Asghar; Koozekonan, Aysa Ghasemi	JOURNAL OF HEALTH AND SAFETY AT WORK	2020	10	4		0
EQUIVALENCE OF THE CLASSICAL RUBBER HAND ILLUSION AND THE VIRTUAL HAND ILLUSION	Vorobeva, Viktoriia P.; Perepelkina, Olga S.; Arina, Galina A.	EKSPERIMENTALNAYA PSIKHOLOGIYA	2020	13	3	10.17759/exppsy.2020130303	0
Geostationary Satellite over East Africa Observed from Kitt Peak, Arizona	Livingston, William	BULLETIN OF THE AMERICAN METEOROLOGICAL SOCIETY	2019	100	10	10.1175/BAMS-D-18-0296.1	0
Pharmacovigilance strategy: opportunities for cross-national learning	Fermont, Irene	ISRAEL JOURNAL OF HEALTH POLICY RESEARCH	2019	8		10.1186/s13584-019-0319-3	0
Biocitizenship fetichism	Montalva Rivera, Nicolas	ESTUDIOS ATACAMENOS	2019		62	10.22199/issn.0718-1043-2019-0016	0
Overview of the Colosseum: The World's Largest Test Bed for Radio Experiments	Coleman, David M.; McKeever, Kenneth R.; Mohr, Meredith L.; Orraca, Lian R.; Parker, Kevin E.; Plett, Mark L.	JOHNS HOPKINS APL TECHNICAL DIGEST	2019	35	1		0
The Sirocco's chamber of Micciulla manor in Palermo A bioclimatic archetype symbol of legality and civil redemption	Firrone, Tiziana; Bustinto, Carmelo; Carella, Davide	WORLD HERITAGE AND LEGACY: CULTURE, CREATIVITY, CONTAMINATION	2019	4			0
Economic Crisis Policy Analytics Based on Artificial Intelligence	Loukis, Euripidis; Maragoudakis, Manolis; Kyriakou, Niki	ELECTRONIC GOVERNMENT (EGOV 2019)	2019	11685		10.1007/978-3-030-27325-5_20	0
The Resource Manager for the Defense Advanced Research Projects Agency Spectrum Collaboration Challenge Test Bed	Mok, Jason W.; Hom, Alexander L.; Uher, Jason J.; Coleman, David M.	JOHNS HOPKINS APL TECHNICAL DIGEST	2019	35	1		0
Exploring the Impact of Machine-Learned Predictions on Feedback from an Artificial Limb	Parker, Adam S. R.; Edwards, Ann L.; Pilarski, Patrick M.	2019 IEEE 16TH INTERNATIONAL CONFERENCE ON REHABILITATION ROBOTICS (ICORR)	2019				0
Application of a Comprehensive Integrated Assessment Tool for the Brussels Capital Region	Viaene, Peter; Turrini, Enrico; Carnevale, Claudio; Volta, Marialuisa; Gianfreda, Roberta; Maffeis, Guiseppe; Declerck, Priscilla; Brasseur, Olivier; Valkering, Pieter; Mensink, Clemens	AIR POLLUTION MODELING AND ITS APPLICATION XXV	2018			10.1007/978-3-319-57645-9_43	0
Objectivistic knowledge artifacts	Weber, Rosina O.	DATA TECHNOLOGIES AND APPLICATIONS	2018	52	1	10.1108/DTA-03-2017-0012	0
ACTIVITY AND PASSIVITY: CLASS AND GENDER IN THE CASE OF THE ARTIFICIAL HAND	Stainthorp, Clare	VICTORIAN LITERATURE AND CULTURE	2017	45	1	10.1017/S1060150316000401	0
Reservoir Computing optimisation for PEM fuel cell fault diagnostic	Morando, S.; Pera, M. C.; Steiner, N. Yousfi; Jemei, S.; Hissel, D.; Larger, L.	2017 IEEE VEHICLE POWER AND PROPULSION CONFERENCE (VPPC)	2017				0
Analytical evaluation of the protection offered by sealed tractor cabins during crop pulverization with fenitrothion	Barcellos, Michelle; Faletti, Milena Michele; Madureira, Luiz Augusto dos Santos; Bauer, Fernando Cesar	ENVIRONMENTAL MONITORING AND ASSESSMENT	2016	188	12	10.1007/s10661-016-5632-5	0
ON THE PRINCIPLE OF EQUAL ACCESS OF PEOPLE AND LEGAL ENTITIES TO THE ACQUISITION OF OWNERSHIP OF WATER OBJECTS	Ryzhenkov, Anatoly Ya	VESTNIK TOMSKOGO GOSUDARSTVENNOGO UNIVERSITETA-PRAVO-TOMSK STATE UNIVERSITY JOURNAL OF LAW	2016	22	4	10.17223/22253513/22/16	0
Becoming a network beyond boundaries: Brain-Machine Interfaces (BMIs) as the actor-networks after the internet of things	Ahn, Sungyong	TECHNOLOGY IN SOCIETY	2016	47		10.1016/j.techsoc.2016.08.003	0
DADDY'S CAR: ARTIFICIAL INTELLIGENCE AS A CREATIVE TOOL FOR COPYRIGHT	Alberto Diaz-Limon, Jaime	REVISTA LA PROPIEDAD INMATERIAL	2016		22	10.18601/16571959.n22.06	0
SPACE DEBRIS TRACKING AT SAN FERNANDO LASER STATION	Catalan, M.; Quijano, M.; Pazos, A.; Martin Davila, J.; Cortina, L. M.	IV WORKSHOP ON ROBOTIC AUTONOMOUS OBSERVATORIES, 2015	2016	48			0
Network Monitoring and Internet Traffic Surveillance System: Issues and Challenges in India	Gupta, Rajan; Pal, Saibal K.; Muttoo, Sunil K.	INTELLIGENT SYSTEMS TECHNOLOGIES AND APPLICATIONS, VOL 2	2016	385		10.1007/978-3-319-23258-4_6	0
Land cover mapping in Latvia using hyperspectral airborne and simulated Sentinel-2 data	Jakovels, Dainis; Filipovs, Jevgenijs; Brauns, Agris; Taskovs, Juris; Erins, Gatis	FOURTH INTERNATIONAL CONFERENCE ON REMOTE SENSING AND GEOINFORMATION OF THE ENVIRONMENT (RSCY2016)	2016	9688		10.1117/12.2240742	0
Radiological Dosimetry Measurements in Cosa Rica	Leon, M.; Santos, F.	LATIN AMERICAN SYMPOSIUM ON NUCLEAR PHYSICS AND APPLICATIONS	2016	1753		10.1063/1.4955391	0
Understanding Autonomous Agents: A Cybernetics and Systems Science Perspective	Tosic, Predrag T.	PROCEEDINGS OF 2016 FUTURE TECHNOLOGIES CONFERENCE (FTC)	2016				0
Environmental Governance in India: A Systematic Review of the Initiatives	Sandhu, Vikram; Sidhu, A. S.	PACIFIC BUSINESS REVIEW INTERNATIONAL	2015	8	4		0
HUARPE NO SO HUARPE AND MODERN MEN: ETHNIC INTERPELLATIONS AND DISPUTES ON THE LAST IRRIGATED LANDS IN MENDOZA (ARGENTINA)	Saldi, Leticia	AIBR-REVISTA DE ANTROPOLOGIA IBEROAMERICANA	2015	10	2	10.11156/aibr.100204	0
Comparative Analysis of Counterinsurgency Operations in Iraq and Afghanistan: New Foresight Approaches to Counterinsurgency Operations with Special Focus on Lone Wolf Terrorism	Kaivo-Oja, Jari	LONE ACTORS - AN EMERGING SECURITY THREAT	2015	123		10.3233/978-1-61499-585-2-77	0
The Artificial, the Accidental, the Aesthetic ...	Koltick, Nicole	JOURNAL OF SCIENCE AND TECHNOLOGY OF THE ARTS	2015	7	1	10.7559/citarj.v7i1.143	0
DataViz: High Velocity Data Visualization and Retrieval of Relevant Information from Social Network	Rahman, Md. Khaledur	2015 6TH INTERNATIONAL CONFERENCE ON COMPUTING, COMMUNICATION AND NETWORKING TECHNOLOGIES (ICCCNT)	2015				0
Exploration of Lower Limb Body Schema Integration with Respect to Body-Proximal Robotics	Schuermann, T.; Overath, P.; Christ, O.; Vogt, J.; Beckerle, P.	2015 IEEE 1ST INTERNATIONAL FORUM ON RESEARCH AND TECHNOLOGIES FOR SOCIETY AND INDUSTRY (RTSI 2015) PROCEEDINGS	2015				0
Controlling Smartphone User Privacy via Objective-driven Context Mocking	DiRienzo, Nick; Challen, Geoffrey	2014 6TH INTERNATIONAL CONFERENCE ON MOBILE COMPUTING, APPLICATIONS AND SERVICES (MOBICASE)	2014			10.4108/icst.mobicase.2014.257783	0
Should Smartphone Users Mock Apps?	DiRienzo, Nick; Challen, Geoffrey	2014 IEEE 11TH INTERNATIONAL CONFERENCE ON MOBILE AD HOC AND SENSOR SYSTEMS (MASS)	2014			10.1109/MASS.2014.98	0
APPLICATION OF AN ARTIFICIAL NEURAL NETWORK IN A PAVEMENT MANAGEMENT SYSTEM	Dragovan, Hrvoje; Rukavina, Tatjana; Domitrovic, Josipa	ROAD AND RAIL INFRASTRUCTURE III	2014				0
NON-EQUILIBRIUM THERMODYNAMICS THEORY OF ECONOMETRIC SOURCE DISCOVERY FOR LARGE DATA ANALYSIS	van Bergem, Rutger; Jenkins, Jeffrey; Benachenhou, Dalila; Szu, Harold	INDEPENDENT COMPONENT ANALYSES, COMPRESSIVE SAMPLING, WAVELETS, NEURAL NET, BIOSYSTEMS, AND NANOENGINEERING XII	2014	9118		10.1117/12.2054927	0
A Comprehensive Database for Border Ownership	Akkus, Mehmet Akif; Topuz, Gaye; Ozkan, Bugra; Kalkan, Sinan	2013 21ST SIGNAL PROCESSING AND COMMUNICATIONS APPLICATIONS CONFERENCE (SIU)	2013				0
Boundaries and Boundary Markers of Landholdings in the 13(th)-19(th) Centuries	Tarkiainen, Uelle	TUNA-AJALOOKULTUURI AJAKIRI	2011	14	3		0
Rational choice and evolutionary fit	Murray, Malcolm	MORAL PSYCHOLOGY TODAY: ESSAYS ON VALUES, RATIONAL CHOICE, AND THE WILL	2008				0
Theory and application of intelligent agent systems	d'Inverno, Mark	ICINCO 2006: PROCEEDINGS OF THE THIRD INTERNATIONAL CONFERENCE ON INFORMATICS IN CONTROL, AUTOMATION AND ROBOTICS: INTELLIGENT CONTROL SYSTEMS AND OPTIMIZATION	2006				0
Autonomy without independence: Animal training as a model for robot design	Wyland, David C.	INNOVATIVE CONCEPTS FOR AUTONOMIC AND AGENT-BASED SYSTEMS	2006	3825			0
Seismic faults analysis in California by means of the permanent scatterers technique	Colesanti, C; Ferretti, A; Prati, C; Rocca, F	PROCEEDINGS OF THE THIRD INTERNATIONAL SYMPOSIUM ON RETRIEVAL OF BIO- AND GEOPHYSICAL PARAMETERS FROM SAR DATA FOR LAND APPLICATIONS	2002	475			0
Evaluation and determination of erosional hot spots after beach fill placement in Longboat Key, Florida	Weber, CK	14TH ANNUAL NATIONAL CONFERENCE ON BEACH PRESERVATION TECHNOLOGY, PROCEEDINGS	2000				0
Internet-based telemedicine: A practical tool?	Angood, PB	MEDICINE MEETS VIRTUAL REALITY: ART, SCIENCE, TECHNOLOGY: HEALTHCARE (R)EVOLUTION TM	1998	50			0
Alternative scenarios for military deployment of unmanned ground vehicles	Blitch, JG; Murphy, RR	ROBOTICS FOR CHALLENGING ENVIRONMENTS	1994				0
PubMed
2020 ACC/AHA Guideline for the Management of Patients With Valvular Heart Disease: Executive Summary: A Report of the American College of Cardiology/American Heart Association Joint Committee on Clinical Practice Guidelines	Otto CM, Nishimura RA, Bonow RO, Carabello BA, Erwin JP 3rd, Gentile F, Jneid H, Krieger EV, Mack M, McLeod C, O'Gara PT, Rigolin VH, Sundt TM 3rd, Thompson A, Toly C.	Circulation	2021			10.1161/CIR.0000000000000932
Rifampin combination therapy in staphylococcal prosthetic joint infections: a randomized controlled trial	Karlsen ØE, Borgen P, Bragnes B, Figved W, Grøgaard B, Rydinge J, Sandberg L, Snorrason F, Wangen H, Witsøe E, Westberg M.	J Orthop Surg Res	2020			10.1186/s13018-020-01877-2
High-performance neuroprosthetic control by an individual with tetraplegia	Collinger JL, Wodlinger B, Downey JE, Wang W, Tyler-Kabara EC, Weber DJ, McMorland AJ, Velliste M, Boninger ML, Schwartz AB.	Lancet	2013			10.1016/S0140-6736(12)61816-9
Agency and Performance of Reach-to-Grasp With Modified Control of a Virtual Hand: Implications for Rehabilitation	Nataraj R, Sanford S, Shah A, Liu M.	Front Hum Neurosci	2020			10.3389/fnhum.2020.00126
Consistent inter-individual differences in susceptibility to bodily illusions	Cutts SA, Fragaszy DM, Mangalam M.	Conscious Cogn	2019			10.1016/j.concog.2019.102826
Agency and Accountability: Ethical Considerations for Brain-Computer Interfaces	Davidoff EJ.	Rutgers J Bioeth	2020
Deep brain stimulation, personal identity and policy	Mathews DJ.	Int Rev Psychiatry	2011			10.3109/09540261.2011.632624
Health economic evaluation in orthotics and prosthetics: a systematic review protocol	Clarke L, Dillon M, Shiell A.	Syst Rev	2019			10.1186/s13643-019-1066-9
Differential experiences of embodiment between body-powered and myoelectric prosthesis users	Engdahl SM, Meehan SK, Gates DH.	Sci Rep	2020			10.1038/s41598-020-72470-0
Rational use of the fluoroquinolones	Richards GA, Brink AJ, Feldman C.	S Afr Med J	2019			10.7196/SAMJ.2019.v109i6.14002
Prostheses as extensions of the body: Progress and challenges	Niedernhuber M, Barone DG, Lenggenhager B.	Neurosci Biobehav Rev	2018			10.1016/j.neubiorev.2018.04.020
Total ankle arthroplasty in France	Besse JL, Colombier JA, Asencio J, Bonnin M, Gaudot F, Jarde O, Judet T, Maestro M, Lemrijse T, Leonardi C, Toullec E; l'AFCP.	Orthop Traumatol Surg Res	2010			10.1016/j.otsr.2010.03.002
Perceptions of Self of Persons with Visible Artificial Devices : A Review of the Literature	Manabe Y, Iriguchi S, Terada M, Fujiwara M, Ito H, Locsin R.	J Med Invest	2019			10.2152/jmi.66.58
The rubber hand illusion and its application to clinical neuroscience	Ramakonar H, Franz EA, Lind CR.	J Clin Neurosci	2011			10.1016/j.jocn.2011.05.008
Mechanotactile Sensory Feedback Improves Embodiment of a Prosthetic Hand During Active Use	Shehata AW, Rehani M, Jassat ZE, Hebert JS.	Front Neurosci	2020			10.3389/fnins.2020.00263
DARPA investment in peripheral nerve interfaces for prosthetics, prescriptions, and plasticity	Naufel S, Knaack GL, Miranda R, Best TK, Fitzpatrick K, Emondi AA, Van Gieson E, McClure-Begley T.	J Neurosci Methods	2020			10.1016/j.jneumeth.2019.108539
'Robot' Hand Illusion under Delayed Visual Feedback: Relationship between the Senses of Ownership and Agency	Ismail MA, Shimada S.	PLoS One	2016			10.1371/journal.pone.0159619
How using brain-machine interfaces influences the human sense of agency	Caspar EA, De Beir A, Lauwers G, Cleeremans A, Vanderborght B.	PLoS One	2021			10.1371/journal.pone.0245191
Influence of implant and conventional prostheses on satisfaction and quality of life: A literature review. Part 2: Qualitative analysis and evaluation of the studies	Strassburger C, Kerschbaum T, Heydecke G.	Int J Prosthodont	2006
Advances in upper extremity prosthetics	Zlotolow DA, Kozin SH.	Hand Clin	2012			10.1016/j.hcl.2012.08.014
The FDA's role in medical device clinical studies of human subjects	Saviola J.	J Neural Eng	2005			10.1088/1741-2560/2/1/001
Embodied prosthetic arm stabilizes body posture, while unembodied one perturbs it	Imaizumi S, Asai T, Koyama S.	Conscious Cogn	2016			10.1016/j.concog.2016.08.019
Grasping Embodiment: Haptic Feedback for Artificial Limbs	Moore CH, Corbin SF, Mayr R, Shockley K, Silva PL, Lorenz T.	Front Neurorobot	2021			10.3389/fnbot.2021.662397
Influence of prosthetic and implant therapy on satisfaction and quality of life: a systematic literature review. Part 1--Characteristics of the studies	Strassburger C, Heydecke G, Kerschbaum T.	Int J Prosthodont	2004
Perceptual correlates of successful body-prosthesis interaction in lower limb amputees: psychometric characterisation and development of the Prosthesis Embodiment Scale	Bekrater-Bodmann R.	Sci Rep	2020			10.1038/s41598-020-70828-y
Types of Canadian dentists who are more likely to provide dental implant treatment	Esfandiari S, Majdzadeh R, Feine J.	Implant Dent	2011			10.1097/ID.0b013e318200315e
The rubber foot illusion	Crea S, D'Alonzo M, Vitiello N, Cipriani C.	J Neuroeng Rehabil	2015			10.1186/s12984-015-0069-6
A population-based analysis of contemporary rates of reoperation for penile prosthesis procedures	Grewal S, Vetter J, Brandes SB, Strope SA.	Urology	2014			10.1016/j.urology.2014.02.028
Incorporating self-management in prosthetic rehabilitation: case report of an integrated knowledge-to-action process	van Twillert S, Postema K, Geertzen JH, Lettinga AT.	Phys Ther	2015			10.2522/ptj.20130489
The impact of hospital volume on patient safety indicators following post-mastectomy breast reconstruction in the US	Sheckter CC, Rochlin D, Kiwanuka H, Curtin C, Momeni A.	Breast Cancer Res Treat	2019			10.1007/s10549-019-05361-2
Human trial using the novel bioprosthetic VenoValve in patients with chronic venous insufficiency	Ulloa JH, Glickman M.	J Vasc Surg Venous Lymphat Disord	2021			10.1016/j.jvsv.2020.10.017
Recent Developments in Prosthesis Sensors, Texture Recognition, and Sensory Stimulation for Upper Limb Prostheses	Masteller A, Sankar S, Kim HB, Ding K, Liu X, All AH.	Ann Biomed Eng	2021			10.1007/s10439-020-02678-8
Current rates of prosthetic usage in upper-limb amputees - have innovations had an impact on device acceptance?	Salminger S, Stino H, Pichler LH, Gstoettner C, Sturma A, Mayer JA, Szivak M, Aszmann OC.	Disabil Rehabil	2020			10.1080/09638288.2020.1866684
Effects of transcutaneous electrical nerve stimulation and visuotactile synchrony on the embodiment of an artificial hand	Asao A, Shibuya K, Yamada K, Kazama Y.	Exp Brain Res	2019			10.1007/s00221-018-5398-9
Surgeons are deeply affected when patients are diagnosed with prosthetic joint infection	Mallon C, Gooberman-Hill R, Blom A, Whitehouse M, Moore A.	PLoS One	2018			10.1371/journal.pone.0207260
Orthopedic medical devices: ethical questions, implant recalls and responsibility	Racine J.	R I Med J (2013)	2013
Advanced upper limb prosthetic devices: implications for upper limb prosthetic rehabilitation	Resnik L, Meucci MR, Lieberman-Klinger S, Fantini C, Kelty DL, Disla R, Sasson N.	Arch Phys Med Rehabil	2012			10.1016/j.apmr.2011.11.010
Medicare and Medicaid programs; physicians' referrals to health care entities with which they have financial relationships. Health Care Financing Administration (HCFA), HHS. Final rule with comment period		Fed Regist	2001
Illusory movement perception improves motor control for prosthetic hands	Marasco PD, Hebert JS, Sensinger JW, Shell CE, Schofield JS, Thumser ZC, Nataraj R, Beckler DT, Dawson MR, Blustein DH, Gill S, Mensh BD, Granja-Vazquez R, Newcomb MD, Carey JP, Orzell BM.	Sci Transl Med	2018			10.1126/scitranslmed.aao6990
Motor Control and Sensory Feedback Enhance Prosthesis Embodiment and Reduce Phantom Pain After Long-Term Hand Amputation	Page DM, George JA, Kluger DT, Duncan C, Wendelken S, Davis T, Hutchinson DT, Clark GA.	Front Hum Neurosci	2018			10.3389/fnhum.2018.00352
New-Generation Antibiotics for Treatment of Gram-Positive Infections: A Review with Focus on Endocarditis and Osteomyelitis	Bloem A, Bax HI, Yusuf E, Verkaik NJ.	J Clin Med	2021			10.3390/jcm10081743
Using a virtual integration environment in treating phantom limb pain	Zeher MJ, Armiger RS, Burck JM, Moran C, Kiely JB, Weeks SR, Tsao JW, Pasquina PF, Davoodi R, Loeb G.	Stud Health Technol Inform	2011
Combined effect of new complete dentures and simple dietary advice on nutritional status in edentulous patients: study protocol for a randomized controlled trial	Komagamine Y, Kanazawa M, Iwaki M, Jo A, Suzuki H, Amagai N, Minakuchi S.	Trials	2016			10.1186/s13063-016-1664-y
Absence of reliable physiological signature of illusory body ownership revealed by fine-grained autonomic measurement during the rubber hand illusion	Critchley HD, Botan V, Ward J.	PLoS One	2021			10.1371/journal.pone.0237282
Phage Therapy as Adjuvant to Conservative Surgery and Antibiotics to Salvage Patients With Relapsing S. aureus Prosthetic Knee Infection	Ferry T, Kolenda C, Batailler C, Gustave CA, Lustig S, Malatray M, Fevre C, Josse J, Petitjean C, Chidiac C, Leboucher G, Laurent F.	Front Med (Lausanne)	2020			10.3389/fmed.2020.570572
A sensational illusion: vision-touch synaesthesia and the rubber hand paradigm	Aimola Davies AM, White RC.	Cortex	2013			10.1016/j.cortex.2012.01.007
The effect of similarities in skin texture and hand shape on perceived ownership of a fake limb	Haans A, Ijsselsteijn WA, de Kort YA.	Body Image	2008			10.1016/j.bodyim.2008.04.003
Subjective, behavioral, and physiological responses to the rubber hand illusion do not vary with age in the adult phase	Palomo P, Borrego A, Cebolla A, Llorens R, Demarzo M, Baños RM.	Conscious Cogn	2018			10.1016/j.concog.2017.10.014
Mycotic aneurysms of the abdominal aorta due to Listeria monocytogenes	Murphy K, Al-Jundi W, Nawaz S.	Int J Surg Case Rep	2013			10.1016/j.ijscr.2013.02.024
Laterality in the rubber hand illusion	Ocklenburg S, Rüther N, Peterburs J, Pinnow M, Güntürkün O.	Laterality	2011			10.1080/13576500903483515
Physical characteristics of residential psychiatric and substance abuse programs: organizational determinants and patients outcomes	Timko C.	Am J Community Psychol	1996			10.1007/BF02511886
Monitoring the introduction and performance of a joint replacement: the United Kingdom metal-on-metal alert	Tucker K, Gregg P, Kay P, Porter M, Howard P, Pickford M, Cacou C.	J Bone Joint Surg Am	2011			10.2106/JBJS.K.01107
Context sensitivity in action decreases along the autism spectrum: a predictive processing perspective	Palmer CJ, Paton B, Kirkovski M, Enticott PG, Hohwy J.	Proc Biol Sci	2015			10.1098/rspb.2014.1557
Vibrotactile stimulation promotes embodiment of an alien hand in amputees with phantom sensations	D'Alonzo M, Clemente F, Cipriani C.	IEEE Trans Neural Syst Rehabil Eng	2015			10.1109/TNSRE.2014.2337952
The DEKA Arm: its features, functionality, and evolution during the Veterans Affairs Study to optimize the DEKA Arm	Resnik L, Klinger SL, Etter K.	Prosthet Orthot Int	2014			10.1177/0309364613506913
Vibrotactile sensory substitution elicits feeling of ownership of an alien hand	D'Alonzo M, Cipriani C.	PLoS One	2012			10.1371/journal.pone.0050756
A novel concept for a prosthetic hand with a bidirectional interface: a feasibility study	Cipriani C, Antfolk C, Balkenius C, Rosén B, Lundborg G, Carrozza MC, Sebelius F.	IEEE Trans Biomed Eng	2009			10.1109/TBME.2009.2031242
Kytococcus schroeteri endocarditis successfully managed with daptomycin: a case report and review of the literature	Liu JC, Jenkins DR, Malnick H, Kovac J, Szostek J.	J Med Microbiol	2012			10.1099/jmm.0.035493-0
Communicating prosthetic prescriptions from dental students to the dental laboratory: is the message getting through?	Parry GR, Evans JL, Cameron A.	J Dent Educ	2014
Hands only illusion: multisensory integration elicits sense of ownership for body parts but not for non-corporeal objects	Tsakiris M, Carpenter L, James D, Fotopoulou A.	Exp Brain Res	2010			10.1007/s00221-009-2039-3
Effects of Symmetry and Apparent Distance in a Parasagittal-Mirror Variant of the Rubber Hand Illusion Paradigm	de Silva J, Chen H, Isaac S, White RC, Davies M, Aimola Davies AM.	Front Hum Neurosci	2021			10.3389/fnhum.2021.718177
Histological examination of the capsules surrounding Trilucent breast implants	McArthur PA, Green AR, Hancock K, Green AR.	Br J Plast Surg	2001			10.1054/bjps.2001.3705
Cost-effectiveness of transesophageal echocardiography to determine the duration of therapy for intravascular catheter-associated Staphylococcus aureus bacteremia	Rosen AB, Fowler VG Jr, Corey GR, Downs SM, Biddle AK, Li J, Jollis JG.	Ann Intern Med	1999			10.7326/0003-4819-130-10-199905180-00004
Open randomized clinical trial of laparoscopic versus open incisional hernia repair	Asencio F, Aguiló J, Peiró S, Carbó J, Ferri R, Caro F, Ahmad M.	Surg Endosc	2009			10.1007/s00464-008-0230-4
Referred sensations induced by a mirror box in healthy subjects	Takasugi J, Matsuzawa D, Murayama T, Nakazawa K, Numata K, Shimizu E.	Psychol Res	2011			10.1007/s00426-010-0287-2
Two Left Hands, Ten Interlaced Fingers: A New Rubber Hand Illusion	White RC, Bowen D, Dumbalska T, Hoeger K, Mok AY.	Perception	2016			10.1177/0301006615607248
An assessment of attitudes to, and extent of, the practice of denture marking in South Australia	Alexander PM, Taylor JA, Szuster FS, Brown KA.	Aust Dent J	1998			10.1111/j.1834-7819.1998.tb00185.x
Reaching with alien limbs: visual exposure to prosthetic hands in a mirror biases proprioception without accompanying illusions of ownership	Holmes NP, Snijders HJ, Spence C.	Percept Psychophys	2006			10.3758/bf03208768
Common reasons for hospitalization in urban diabetes patients	Cook CB, Tsui C, Ziemer DC, Naylor DB, Miller WJ, Hentz JG.	Ethn Dis	2006
A randomised clinical trial of comprehensive cardiac rehabilitation versus usual care for patients treated for infective endocarditis--the CopenHeartIE trial protocol	Rasmussen TB, Zwisler AD, Sibilitz KL, Risom SS, Bundgaard H, Gluud C, Moons P, Winkel P, Thygesen LC, Hansen JL, Norekvål TM, Berg SK; CopenHeartIE Group.	BMJ Open	2012			10.1136/bmjopen-2012-001929
[Thirty-six (36) French cases of Breast Implant-Associated Anaplastic Large Cell Lymphoma (BIA-ALCL): What do we know about their prosthetic histories, and what conclusions may be drawn?]	Ruffenach L, Bruant-Rodier C, Goldammer F, Ramelli E, Bodin F, Dissaux C.	Ann Chir Plast Esthet	2019			10.1016/j.anplas.2019.05.002
Treatment with daptomycin for Corynebacterium Jeikeium left-sided prosthetic valve endocarditis	Lappa A, Donfrancesco S, Picozzi P, Vitozzi T, Marrapodi A, Menichetti A, Casali G, Musumeci F.	Minerva Anestesiol	2012
Medical devices; reclassification of polymethylmethacrylate (PMMA) bone cement. Final rule	Food and Drug Administration, HHS.	Fed Regist	2002
What advantage is there to be gained using large modular metal-on-metal bearings in routine primary hip replacement? A preliminary report of a prospective randomised controlled trial	Malviya A, Ramaskandhan JR, Bowman R, Hashmi M, Holland JP, Kometa S, Lingard E.	J Bone Joint Surg Br	2011			10.1302/0301-620X.93B12.27533
Mortality in Edentulous Patients: A Registry-Based Cohort Study in Sweden Comparing 8463 Patients Treated with Removable Dentures or Implant-Supported Dental Prostheses	Kowar J, Stenport V, Nilsson M, Jemt T.	Int J Dent	2021			10.1155/2021/9919732
Neurophysiology of slip sensation and grip reaction: insights for hand prosthesis control of slippage	Zangrandi A, D'Alonzo M, Cipriani C, Di Pino G.	J Neurophysiol	2021			10.1152/jn.00087.2021
Visual capture of action, experience of ownership, and the illusion of self-touch: a new rubber hand paradigm	Aimola Davies AM, White RC, Thew G, Aimola NM, Davies M.	Perception	2010			10.1068/p6610
Kennedy classification and treatment options: a study of partially edentulous patients being treated in a specialized prosthetic clinic	Charyeva OO, Altynbekov KD, Nysanova BZ.	J Prosthodont	2012			10.1111/j.1532-849X.2011.00809.x
Complete dentures and the associated soft tissues	Jones PM.	J Prosthet Dent	1976			10.1016/0022-3913(76)90135-9
Driving appliances for upper limb amputees	Verrall T, Kulkarni JR.	Prosthet Orthot Int	1995			10.3109/03093649509080355
Medicare program; End-Stage Renal Disease prospective payment system, quality incentive program, and Durable Medical Equipment, Prosthetics, Orthotics, and Supplies. Final rule	Centers for Medicare & Medicaid Services (CMS), HHS.	Fed Regist	2014
Committing to Memory: Memory Prosthetics Show Promise in Helping Those with Neurodegenerative Disorders	Solis M.	IEEE Pulse	2017			10.1109/MPUL.2016.2627239
Case Report: Arthroscopic "Debridement Antibiotics and Implant Retention" With Local Injection of Personalized Phage Therapy to Salvage a Relapsing Pseudomonas Aeruginosa Prosthetic Knee Infection	Ferry T, Kolenda C, Batailler C, Gaillard R, Gustave CA, Lustig S, Fevre C, Petitjean C, Leboucher G, Laurent F; Lyon BJI Study group.	Front Med (Lausanne)	2021			10.3389/fmed.2021.569159
That's near my hand! Parietal and premotor coding of hand-centered space contributes to localization and self-attribution of the hand	Brozzoli C, Gentile G, Ehrsson HH.	J Neurosci	2012			10.1523/JNEUROSCI.2660-12.2012
A novel method for assessing sense of body ownership using electroencephalography	Blefari ML, Cipriani C, Carrozza MC.	IEEE Trans Biomed Eng	2011			10.1109/TBME.2010.2076282
Does seeing ice really feel cold? Visual-thermal interaction under an illusory body-ownership	Kanaya S, Matsushima Y, Yokosawa K.	PLoS One	2012			10.1371/journal.pone.0047293
Dental implant treatment following trauma: An investigation into the failure to complete Accident Compensation Corporation funded care	Kennedy R, Murray C, Leichter J.	N Z Dent J	2016
Outcome after implantation of a novel prosthetic anal sphincter in humans	Finlay IG, Richardson W, Hajivassiliou CA.	Br J Surg	2004			10.1002/bjs.4721
Neural interfaces for upper-limb prosthesis control: opportunities to improve long-term reliability	Judy JW.	IEEE Pulse	2012			10.1109/MPUL.2011.2181026
[Clinical and expert aspects of temporomandibular joint disorder diagnostics in outpatient setting]	Iordanishvili AK, Tolmachev IA, Al'shevskiĭ VV, Polens AA, Serikov AA.	Sud Med Ekspert	2011
Judging the position of the artificial hand induces a "visual" drift towards the real one during the rubber hand illusion	Erro R, Marotta A, Tinazzi M, Frera E, Fiorio M.	Sci Rep	2018			10.1038/s41598-018-20551-6
The body beyond the body: expectation of a sensory event is enough to induce ownership over a fake hand	Ferri F, Chiarelli AM, Merla A, Gallese V, Costantini M.	Proc Biol Sci	2013			10.1098/rspb.2013.1140
Two hands are better than one: a new assessment method and a new interpretation of the non-visual illusion of self-touch	White RC, Aimola Davies AM, Davies M.	Conscious Cogn	2011			10.1016/j.concog.2011.03.021
[The effect of management structure and organizational form of a health protection agency in dentistry on the quality of prosthetic care]	Gerber A.	Zahntechnik (Berl)	1982
Scopus
New ICRP recommendations	Wrixon A.D.	Journal of Radiological Protection	2008	28	2	10.1088/0952-4746/28/2/R02	248
Perspectives on the use of data mining in pharmacovigilance	Almenoff J., Tonning J.M., Gould A.L., Szarfman A., Hauben M., Ouellet-Hellstrom R., Ball R., Hornbuckle K., Walsh L., Yee C., Sacks S.T., Yuen N., Patadia V., Blum M., Johnston M., Gerrits C., Seifert H., LaCroix K.	Drug Safety	2005	28	11	10.2165/00002018-200528110-00002	165
Riluzole for amyotrophic lateral sclerosis (ALS)/motor neuron disease (MND)	Miller R.G., Mitchell J.D., Lyon M., Moore D.H.	Amyotrophic Lateral Sclerosis and Other Motor Neuron Disorders	2003	4	3	10.1080/14660820310002601	152
Cardiopulmonary Resuscitation: Statement by the Ad Hoc Committee on Cardiopulmonary Resuscitation of the Division of Medical Sciences, National Academy of Sciences—National Research Council	[No author name available]	JAMA: The Journal of the American Medical Association	1966	198	4	10.1001/jama.1966.03110170084023	140
Expanded umbilical cord mesenchymal stem cells (UC-MSCs) as a therapeutic strategy in managing critically ILL COVID-19 patients: The case for compassionate use	Atluri S., Manchikanti L., Hirsch J.A.	Pain Physician	2020	23	2		125
Concept of operations for triage of mechanical ventilation in an epidemic	Hick J.L., O'Laughlin D.T.	Academic Emergency Medicine	2006	13	2	10.1197/j.aem.2005.07.037	123
A quantitative look at fluorosis, fluoride exposure, and intake in children using a health risk assessment approach	Erdal S., Buchanan S.N.	Environmental Health Perspectives	2005	113	1	10.1289/ehp.7077	115
Arsenic, organic foods, and brown rice syrup	Jackson B.P., Taylor V.F., Karagas M.R., Punshon T., Cottingham K.L.	Environmental Health Perspectives	2012	120	5	10.1289/ehp.1104619	111
Accelerating the transformation to a low carbon passenger transport system: The role of car purchase taxes, feebates, road taxes and scrappage incentives in the UK	Brand C., Anable J., Tran M.	Transportation Research Part A: Policy and Practice	2013	49		10.1016/j.tra.2013.01.010	102
Non-infectious pulmonary toxicity of rituximab: A systematic review	Hadjinicolaou A.V., Nisar M.K., Parfrey H., Chilvers E.R., östör A.J.K.	Rheumatology	2012	51	4	10.1093/rheumatology/ker290	96
The experience of agency in human-computer interactions: A review	Limerick H., Coyle D., Moore J.W.	Frontiers in Human Neuroscience	2014	8	AUG	10.3389/fnhum.2014.00643	82
Referral of sensation to an advanced humanoid robotic hand prosthesis	Rosén B., Ehrsson H.H., Antfolk C., Cipriani C., Sebelius F., Lundborg G.	Scandinavian Journal of Plastic and Reconstructive Surgery and Hand Surgery	2009	43	5	10.3109/02844310903113107	71
Trends and differential use of assistive technology devices: United States, 1994.	Russell J.N., Hendershot G.E., LeClere F., Howie L.J., Adler M.	Advance data	1997		292		65
Critical factors in the translation of improved antimicrobial strategies for medical implants and devices	Grainger D.W., van der Mei H.C., Jutte P.C., van den Dungen J.J.A.M., Schultz M.J., van der Laan B.F.A.M., Zaat S.A.J., Busscher H.J.	Biomaterials	2013	34	37	10.1016/j.biomaterials.2013.08.043	64
Trends in neonicotinoid pesticide residues in food and water in the United States, 1999-2015	Craddock H.A., Huang D., Turner P.C., Quirós-Alcalá L., Payne-Sturges D.C.	Environmental Health: A Global Access Science Source	2019	18	1	10.1186/s12940-018-0441-7	62
Review: Improving our knowledge of male mosquito biology in relation to genetic control programmes	Lees R.S., Knols B., Bellini R., Benedict M.Q., Bheecarry A., Bossin H.C., Chadee D.D., Charlwood J., Dabiré R.K., Djogbenou L., Egyir-Yawson A., Gato R., Gouagna L.C., Hassan M.M., Khan S.A., Koekemoer L.L., Lemperiere G., Manoukis N.C., Mozuraitis R., Pitts R.J., Simard F., Gilles J.R.L.	Acta Tropica	2014	132	1	10.1016/j.actatropica.2013.11.005	62
An ontology-based text-mining method to cluster proposals for research project selection	Ma J., Xu W., Sun Y.-H., Turban E., Wang S., Liu O.	IEEE Transactions on Systems, Man, and Cybernetics Part A:Systems and Humans	2012	42	3	10.1109/TSMCA.2011.2172205	55
Drones in medicine—The rise of the machines	Balasingam M.	International Journal of Clinical Practice	2017	71	9	10.1111/ijcp.12989	50
Current and Future Perspectives on Skin Tissue Engineering: Key Features of Biomedical Research, Translational Assessment, and Clinical Application	Yu J.R., Navarro J., Coburn J.C., Mahadik B., Molnar J., Holmes J.H., IV, Nam A.J., Fisher J.P.	Advanced Healthcare Materials	2019	8	5	10.1002/adhm.201801471	49
The long-term prognosis for live birth in couples initiating fertility treatments	Malchau S.S., Henningsen A.A., Loft A., Rasmussen S., Forman J., Nyboe Andersen A., Pinborg A.	Human Reproduction	2017	32	7	10.1093/humrep/dex096	48
Precision diagnosis: a view of the clinical decision support systems (CDSS) landscape through the lens of critical care	Belard A., Buchman T., Forsberg J., Potter B.K., Dente C.J., Kirk A., Elster E.	Journal of Clinical Monitoring and Computing	2017	31	2	10.1007/s10877-016-9849-1	48
Report from IPITA-TTS opinion leaders meeting on the future of β-cell replacement	Bartlett S.T., Markmann J.F., Johnson P., Korsgren O., Hering B.J., Scharp D., Kay T.W.H., Bromberg J., Odorico J.S., Weir G.C., Bridges N., Kandaswamy R., Stock P., Friend P., Gotoh M., Cooper D.K.C., Park C.-G., O'Connell P., Stabler C., Matsumoto S., Ludwig B., Choudhary P., Kovatchev B., Rickels M.R., Sykes M., Wood K., Kraemer K., Hwa A., Stanley E., Ricordi C., Zimmerman M., Greenstein J., …	Transplantation	2016	100		10.1097/TP.0000000000001055	47
How to exploit twitter for public health monitoring?	Denecke K., Krieck M., Otrusina L., Smrz P., Dolog P., Nejdl W., Velasco E.	Methods of Information in Medicine	2013	52	4	10.3414/ME12-02-0010	45
Rabies: Epidemiology, pathogenesis, and prophylaxis	Leung A.K.C., Davies H.D., Hon K.-L.E.	Advances in Therapy	2007	24	6	10.1007/BF02877781	45
Variation in diagnostic coding of patients with pneumonia and its association with hospital risk-standardized mortality rates: A cross-sectional analysis	Rothberg M.B., Pekow P.S., Priya A., Lindenauer P.K.	Annals of Internal Medicine	2014	160	6		44
Non-linear effects of the built environment on automobile-involved pedestrian crash frequency: A machine learning approach	Ding C., Chen P., Jiao J.	Accident Analysis and Prevention	2018	112		10.1016/j.aap.2017.12.026	38
Detection of postoperative respiratory failure: How predictive is the agency for healthcare research and quality's patient safety indicator?	Utter G.H., Cuny J., Sama P., Silver M.R., Zrelak P.A., Baron R., Drsler S.E., Romano P.S.	Journal of the American College of Surgeons	2010	211	3	10.1016/j.jamcollsurg.2010.04.022	38
Neuromorphic adaptive plastic scalable electronics: Analog learning systems	Srinivasa N., Cruz-Albrecht J.M.	IEEE Pulse	2012	3	1	10.1109/MPUL.2011.2175639	36
Association between aflatoxin M exposure through breast milk and growth impairment in infants from northern Tanzania	Magoha H., Kimanya M., De Meulenaer B., Roberfroid D., Lachat C., Kolsteren P.	World Mycotoxin Journal	2014	7	3	10.3920/WMJ2014.1705	35
Risk assessment of dioxins and dioxin-like PCBs in food - Comments by the German Federal Environmental Agency	Gies A., Neumeier G., Rappolder M., Konietzka R.	Chemosphere	2007	67	9	10.1016/j.chemosphere.2006.05.128	34
Mathematical modeling research to support the development of automated insulin-delivery systems	Steil G.M., Reifman J.	Journal of Diabetes Science and Technology	2009	3	2	10.1177/193229680900300223	33
Comparative study on the occurrence of polycyclic aromatic hydrocarbons in breast milk and infant formula and risk assessment	Santonicola S., De Felice A., Cobellis L., Passariello N., Peluso A., Murru N., Ferrante M.C., Mercogliano R.	Chemosphere	2017	175		10.1016/j.chemosphere.2017.02.084	30
On the behavior-based architectures of autonomous agency	Mali A.D.	IEEE Transactions on Systems, Man and Cybernetics Part C: Applications and Reviews	2002	32	3	10.1109/TSMCC.2002.804445	30
Perceptual embodiment of prosthetic limbs by transcutaneous electrical nerve stimulation	Mulvey M.R., Fawkner H.J., Radford H.E., Johnson M.I.	Neuromodulation	2012	15	1	10.1111/j.1525-1403.2011.00408.x	29
Enslaving the Algorithm: From a "right to an Explanation" to a "right to Better Decisions"?	Edwards L., Veale M.	IEEE Security and Privacy	2018	16	3	10.1109/MSP.2018.2701152	28
Remdesivir in Treatment of COVID-19: A Systematic Benefit–Risk Assessment	Davies M., Osborne V., Lane S., Roy D., Dhanda S., Evans A., Shakir S.	Drug Safety	2020	43	7	10.1007/s40264-020-00952-1	27
Part 1. Statistical Learning Methods for the Effects of Multiple Air Pollution Constituents	Coull B.A., Bobb J.F., Wellenius G.A., Kioumourtzoglou M.-A., Mittleman M.A., Koutrakis P., Godleski J.J.	Research report (Health Effects Institute)	2015		2		27
Revolutionizing prosthetics: Systems engineering challenges and opportunities	Burck J.M., Bigelow J.D., Harshbarger S.D.	Johns Hopkins APL Technical Digest (Applied Physics Laboratory)	2011	30	3		27
An agent-based paradigm for building intelligent CAD systems	Bento J., Feijó B.	Artificial Intelligence in Engineering	1997	11	3 SPEC. ISS.	10.1016/s0954-1810(96)00045-3	23
Revolutionizing prosthetics software technology	Harris A., Katyal K., Para M., Thomas J.	Conference Proceedings - IEEE International Conference on Systems, Man and Cybernetics	2011			10.1109/ICSMC.2011.6084102	22
"I call shotgun!": An evaluation of mixed-initiative control for novice users of a search and rescue robot	Bruemmer D.J., Boring R.L., Few D.A., Marble J.L., Walton M.C.	Conference Proceedings - IEEE International Conference on Systems, Man and Cybernetics	2004	3		10.1109/ICSMC.2004.1400764	22
Machine learning for multi-jurisdictional optimal traffic corridor control	Jacob C., Abdulhai B.	Transportation Research Part A: Policy and Practice	2010	44	2	10.1016/j.tra.2009.11.001	21
An overview on ethical issues about sperm donation	Gong D., Liu Y.-L., Zheng Z., Tian Y.-F., Li Z.	Asian Journal of Andrology	2009	11	6	10.1038/aja.2009.61	21
Swarm intelligence and robotics	Bogue R.	Industrial Robot	2008	35	6	10.1108/01439910810909475	21
Economic value of caregiver effort in maintaining long-term ventilator- assisted individuals at home	Sevick M.A., Bradham D.D.	Heart and Lung: Journal of Acute and Critical Care	1997	26	2	10.1016/S0147-9563(97)90075-3	20
Liable, but Not in Control? Ensuring Meaningful Human Agency in Automated Decision-Making Systems	Wagner B.	Policy and Internet	2019	11	1	10.1002/poi3.198	19
Artificial turf: Contested terrains for precautionary public health with particular reference to Europe?	Watterson A.	International Journal of Environmental Research and Public Health	2017	14	9	10.3390/ijerph14091050	17
Control system architecture for the modular prosthetic limb	Bridges M.M., Para M.P., Mashner M.J.	Johns Hopkins APL Technical Digest (Applied Physics Laboratory)	2011	30	3		17
IER photochemical smog evaluation and forecasting of short-term ozone pollution levels with artificial neural networks	Abdul-Wahab S.A.	Process Safety and Environmental Protection	2001	79	2	10.1205/09575820151095201	17
Environmental, nutrition and health issues in a us refugee resettlement community	Sastre L., Haldeman L.	MEDICC Review	2015	17	4		16
Feeding patterns during the first 2 years and health outcome	Haschke F., Haiden N., Detzel P., Yarnoff B., Allaire B., Haschke-Becher E.	Annals of Nutrition and Metabolism	2013	62	SUPPL. 3	10.1159/000351575	16
Inhaled antibiotics in mechanically ventilated patients	Michalopoulos A.S., Falagas M.E.	Minerva Anestesiologica	2014	80	2		15
Mega-constellations, small satellites and their impact on the space debris environment	Bastida Virgili B., Krag H., Lewis H., Radtke J., Rossi A.	Proceedings of the International Astronautical Congress, IAC	2016	0			14
Revolutionizing Prosthetics - Phase 3	Ravitz A.D., McLoughlin M.P., Beaty J.D., Tenore F.V., Johannes M.S., Swetz S.A., Helder J.B., Katyal K.D., Para M.P., Fischer K.M., Gion T.C., Wester B.A.	Johns Hopkins APL Technical Digest (Applied Physics Laboratory)	2013	31	4		14
Revolutionizing prosthetics 2009 modular prosthetic limb-body interface: Overview of the prosthetic socket development	Moran C.W.	Johns Hopkins APL Technical Digest (Applied Physics Laboratory)	2011	30	3		13
Dealing with conflict over water quality and quanlity allocation: A case study	Karamouz M., Moridi A., Fayyazi H.M.	Scientia Iranica	2008	15	1		13
Nutri-Bébé 2013 Study Part 2. How do French mothers feed their young children?	Bocquet A., Vidailhet M.	Archives de Pediatrie	2015	22	10	10.1016/S0929-693X(15)30741-7	12
Limb prosthetics-1970.	Wilson Jr. A.B.	Artificial limbs	1970	14	1		12
A life cycle costing of compacted lithium titanium oxide batteries for industrial applications	Cicconi P., Postacchini L., Pallotta E., Monteriù A., Prist M., Bevilacqua M., Germani M.	Journal of Power Sources	2019	436		10.1016/j.jpowsour.2019.226837	11
Patterned Stimulation of Peripheral Nerves Produces Natural Sensations with Regards to Location but Not Quality	Ortiz-Catalan M., Wessberg J., Mastinu E., Naber A., Branemark R.	IEEE Transactions on Medical Robotics and Bionics	2019	1	3	10.1109/TMRB.2019.2931758	11
Characteristics, Outcomes, and Trends of Patients With COVID-19-Related Critical Illness at a Learning Health System in the United States	Anesi G.L., Jablonski J., Harhay M.O., Atkins J.H., Bajaj J., Baston C., Brennan P.J., Candeloro C.L., Catalano L.M., Cereda M.F., Chandler J.M., Christie J.D., Collins T., Courtright K.R., Fuchs B.D., Gordon E., Greenwood J.C., Gudowski S., Hanish A., Hanson C.W., 3rd, Heuer M., Kinniry P., Kornfield Z.N., Kruse G.B., Lane-Fall M., Martin N.D., Mikkelsen M.E., Negoianu D., Pascual J.L., Patel M.…	Annals of internal medicine	2021	174	5	10.7326/M20-5327	10
Characteristics and Prediction of Traffic Accident Casualties In Sudan Using Statistical Modeling and Artificial Neural Networks	Ali G.A., Tayfour A.	International Journal of Transportation Science and Technology	2012	1	4	10.1260/2046-0430.1.4.305	9
Development and evaluation of a new high definition self-contained underwater camera system to observe fish and fishing gears in situ	Underwood M.J., Winger P.D., Legge G.	Journal of Ocean Technology	2012	7	1		9
Extracorporeal lung support technologies - Bridge to recovery and bridge to lung transplantation in adult patients	[No author name available]	Ontario Health Technology Assessment Series	2010	10	5		9
Pavement friction management–artificial neural network approach	Najafi S., Flintsch G.W., Khaleghian S.	International Journal of Pavement Engineering	2019	20	2	10.1080/10298436.2016.1264221	8
A prototype on rfid and sensor networks for elder health care	Moh M., Ho L., Walker Z., Moh T.-S.	RFID Handbook: Applications, Technology, Security, and Privacy	2017			10.1201/9781420055009	8
Artificial Optical Radiation photobiological hazards in arc welding	Gourzoulidis G.A., Achtipis A., Topalis F.V., Kazasidis M.E., Pantelis D., Markoulis A., Kappas C., Bourousis C.A.	Physica Medica	2016	32	8	10.1016/j.ejmp.2016.07.001	8
Personalizing learning materials for students with multiple disabilities in virtual learning environments	Nganji J.T., Brayshaw M.	Proceedings of the 2015 Science and Information Conference, SAI 2015	2015			10.1109/SAI.2015.7237128	8
A novel hybrid evolutionary algorithm based on ACO and SA for distribution feeder reconfiguration with regard to DGs	Olamei J., Niknam T., Arefi A., Mazinan A.H.	2011 IEEE GCC Conference and Exhibition, GCC 2011	2011			10.1109/IEEEGCC.2011.5752495	8
Developments in synthetic aperture radar interferometry for monitoring geohazards	Riedmann M., Haynes M.	Geological Society Special Publication	2007	283		10.1144/SP283.4	8
Environmental toxins. Metals: Adverse effects on the fetal and postnatal nervous systems [Neurotóxicos medioambientales (y II). Metales: Efectos adversos en el sistema nervioso fetal y posnatal]	Ortega García J.A., Ferrís Tortajada J., Cánovas Conesa A., Garcia Castell J.	Acta Pediatrica Espanola	2005	63	5		8
Family building using embryo adoption: Relationships and contact arrangements between provider and recipient families - A mixed-methods study	Frith L., Blyth E., Lui S.	Human Reproduction	2017	32	5	10.1093/humrep/dex048	7
Predicting Peak Flows in Real Time through Event Based Hydrologic Modeling for a Trans-Boundary River Catchment	Shahid M.A., Boccardo P., Usman M., Albanese A., Qamar M.U.	Water Resources Management	2017	31	3	10.1007/s11269-016-1435-2	7
On the brainstem origin of autism disruption to movements of the primary self	Delafield-Butt J., Trevarthen C.	Autism: The Movement Sensing Perspective	2017			10.1201/9781315372518	7
A deep convolutional neural network based approach for vehicle classification using large-scale GPS trajectory data	Dabiri S., Marković N., Heaslip K., Reddy C.K.	Transportation Research Part C: Emerging Technologies	2020	116		10.1016/j.trc.2020.102644	6
Barriers to the adoption of ventilator-associated events surveillance and prevention	Klompas M.	Clinical Microbiology and Infection	2019	25	10	10.1016/j.cmi.2019.03.027	6
Neonatal outcomes following new reimbursement limitations on palivizumab in Italy	Belleudi V., Trotta F., Pinnarelli L., Davoli M., Addis A.	Archives of Disease in Childhood	2018	103	12	10.1136/archdischild-2018-315349	6
Laying foundations for effective machine learning in law enforcement. Majura – A labelling schema for child exploitation materials	Dalins J., Tyshetskiy Y., Wilson C., Carman M.J., Boudry D.	Digital Investigation	2018	26		10.1016/j.diin.2018.05.004	6
Effective ultraviolet irradiance measurements from artificialtanning devices in Greece	Petri A., Karabetsos E.	Radiation Protection Dosimetry	2015	167	4	10.1093/rpd/ncu346	6
NASA Advanced Concepts Office, Earth-to-Orbit team design process and tools	Waters E.D., Garcia J., Beers B., Philips A., Holt J.B., Threet Jr. G.E.	AIAA SPACE 2013 Conference and Exposition	2013				6
Evaluation of rehabilitated bilateral lower limb amputees an Indian study	Paul R., Masilamani S., Dwyer A.J.	Disability and Rehabilitation	2012	34	12	10.3109/09638288.2011.629713	6
Revolutionizing prosthetics 2009: Dexterous control of an Upper-limb neuroprosthesis	Bridges M., Beaty J., Tenore F., Para M., Mashner M., Aggarwal V., Acharya S., Singhal G., Thakor N.	Johns Hopkins APL Technical Digest (Applied Physics Laboratory)	2010	28	3		6
In vitro stability of triclosan in dentifrice under simulated use condition	Hao Z., Parker B., Knapp M.	International Journal of Cosmetic Science	2007	29	5	10.1111/j.1468-2494.2007.00379.x	6
A view on NHS reforms.	Black D.	Journal of the Royal College of Physicians of London	1995	29	5		6
Barriers against providing home health care delivery to ventilator-dependent patients: A qualitative content analysis	Moradian S.T., Nourozi K., Ebadi A., Khankeh H.R.	Trauma Monthly	2017	22	3	10.5812/traumamon.31100	5
The cislunar spaceport: An effective approach for the crew delivery to the lunar surface	Makushenko Y., Murtazin R., Derechin A., Zarubin D.	Proceedings of the International Astronautical Congress, IAC	2017	5			5
IP prefix hijack detection using BGP connectivity monitoring	Alshamrani H., Ghita B.	IEEE International Conference on High Performance Switching and Routing, HPSR	2016	2016-July		10.1109/HPSR.2016.7525636	5
Core bundles of technologies to achieve deep energy retrofit with major building renovation projects in Europe, the United States, and China	Zhivov A.M., Lohse R., Liesen R.J., Mørck O.C.	ASHRAE Transactions	2016	122			5
Defeating the argument from hubris	Baertschi B.	Bioethics	2013	27	8	10.1111/bioe.12048	5
Security games on social networks	Nguyen T.H., Tsai J., Jiang A., Bowring E., Maheswaran R., Tambe M.	AAAI Fall Symposium - Technical Report	2012	FS-12-08			5
Science and ethics of human immunodeficiency virus/acquired immunodeficiency syndrome controversies in Africa	Brewster D.	Journal of Paediatrics and Child Health	2011	47	9	10.1111/j.1440-1754.2011.02179.x	5
Mars express mission planning - Expanding the flight box in flight	Rabenau E., Denis M., Peschke S.	SpaceOps 2010 Conference	2010			10.2514/6.2010-1967	5
Relationship between physicochemical properties and maximum residue levels and tolerances of crop-protection products for crops set by the USA, European Union and Codex	Thorbek P., Hyder K.	Food Additives and Contaminants	2006	23	8	10.1080/02652030600643377	5
Intercomparison between GOME ozone profiles retrieved by neural network inversion schemes and ILAS products	Del Frate F., Iapaolo M.F., Casadio S.	Journal of Atmospheric and Oceanic Technology	2005	22	9	10.1175/JTECH1764.1	5
Comparison of two intelligent transportation systems Wrong-Way driving countermeasures currently deployed on Florida toll roads	Kayes M.I., Al-Deek H., Sandt A.	Journal of Intelligent Transportation Systems: Technology, Planning, and Operations	2020	24	4	10.1080/15472450.2019.1638782	4
Decision Support System for the Maintenance Management of Road Network Considering Multi-Criteria	Ramachandran S., Rajendran C., Amirthalingam V.	International Journal of Pavement Research and Technology	2019	12	3	10.1007/s42947-019-0039-7	4
Deterministic and stochastic life-cycle cost analysis for Otta seal surface treatment on low volume roads	Nahvi A., Zhang Y., Arabzadeh A., Ceylan H., Kim S., Gransberg D.D., Jahren C.T., Gushgari S.Y.	International Journal of Pavement Research and Technology	2019	12	1	10.1007/s42947-019-0013-4	4
Who Owns My Autonomous Vehicle? Ethics and Responsibility in Artificial and Human Intelligence	Harris J.	Cambridge Quarterly of Healthcare Ethics	2018	27	4	10.1017/S0963180118000038	4
From electromagnetic smog to electromagnetic chaos. to evaluating the hazards of mobile communication for health of the population	Grigoriev Yu.G.	Medical Radiology and Radiation Safety	2018	63	3	10.12737/article_5b168a752d92b1.01176625	4
Life cycle cost and benefit analysis of low carbon vehicle technologies	Lopez N.S., Soliman J., Biona J.B.M.	Green Energy and Technology	2018	0	9789811083921	10.1007/978-981-10-8393-8_5	4
Mermaid: A Shellfish Sanitation model providing additional metrics for the classification of shellfish growing areas of Virginia (USA), managed by the direct rule method	Conte F.S., Ahmadi A.	Applied Engineering in Agriculture	2017	33	6	10.13031/aea.12355	4
Using enhanced econometric techniques to verify the service life of asset interventions	Bardaka E., Labi S., Haddock J.	Transportation Research Record	2014	2431	1	10.3141/2431-03	4
Evaluation of INAA-anticoincidence counting for measuring nanogram levels of vanadium in relatively high-salt nutritional reference materials	Zhang W., Chatt A.	Journal of Radioanalytical and Nuclear Chemistry	2014	299	3	10.1007/s10967-013-2854-7	4
Modelling character knowledge in plan-based interactive narrative to extend accomodative mediation	Robertson J., Young R.M.	AAAI Workshop - Technical Report	2013	WS-13-21			4
Interest of modelling in rheumatoid arthritis	Beresniak A., Dupont D.M., Becker J.-C., Merkesdal S.	Clinical and Experimental Rheumatology	2012	30	4 SUPPL.73		4
Interview: The story of Advanced BioHealing: Commercializing bioengineered tissue products	Tozer D.	Regenerative Medicine	2011	6	2	10.2217/rme.11.1	4
Digital image processing methods for assessing bridge painting rust defects and their limitations	Lee S., Chang L.-M.	Proceedings of the 2005 ASCE International Conference on Computing in Civil Engineering	2005				4
Comparing the use of artificial neural networks and case-based reasoning in modeling bridge deterioration	Morcous G.	Proceedings, Annual Conference - Canadian Society for Civil Engineering	2002	2002			4
Expert system to analyze hazardous intersections	Spring Gary S.	Microcomputers in civil engineering	1988	3	4		4
A deadly wait for U.S. health insurance coverage-sitting on the couch with malaria	Schultz J.S., Atherly A.J., Henao-Martinez A.F.	American Journal of Tropical Medicine and Hygiene	2018	99	1	10.4269/ajtmh.18-0010	3
An approach to approximating contributions received from supermarkets by food banks	Brock III L.G., Davis L.B.	62nd IIE Annual Conference and Expo 2012	2012				3
London 2012: Prescribing for athletes in ophthalmology	Nicholson R.G.H., Thomas G.P.L., Potter M.J., Norris J.H.	Eye (Basingstoke)	2012	26	8	10.1038/eye.2012.139	3
An intelligent system for generation of automatic flight operation plans for the satellite control activities at INPE	Cardoso L.S., Ferreira M.G.V., Orlando V.	SpaceOps 2006 Conference	2006				3
Use of genetic algorithms for optimal policies of M&R in a bridge network	Alonso F.A., Casas J.R., Nazar M.	Proceedings of the 3rd International Conference on Bridge Maintenance, Safety and Management - Bridge Maintenance, Safety, Management, Life-Cycle Performance and Cost	2006			10.1201/b18175-23	3
Cardiac rhythm management: The shape of things to come	Hidefjall P.	Current Opinion in Cardiology	2006	21	1	10.1097/01.hco.0000198979.63260.42	3
Limitations on the uses of multimedia exposure measurements for multipathway exposure assessment--part i: Handling observations below detection limits	Clayton C.A., Mosquin P.L., Pellizzari E.D., Quackenboss J.J.	Quality assurance (San Diego, Calif.)	2004	10	2021-04-03	10.1080/10529410390892133	3
Planning prosthetic and orthotic programmes to aid developing countries	Peizer E.	Prosthetics and Orthotics International	1977	1	2	10.3109/03093647709164620	3
Quantification of glyphosate and other organophosphorus compounds in human urine via ion chromatography isotope dilution tandem mass spectrometry	Schütze A., Morales-Agudelo P., Vidal M., Calafat A.M., Ospina M.	Chemosphere	2021	274		10.1016/j.chemosphere.2020.129427	2
The trilogy of sars-cov-2 in pediatrics (Part 1): Acute covid-19 in special populations	Parsons S., Van Tran L.	Journal of Pediatric Pharmacology and Therapeutics	2021	26	3	10.5863/1551-6776-26.3.220	2
Chorioretinal Toxicity of Perfluorooctane (Ala Octa): Results From 48 Surgical Procedures in Geneva	Tobalem S.J., Weinberger A., Kropp M., Malcles A., Jonescu-Cuypers C., Souteyrand G., Thumann G.	American Journal of Ophthalmology	2020	218		10.1016/j.ajo.2020.05.014	2
An optimization approach for deployment of intelligent transportation systems wrong-way driving countermeasures	Sandt A., Al-Deek H.	Journal of Intelligent Transportation Systems: Technology, Planning, and Operations	2020	24	1	10.1080/15472450.2019.1677160	2
Estimation of Air Pollution Concentration in Sub-urban of Chennai City and Validation of the Same Using Air Quality Models	Sudarsan J.S., Saravana Kumar R., Prasanna K., Karthick S., Suprajha G.S.	Advances in Intelligent Systems and Computing	2020	1056		10.1007/978-981-15-0199-9_52	2
World's first mass implementation of ultra-high-speed ESP systems in salym group of fields, Western Siberia, Russia	Shakirov A., Alexeev Y., Gorlov A.	Society of Petroleum Engineers - SPE Gulf Coast Section Electric Submersible Pumps Symposium 2019, ESP 2019	2019				2
Functional dynamic radiography with computer analysis-for physiological chest imaging and kinematic joint imaging	Sanada S.	Quantitative Imaging in Medicine and Surgery	2017	7	6	10.21037/qims.2017.12.01	2
Risk induced by the uncatalogued space debris population in the presence of large constellations	Revelin B., Dolado-Perez J.-C.	JBIS - Journal of the British Interplanetary Society	2017	70	2021-04-02		2
Expert sistem for making decisions about emergency and safety in case of adverse meteorological conditions [Sistema experto para tomar decisiones de emergencias y seguridad ante meteorología adversa]	Santacreu-Ríos L.J., Talavera-Ortiz A., Aguasca-Colomo R., Galván-González B.J.	Dyna (Spain)	2015	90	5	10.6036/7469	2
Case-based reasoning system for screening falling risk of Thai elderly	Rueangsirarak W., Chakpitak N., Meksamoot K., Pothongsunun P.	JICTEE 2014 - 4th Joint International Conference on Information and Communication Technology, Electronic and Electrical Engineering	2014			10.1109/JICTEE.2014.6804094	2
Microscope with 3-D mapping capabilities for planetary exploration applications	Doucet M., Dietrich P., Châteauneuf F.	Proceedings of SPIE - The International Society for Optical Engineering	2012	8550		10.1117/12.980886	2
Help for application of the law about patients’ rights and the end of life [Aide à l'application de la loi relative aux droits de malades et à la fin de vie]	Grouille D., Sardin B., Preux P.-M., Terrier G.	Medecine Palliative	2012	11	6	10.1016/j.medpal.2011.11.005	2
A rule-based expert system framework for small water systems: Proof-of-concept	Jayanty S., Ziegler U.M., Ernest A.	Civil Engineering and Environmental Systems	2008	25	2	10.1080/10485250801908884	2
Red blood cell transfusion in emergency [Transfusion érythrocytaire en urgence]	Riou B.	Reanimation	2003	12	8	10.1016/j.reaurg.2003.10.001	2
INTEMOR real-time intelligent monitoring and incident prevention system - Efficient application of artificial intelligence and computer technology in safety	Rao M., Xu Y., Peng Z.	Process in Safety Science and Technology Part A	2002	3			2
Fathers anonymous: beyond the best interests of the sperm donor.	Annas G.J.	Child welfare	1981	60	3		2
Limb deficiencies and prosthetic devices	Downie G.R.	Orthopedic Clinics of North America	1976	7	2		2
A Phase I/II Clinical Trial to evaluate the efficacy of baricitinib to prevent respiratory insufficiency progression in onco-hematological patients affected with COVID19: A structured summary of a study protocol for a randomised controlled trial	Moreno-González G., Mussetti A., Albasanz-Puig A., Salvador I., Sureda A., Gudiol C., Salazar R., Marin M., Garcia M., Navarro V., de la Haba Vaca I., Coma E., Sanz-Linares G., Dura X., Fontanals S., Serrano G., Cruz C., Mañez R.	Trials	2021	22	1	10.1186/s13063-021-05072-4	1
Neurorobotic fusion of prosthetic touch, kinesthesia, and movement in bionic upper limbs promotes intrinsic brain behaviors	Marasco P.D., Hebert J.S., Sensinger J.W., Beckler D.T., Thumser Z.C., Shehata A.W., Williams H.E., Wilson K.R.	Science Robotics	2021	6	58	10.1126/scirobotics.abf3368	1
The potential use of artificial intelligence in the therapy of borderline personality disorder	Szalai J.	Journal of Evaluation in Clinical Practice	2021	27	3	10.1111/jep.13530	1
Daily rainfall estimates considering seasonality from a MODWT-ANN hybrid model	Gomes E.P., Blanco C.J.C.	Journal of Hydrology and Hydromechanics	2021	69	1	10.2478/johh-2020-0043	1
Multimodal Fusion of Sentinel 1 Images and Social Media Data for Snow Depth Estimation	Mantsis D.F., Bakratsas M., Andreadis S., Karsisto P., Moumtzidou A., Gialampoukidis I., Karppinen A., Vrochidis S., Kompatsiaris I.	IEEE Geoscience and Remote Sensing Letters	2020			10.1109/LGRS.2020.3031866	1
Extending the body ownership to affective experience of an embodied artificial hand: A power spectra investigation	Crivelli D., Balconi M.	Multisensory Research	2020			10.1163/22134808-bja10037	1
A Bayesian network-based decision framework for managing bridge scour risk	Maroni A., Tubaldi E., Val D., McDonald H., Lothian S., Riches O., Zonta D.	Proceedings of SPIE - The International Society for Optical Engineering	2020	11379		10.1117/12.2558016	1
Circadian sleep disruption and cancer risk	Hakki Onen S., Onen F.	Chronobiology in Medicine	2019	1	4	10.33069/cim.2019.0022	1
Special P&A with resin and microcement pumped from interception well due to multi-string collapse	Campos G., Piedade T.S., Ramos A.C., Anjos J.L., Azevedo A.C., Abdu J.P.S., Terra F.S., Silva L.P.	Proceedings of the Annual Offshore Technology Conference	2019	2019-May			1
Numerical analysis of automated anomaly detection algorithms for satellite telemetry	Schlag L., O’meara C., Wickler M.	15th International Conference on Space Operations, 2018	2018			10.2514/6.2018-2534	1
Analyzing Implementation of Greenhouse Gas Emissions Reduction Tools and Systems on Businesses and Employees	Monghasemi S., Abdallah M., Tawfik A., Clevenger C.	International Conference on Transportation and Development 2018: Planning, Sustainability, and Infrastructure Systems - Selected Papers from the International Conference on Transportation and Development 2018	2018			10.1061/9780784481561.026	1
Comparative Analysis of Phonetic Algorithms Applied to Spanish	Fuentes A.A.G., Parra I.P., Quevedo-Torrero J.U., Perez R.D.	Proceedings - 2016 International Conference on Computational Science and Computational Intelligence, CSCI 2016	2017			10.1109/CSCI.2016.0223	1
Rapid vulnerability assessment of naval structures subjected to localised blast	Neto L.B., Saleh M., Pickerd V., Yiannakopoulos G., Mathys Z., Reid W.	RINA, Royal Institution of Naval Architects - PACIFIC 2017 International Maritime Conference	2017				1
Determination of phosphate concentration and pH in artificial tear drops [Determinación de la concentración de fosfatos y pH en los colirios de lágrima artificial]	de Frutos-Lezaun M., Martínez-Soroa I., Ostra Beldarrain M., Egia Zurutuza A., Irastorza Larburu M.B., Fernandez Iriarte A., Bachiller Cacho M.P.	Archivos de la Sociedad Espanola de Oftalmologia	2016	91	8	10.1016/j.oftal.2016.01.018	1
Development and validation of simultaneous analysis of minerals and toxic elements in foods by ICP-MS	Yutani A., Kishi E., Ozaki A., Shinya M., Ooshima T., Yamano T.	Journal of the Food Hygienic Society of Japan	2016	57	2	10.3358/shokueishi.57.57	1
The natech: Right-to-know as space-time puzzle	Macey G.P.	Risk Analysis of Natural Hazards: Interdisciplinary Challenges and Integrated Solutions	2016			10.1007/978-3-319-22126-7_14	1
Optimal location of series FACTS device using PSO technique to reduce the losses and to enhance power transfer capability in a power system	Surendra U., Parthasarathy S.S.	Lecture Notes in Electrical Engineering	2014	248 LNEE		10.1007/978-81-322-1157-0_87	1
Minimising uncertainty in long-term prediction of bridge element	Lee J., Blumenstein M., Guan H., Loo Y.-C.	Engineering, Construction and Architectural Management	2013	20	2	10.1108/09699981311303008	1
MPE, the German lunar mobile payload element	Hofmann P., Haarmann R., Richter L., Mühlbauer Q., Claasen F., Henn N.	62nd International Astronautical Congress 2011, IAC 2011	2011	2			1
Improving the reliability of a bridge deterioration model for a decision support system using artificial intelligence	Lee J., Guan H., Blumenstein M., Loo Y.-C.	Structural Health Monitoring in Australia	2011				1
Resources for wounded warriors with major traumatic limb loss	McFarland L.V., Choppa A.J., Betz K., Pruden J.D., Reiber G.E.	Journal of Rehabilitation Research and Development	2010	47	4	10.1682/jrrd.2009.02.0017	1
Integrated water distribution network risk assessment and management	Christodoulou S., Aslani P., Deligianni A.	Materials, Experimentation, Maintenance and Rehabilitation - Proceedings of the 10th East Asia-Pacific Conference on Structural Engineering and Construction, EASEC 2010	2006				1
Applying information modeling for protecting enterprise assets from threats	Fortier S.C., Volk J.H.	2006 IEEE International Conference on Computational Cybernetics, ICCC	2006			10.1109/ICCCYB.2006.305721	1
Comparative evaluation of nitrate removal technologies	Darbi A., Viraraghavan T., Butler R., Corkal D.	Conference Proceedings - Joint 2002 CSCE/ASCE International Conference on Environmental Engineering - An International Perspective on Environmental Engineering	2002				1
Breastfeeding in emergencies.	Kelly M.	Dialogue on diarrhoea	1995		59		1
Women and AIDS.	Balaji L.N.	Journal of the Indian Medical Association	1994	92	1		1
Automated radar behaviour analysis using neural network architectures	Whittington G., Spracklen T., Haugh J., Faulkner H.	Proceedings of SPIE - The International Society for Optical Engineering	1993	1965		10.1117/12.152521	1
Constrained rational agency	D'Ambrosio Bruce, Fehling Michael R.	Proceedings of the IEEE International Conference on Systems, Man and Cybernetics	1990				1
Problems associated with the establishment of maximum nutrient limits in infant formula	Miller S.A.	Journal of Nutrition	1989	119	12 SUPPL.	10.1093/jn/119.12_suppl.1764	1
FUTURE TRENDS IN SOFTWARE DEVELOPMENT.	Southerland Elizabeth, Spooner Charles S.		1985				1
A better start.	Dupont J.	The IDRC reports / International Development Research Centre = Le CRDI informe / Centre de recherches pour le developpement international	1982	11	2		1
Evaluation of Flexible Pavement Performance Models in Mississippi: A Neural Network Approach	Duckworth P., Yasarer H., Najjar Y.	Lecture Notes in Civil Engineering	2022	164		10.1007/978-3-030-77230-7_15
Legal Issues for Artificial Floating Islands	Flikkema M.M.B., Lin F.-Y., van der Plank P.P.J., Koning J., Waals O.	Frontiers in Marine Science	2021	8		10.3389/fmars.2021.619462
The Clinical Information Systems Response to the COVID-19 Pandemic	Reeves J.J., Pageler N.M., Wick E.C., Melton G.B., Tan Y.-H.G., Clay B.J., Longhurst C.A.	Yearbook of medical informatics	2021	30	1	10.1055/s-0041-1726513
A survey of color image watermarking: State-of-the-art and research directions	Mahto D.K., Singh A.K.	Computers and Electrical Engineering	2021	93		10.1016/j.compeleceng.2021.107255
Influence of Visual Stimulation-Induced Passive Reproduction of Motor Images in the Brain on Motor Paralysis After Stroke	Aoyama T., Kanazawa A., Kohno Y., Watanabe S., Tomita K., Kaneko F.	Frontiers in Human Neuroscience	2021	15		10.3389/fnhum.2021.674139
Innovative and Promising Strategies to Enhance Effectiveness of Immunotherapy for CNS Tumors: Where Are We?	Quintarelli C., Camera A., Ciccone R., Alessi I., Del Bufalo F., Carai A., Del Baldo G., Mastronuzzi A., De Angelis B.	Frontiers in Immunology	2021	12		10.3389/fimmu.2021.634031
Explainable AI for COVID-19 CT Classifiers: An initial comparison study	Ye Q., Xia J., Yang G.	Proceedings - IEEE Symposium on Computer-Based Medical Systems	2021	2021-June		10.1109/CBMS52027.2021.00103
The Influence of Convergence Design Lessons Using Artificial Intelligence(AI) on Middle School Students' Self-Directed Learning: Focusing on Game Design Class that Removes Space Debris	Kim H.	Archives of Design Research	2021	34	2	10.15187/adr.2021.05.34.2.89
(In) access to artificial limbs: The patient's perspective according to the war amps of Canada	Petlock A., DiMario K.	Canadian Prosthetics and Orthotics Journal	2021	4	2	10.33137/CPOJ.V4I2.35972
Abortion Rights after Artificial Wombs: Why Decriminalisation is Needed Ahead of Ectogenesis	Horn C.	Medical Law Review	2021	29	1	10.1093/medlaw/fwaa042
Intuitive behavior: The operation of reinforcement learning in generative design processes	Wang D., Snooks R.	Projections - Proceedings of the 26th International Conference of the Association for Computer-Aided Architectural Design Research in Asia, CAADRIA 2021	2021	1
Is the legal framework by itself enough for successful WHO code implementation? A case study from Ethiopia	Laillou A., Gerba H., Zelalem M., Moges D., Abera W., Chuko T., Getahun B., Kahsay H., Chitekwe S.	Maternal and Child Nutrition	2021	17	1	10.1111/mcn.13059
Development of a 4.75 mm asphalt mixture design for Implementation in Louisiana DOTD Specifications	Salari S., Cooper S., III, Mohammad L.N., Barghabany P.	International Journal of Pavement Research and Technology	2020	13	6	10.1007/s42947-020-6014-5
Breaking the Memory Wall for AI Chip with a New Dimension	Tam E., Jiang S., Duan P., Meng S., Pang Y., Huang C., Han Y., Xie J., Cui Y., Yu J., Lu M.	SEEDA-CECNSM 2020 - 5th South-East Europe Design Automation, Computer Engineering, Computer Networks and Social Media Conference	2020			10.1109/SEEDA-CECNSM49515.2020.9221795
Performance of hot and cold recycled mixtures with high reclaimed asphalt pavement content	Arámbula-Mercado E., Chavarro-Muñoz S.J., Hu S., Moseley H.	Transportation Research Record	2020	2674	9	10.1177/0361198120931510
Simulation and estimation of the amount of dust in industry with perceptron multi-layer neural network model (Case study: Sabzevar cement factory)	Keykhosravi S.S., Nejadkoorki F., Amintoosi M.	Iran Occupational Health	2020	17	1
Modeling Methods Complex Computer Systems	Domukhovsky N., Leichuk D., Ponomareva E.	Proceedings - 2020 Ural Symposium on Biomedical Engineering, Radioelectronics and Information Technology, USBEREIT 2020	2020			10.1109/USBEREIT48449.2020.9117786
Project trailer: Tandem of rover and associated wain for lunar extended roaming	Weiss P., Peer M., Singh N., Chalal T., Beurthey T., Imhof B., Davenport R., Waclavicek R., Sonsalla R., Cordes F., Schulz C., Babeland J., Zwick M.	Proceedings of the International Astronautical Congress, IAC	2020	2020-October
Improving satellite on-board orbit estimation with artificial neural networks	Mihai S.-S., Pandele A., Selaru D., Trusculescu M.F., Balan M., Dragasanu C.G.	Proceedings of the International Astronautical Congress, IAC	2020	2020-October
EU software regulations: The new normal or innovation stagnation?	Monroe J.W.	Medical Writing	2020	29	3
Should Electronic Medical Records Be an Alternative to Reference Intervals for Interpretation of Laboratory Results in Geriatric Subjects?	Datta S.	Advances in Intelligent Systems and Computing	2020	1205 AISC		10.1007/978-3-030-50838-8_28
Information and communication technology used by people with lower limb loss in Slovenia	Debeljak M., Vidmar G., Matjačic Z., Burger H.	International Journal of Rehabilitation Research	2020	43	2	10.1097/MRR.0000000000000405
The application of cognitive science in military science- A narrative review	Ahmadi K., Javidi N.	Journal of Military Medicine	2020	22	1	10.30491/JMM.22.1.85
Design and evaluation of miniaturized solenoid actuators for providing sensory feedback for upper limb amputee	Huang H., Li T., Antfolk C., Justiz J., Enz C., Koch V.M.	ACTUATOR 2018 - 16th International Conference and Exhibition on New Actuators and Drive Systems, Conference Proceedings	2018
Digital diplomacy: The use of space technologies in enhancing compliance to international regimes	Chiu S.W.	Proceedings of the International Astronautical Congress, IAC	2018	2018-October
A cross-asset management for transportation infrastructure systems	Alyami Z., Nahidi S., Torres-Machi C., Tighe S.L.	6th CSCE-CRC International Construction Specialty Conference 2017 - Held as Part of the Canadian Society for Civil Engineering Annual Conference and General Meeting 2017	2017	1
Fiscal commitments to encourage ppp projects in transport infrastructure	Nose N., Queiroz C., Nose M.	Transport Infrastructure and Systems - Proceedings of the AIIT International Congress on Transport Infrastructure and Systems, TIS 2017	2017			10.1201/9781315281896-36
In silico trials of diabetes technologies: Artificial pancreas, insulin molecules and glucose sensors [Trial in silico di tecnologie per il diabete: Pancreas artificiale, molecole di insulina e sensori di glucosio]	Cobelli C., Dalla Man C., Facchinetti A., Schiavon M., Visentin R.	Giornale Italiano di Diabetologia e Metabolismo	2016	36	3
Artificial UV radiation as a result of welding and uveal melanoma A scientific evaluation of association based on the German occupational disease regulations [Künstliche UV-strahlung durch Schweißen und aderhaut-melanome: Eine wissenschaftliche bewertung des zusammenhangs auf basis des deutschen berufskrankheitenrechts]	Hiller J., Drexler H., Weistenhöfer W.	Arbeitsmedizin Sozialmedizin Umweltmedizin	2016	51	3
Considerations for the long-term sustainability of outer space activities	Yoshitomi S.	Proceedings of the International Astronautical Congress, IAC	2015	4
Opportunities of an open-source global sensor network monitoring the radio spectrum for the (NEW) space community	Hornig A., Birkeland R., Kühn S., Przyszlak M., Beyermann U., Bausch L., Flohr J., Schupikov M., Muszytowski S., Sisman G., Pinaya B.	Proceedings of the International Astronautical Congress, IAC	2015	5
Pricing Procedure in Accordance with Characteristic of Parking Utilization - Analysis Example of Massive Parking Accounting Data	Enoki Y., Ito T., Kanamori R.	AAAI Workshop - Technical Report	2015	WS-15-05
1,2-Dichloroethylene	Devi S.S., Mehendale H.M.	Encyclopedia of Toxicology: Third Edition	2014			10.1016/B978-0-12-386454-3.00306-7
From lower limb injuries to bionic prosthesis: Experience of three French soldiers [De l'amputation transfémorale à la prothèse bionique: Expérience de trois militaires français]	Thomas-Pohl M., Rogez D., Thefenne L., Azoulay D., Lapeyre E.	Lettre de Medecine Physique et de Readaptation	2013	29	4	10.1007/s11659-013-0369-9
Computational GIS and agent-based model development for routing optimization to facilitate pavement condition data collection	Sanabria N.M., Kalhor E., Valentin V., Bogus S.M., Zhang G.	Computing in Civil Engineering - Proceedings of the 2013 ASCE International Workshop on Computing in Civil Engineering	2013			10.1061/9780784413029.047
Inspection achievements of cogeneration process for CEMS audit in Taiwan	Tseng T.K., Tsai J.-H., Su J.-S., Zhu R.-J., Chen S.-W., Chien T.W.	Air and Waste Management Association - Power Plant Air Pollutant Control "MEGA" Symposium 2012	2012	2
The effect of artificial gravity during short-term exposure to simulated microgravity on cardiovascular responses to orthostatic stress	Fitzgibbon L.K., Hughson R.L.	62nd International Astronautical Congress 2011, IAC 2011	2011	1
Toward addressing human behavior with observational uncertainty in security games	Pita J., Yang R., Tambe M., John R.	AAAI Workshop - Technical Report	2011	WS-11-06
Measurement of autonomous operation	Hamel W.	Performance Metrics for Intelligent Systems (PerMIS) Workshop	2010			10.1145/2377576.2377598
EPA "missing an opportunity" with E15 market bifurcation	White R.	Automotive Industries AI	2010	190	10
Quantitative analysis of traffic conflicts in traffic impact studies	Lei D., Kuan Y.X.	17th ITS World Congress	2010
Development of GIS spatial database as decision support tool in spatial planning a case study in Majalengka Regency, Indonesia	Erfianto B., Ilhamdaniah	10th International Conference on Design and Decision Support Systems, DDSS 2010	2010
A non-binding guide to the artificial optical radiation directive	O'Hagan J., Khazova M., Pearson A.	The World's Leading Conference on Laser Safety, ILSC 2009 - International Laser Safety Conference	2009			10.2351/1.5056674
An optimization model for selecting bus stops for ada improvements	Wu W., Gan A., Shen D., Cevallos F.	15th World Congress on Intelligent Transport Systems and ITS America Annual Meeting 2008	2008	2
Human resource capacity building on TB laboratory work for TB control program - Through the experience of international TB laboratory training course for TB control at the research institute of tuberculosis, JATA, Japan	Fujiki A., Kato S.	Kekkaku	2008	83	6
Brainstorming bionics	Merritt R.	Electronic Engineering Times	2007		1490
Smart unattended sensor networks with scene understanding capabilities	Kuvich G.	Proceedings of SPIE - The International Society for Optical Engineering	2006	6231		10.1117/12.662240
Smarter prosthetics [biohybrid limbs]	Evans-Pughe C.	Engineering and Technology	2006	1	3	10.1049/et:20060302
Querying non-uniform image databases for biometrics-related identification applications	Zhang Z.	Sensor Review	2006	26	2	10.1108/02602280610652712
The Beijing ITS-TAP project: Mitigation of traffic environmental impact, acting on bus transport management, traffic limitations and air quality monitoring	Mazzon M.	13th World Congress on Intelligent Transport Systems and Services	2006
Risk associated with Enterobacter sakazakii in powdered milk formula [Risico's verbonden aan enterobacter sakazakii in zuigelemgenvoeding]	Uyttendaele M., Herman L., Daube G., Lauwers S., Vandenplas Y., Saegerman C., Debevere J.	Tijdschrift voor Geneeskunde	2006	62	1	10.2143/tvg.62.1.5002358
A viewpoint on embodied synthetic agency	Rouly O.C.	AAAI Fall Symposium - Technical Report	2004	FS-04-05
Release from regulatory control	Cooper J.R.	Proceedings of the International Conference on Radioactive Waste Management and Environmental Remediation, ICEM	2003	2		10.1115/ICEM2003-4944
Expert system development in ill-structured domains: The application of artificial intelligence technology to diagnosis and assessment in the human services	Ravetz J.	Computers in Human Services	1993	9	2021-04-03	10.1300/J407v09n03_16
Metallurgical Evaluation of Steam Aged LCCC devices following Solderability Testing	Dunn B.D.	Soldering & Surface Mount Technology	1993	5	3	10.1108/eb037838
The couple's choices.	Seewald R.	Integration (Tokyo, Japan)	1993		35
'Organization construction set'-modeling organizations with visual agents	Griggs K.A.	Proceedings of the Annual Hawaii International Conference on System Sciences	1993	4		10.1109/HICSS.1993.284200
Quantitative evaluation of Pb-Zn mine wastes for subgrade disposal: Characterization versus classification in a superfund environment	Logsdon Mark J., Basse Barbara		1991
Bureau of Reclamation's High Plains States Ground Water Recharge Program	Glenn B.P.		1989
Law No. 35/1988 on assisted reproduction procedures, 22 November 1988.	[No author name available]	Annual review of population law	1988	15
EXPERT SYSTEM FOR THE ADMINISTRATION OF THE ACREAGE LIMITATION PROVISION OF THE RECLAMATION REFORM ACT OF 1982.	Berkowitz Linda, Strzepek Kenneth		1987
Biomaterials Entrepreneurship	Ellis J.R.	Journal of Biomaterials Applications	1987	2	3	10.1177/088532828700200302
DESIGN CONSIDERATIONS FOR THE IN VITRO TESTING OF CARDIOVASCULAR PROSTHESES.	Strope Elaine R.	Technical Papers, Regional Technical Conference - Society of Plastics Engineers	1986
Reactors and environment [REAKTOREN UND UMWELT]	Hoerning H.	ENERGIE	1976	28	2021-07-06

## Sheet: Accepted after reading title
Title	Authors	Source Title	Publication Year	Volume	Issue	DOI	Total Citations
Psychologically induced cooling of a specific body part caused by the illusory ownership of an artificial counterpart	Moseley, G. Lorimer; Olthof, Nick; Venema, Annemeike; Don, Sanneke; Wijers, Marijke; Gallace, Alberto; Spence, Charles	PROCEEDINGS OF THE NATIONAL ACADEMY OF SCIENCES OF THE UNITED STATES OF AMERICA	2008	105	35	10.1073/pnas.0803768105	325
Threatening a rubber hand that you feel is yours elicits a cortical anxiety response	Ehrsson, H. Henrik; Wiech, Katja; Weiskopf, Nikolaus; Dolan, Raymond J.; Passingham, Richard E.	PROCEEDINGS OF THE NATIONAL ACADEMY OF SCIENCES OF THE UNITED STATES OF AMERICA	2007	104	23	10.1073/pnas.0610011104	239
Upper limb amputees can be induced to experience a rubber hand as their own	Ehrsson, H. Henrik; Rosen, Birgitta; Stockselius, Anita; Ragno, Christina; Kohler, Peter; Lundborg, Goran	BRAIN	2008	131		10.1093/brain/awn297	203
From Part- to Whole-Body Ownership in the Multisensory Brain	Petkova, Valeria I.; Bjornsdotter, Malin; Gentile, Giovanni; Jonsson, Tomas; Li, Tie-Qiang; Ehrsson, H. Henrik	CURRENT BIOLOGY	2011	21	13	10.1016/j.cub.2011.05.022	183
The Illusion of Owning a Third Arm	Guterstam, Arvid; Petkova, Valeria I.; Ehrsson, H. Henrik	PLOS ONE	2011	6	2	10.1371/journal.pone.0017208	127
Crossmodal congruency measures of lateral distance effects on the rubber hand illusion	Zopf, Regine; Savage, Greg; Williams, Mark A.	NEUROPSYCHOLOGIA	2010	48	3	10.1016/j.neuropsychologia.2009.10.028	83
Ventral Premotor Cortex May Be Required for Dynamic Changes in the Feeling of Limb Ownership: A Lesion Study	Zeller, Daniel; Gross, Catharina; Bartsch, Andreas; Johansen-Berg, Heidi; Classen, Joseph	JOURNAL OF NEUROSCIENCE	2011	31	13	10.1523/JNEUROSCI.5154-10.2011	80
Forearm amputees' views of prosthesis use and sensory feedback	Wijk, Ulrika; Carlsson, Ingela	JOURNAL OF HAND THERAPY	2015	28	3	10.1016/j.jht.2015.01.013	46
Ownership of an artificial limb induced by electrical brain stimulation	Collins, Kelly L.; Guterstam, Arvid; Cronin, Jeneva; Olson, Jared D.; Ehrsson, H. Henrik; Ojemann, Jeffrey G.	PROCEEDINGS OF THE NATIONAL ACADEMY OF SCIENCES OF THE UNITED STATES OF AMERICA	2017	114	1	10.1073/pnas.1616305114	43
Body visual discontinuity affects feeling of ownership and skin conductance responses	Tieri, Gaetano; Tidoni, Emmanuele; Pavone, Enea Francesco; Aglioti, Salvatore Maria	SCIENTIFIC REPORTS	2015	5		10.1038/srep17139	39
The Importance of Synchrony and Temporal Order of Visual and Tactile Input for Illusory Limb Ownership Experiences - An fMRI Study Applying Virtual Reality	Bekrater-Bodmann, Robin; Foell, Jens; Diers, Martin; Kamping, Sandra; Rance, Mariela; Kirsch, Pinar; Trojan, Joerg; Fuchs, Xaver; Bach, Felix; Cakmak, Hueseyin Kemal; Maass, Heiko; Flor, Herta	PLOS ONE	2014	9	1	10.1371/journal.pone.0087013	36
Defensive activation during the rubber hand illusion: Ownership versus proprioceptive drift	Riemer, Martin; Bublatzky, Florian; Trojan, Joerg; Alpers, Georg W.	BIOLOGICAL PSYCHOLOGY	2015	109		10.1016/j.biopsycho.2015.04.011	28
The sense of body ownership relaxes temporal constraints for multisensory integration	Maselli, Antonella; Kilteni, Konstantina; Lopez-Moliner, Joan; Slater, Mel	SCIENTIFIC REPORTS	2016	6		10.1038/srep30628	27
Neural correlates of the rubber hand illusion in amputees: A report of two cases	Schmalzl, Laura; Kalckert, Andreas; Ragno, Christina; Ehrsson, H. Henrik	NEUROCASE	2014	20	4	10.1080/13554794.2013.791861	27
My Third Arm: Shifts in Topography of the Somatosensory Homunculus Predict Feeling of an Artificial Supernumerary Arm	Schaefer, Michael; Heinze, Hans-Jochen; Rotte, Michael	HUMAN BRAIN MAPPING	2009	30	5	10.1002/hbm.20609	24
The role of functionality in the body model for self-attribution	Aymerich-Franch, Laura; Ganesh, Gowrishankar	NEUROSCIENCE RESEARCH	2016	104		10.1016/j.neures.2015.11.001	21
Decreased Corticospinal Excitability after the Illusion of Missing Part of the Arm	Kilteni, Konstantina; Grau-Sanchez, Jennifer; Veciana De Las Heras, Misericordia; Rodriguez-Fornells, Antoni; Slater, Mel	FRONTIERS IN HUMAN NEUROSCIENCE	2016	10		10.3389/fnhum.2010.00145	20
Ethical issues in neuroprosthetics	Glannon, Walter	JOURNAL OF NEURAL ENGINEERING	2016	13	2	10.1088/1741-2560/13/2/021002	15
Ownership and Agency of an Independent Supernumerary Hand Induced by an Imitation Brain-Computer Interface	Bashford, Luke; Mehring, Carsten	PLOS ONE	2016	11	6	10.1371/journal.pone.0156591	9
Multisensory correlations-Not tactile expectations-Determine the sense of body ownership	Guterstam, Arvid; Larsson, Dennis E. O.; Zeberg, Hugo; Ehrsson, H. Henrik	PLOS ONE	2019	14	2	10.1371/journal.pone.0213265	8
Relationship of prosthesis ownership and phantom limb pain: results of a survey in 2383 limb amputees	Bekrater-Bodmann, Robin; Reinhard, Iris; Diers, Martin; Fuchs, Xaver; Flor, Herta	PAIN	2021	162	2	10.1097/j.pain.0000000000002063	3
Modulation of the rubber hand illusion by transcranial direct current stimulation over the contralateral somatosensory cortex	Hornburger, Hannah; Nguemeni, Carine; Odorfer, Thorsten; Zeller, Daniel	NEUROPSYCHOLOGIA	2019	131		10.1016/j.neuropsychologia.2019.05.008	2
Characterization of the Sense of Agency over the Actions of Neural-machine Interface-operated Prostheses	Schofield, Jonathon S.; Shell, Courtney E.; Thumser, Zachary C.; Beckler, Dylan T.; Nataraj, Raviraj; Marasco, Paul D.	JOVE-JOURNAL OF VISUALIZED EXPERIMENTS	2019		143	10.3791/58702	2
Little evidence for an effect of the rubber hand illusion on basic movement	Reader, Arran T.; Trifonova, Victoria S.; Ehrsson, H. Henrik	EUROPEAN JOURNAL OF NEUROSCIENCE	2021			10.1111/ejn.15444	1
The rubber hand illusion is a fallible method to study ownership of prosthetic limbs	Zbinden, Jan; Ortiz-Catalan, Max	SCIENTIFIC REPORTS	2021	11	1	10.1038/s41598-021-83789-7	1
Duplication of the bodily self: a perceptual illusion of dual full-body ownership and dual self-location	Guterstam, Arvid; Larsson, Dennis E. O.; Szczotka, Joanna; Ehrsson, H. Henrik	ROYAL SOCIETY OPEN SCIENCE	2020	7	12	10.1098/rsos.201911	0
Synchronous Stimulation With Light and Heat Induces Body Ownership and Reduces Pain Perception	Cordier, Larissa; Fuchs, Xaver; Herpertz, Stephan; Trojan, Joerg; Diers, Martin	JOURNAL OF PAIN	2020	21	5-6	10.1016/j.jpain.2019.10.009	0
EQUIVALENCE OF THE CLASSICAL RUBBER HAND ILLUSION AND THE VIRTUAL HAND ILLUSION	Vorobeva, Viktoriia P.; Perepelkina, Olga S.; Arina, Galina A.	EKSPERIMENTALNAYA PSIKHOLOGIYA	2020	13	3	10.17759/exppsy.2020130303	0
Exploring the Impact of Machine-Learned Predictions on Feedback from an Artificial Limb	Parker, Adam S. R.; Edwards, Ann L.; Pilarski, Patrick M.	2019 IEEE 16TH INTERNATIONAL CONFERENCE ON REHABILITATION ROBOTICS (ICORR)	2019				0
Exploration of Lower Limb Body Schema Integration with Respect to Body-Proximal Robotics	Schuermann, T.; Overath, P.; Christ, O.; Vogt, J.; Beckerle, P.	2015 IEEE 1ST INTERNATIONAL FORUM ON RESEARCH AND TECHNOLOGIES FOR SOCIETY AND INDUSTRY (RTSI 2015) PROCEEDINGS	2015				0
High-performance neuroprosthetic control by an individual with tetraplegia	Collinger JL, Wodlinger B, Downey JE, Wang W, Tyler-Kabara EC, Weber DJ, McMorland AJ, Velliste M, Boninger ML, Schwartz AB.	Lancet	2013			10.1016/S0140-6736(12)61816-9
Agency and Performance of Reach-to-Grasp With Modified Control of a Virtual Hand: Implications for Rehabilitation	Nataraj R, Sanford S, Shah A, Liu M.	Front Hum Neurosci	2020			10.3389/fnhum.2020.00126
Differential experiences of embodiment between body-powered and myoelectric prosthesis users	Engdahl SM, Meehan SK, Gates DH.	Sci Rep	2020			10.1038/s41598-020-72470-0
Prostheses as extensions of the body: Progress and challenges	Niedernhuber M, Barone DG, Lenggenhager B.	Neurosci Biobehav Rev	2018			10.1016/j.neubiorev.2018.04.020
Perceptions of Self of Persons with Visible Artificial Devices : A Review of the Literature	Manabe Y, Iriguchi S, Terada M, Fujiwara M, Ito H, Locsin R.	J Med Invest	2019			10.2152/jmi.66.58
The rubber hand illusion and its application to clinical neuroscience	Ramakonar H, Franz EA, Lind CR.	J Clin Neurosci	2011			10.1016/j.jocn.2011.05.008
Mechanotactile Sensory Feedback Improves Embodiment of a Prosthetic Hand During Active Use	Shehata AW, Rehani M, Jassat ZE, Hebert JS.	Front Neurosci	2020			10.3389/fnins.2020.00263
DARPA investment in peripheral nerve interfaces for prosthetics, prescriptions, and plasticity	Naufel S, Knaack GL, Miranda R, Best TK, Fitzpatrick K, Emondi AA, Van Gieson E, McClure-Begley T.	J Neurosci Methods	2020			10.1016/j.jneumeth.2019.108539
'Robot' Hand Illusion under Delayed Visual Feedback: Relationship between the Senses of Ownership and Agency	Ismail MA, Shimada S.	PLoS One	2016			10.1371/journal.pone.0159619
How using brain-machine interfaces influences the human sense of agency	Caspar EA, De Beir A, Lauwers G, Cleeremans A, Vanderborght B.	PLoS One	2021			10.1371/journal.pone.0245191
Influence of implant and conventional prostheses on satisfaction and quality of life: A literature review. Part 2: Qualitative analysis and evaluation of the studies	Strassburger C, Kerschbaum T, Heydecke G.	Int J Prosthodont	2006
Advances in upper extremity prosthetics	Zlotolow DA, Kozin SH.	Hand Clin	2012			10.1016/j.hcl.2012.08.014
Embodied prosthetic arm stabilizes body posture, while unembodied one perturbs it	Imaizumi S, Asai T, Koyama S.	Conscious Cogn	2016			10.1016/j.concog.2016.08.019
Grasping Embodiment: Haptic Feedback for Artificial Limbs	Moore CH, Corbin SF, Mayr R, Shockley K, Silva PL, Lorenz T.	Front Neurorobot	2021			10.3389/fnbot.2021.662397
Influence of prosthetic and implant therapy on satisfaction and quality of life: a systematic literature review. Part 1--Characteristics of the studies	Strassburger C, Heydecke G, Kerschbaum T.	Int J Prosthodont	2004
Perceptual correlates of successful body-prosthesis interaction in lower limb amputees: psychometric characterisation and development of the Prosthesis Embodiment Scale	Bekrater-Bodmann R.	Sci Rep	2020			10.1038/s41598-020-70828-y
The rubber foot illusion	Crea S, D'Alonzo M, Vitiello N, Cipriani C.	J Neuroeng Rehabil	2015			10.1186/s12984-015-0069-6
Current rates of prosthetic usage in upper-limb amputees - have innovations had an impact on device acceptance?	Salminger S, Stino H, Pichler LH, Gstoettner C, Sturma A, Mayer JA, Szivak M, Aszmann OC.	Disabil Rehabil	2020			10.1080/09638288.2020.1866684
Effects of transcutaneous electrical nerve stimulation and visuotactile synchrony on the embodiment of an artificial hand	Asao A, Shibuya K, Yamada K, Kazama Y.	Exp Brain Res	2019			10.1007/s00221-018-5398-9
Advanced upper limb prosthetic devices: implications for upper limb prosthetic rehabilitation	Resnik L, Meucci MR, Lieberman-Klinger S, Fantini C, Kelty DL, Disla R, Sasson N.	Arch Phys Med Rehabil	2012			10.1016/j.apmr.2011.11.010
Illusory movement perception improves motor control for prosthetic hands	Marasco PD, Hebert JS, Sensinger JW, Shell CE, Schofield JS, Thumser ZC, Nataraj R, Beckler DT, Dawson MR, Blustein DH, Gill S, Mensh BD, Granja-Vazquez R, Newcomb MD, Carey JP, Orzell BM.	Sci Transl Med	2018			10.1126/scitranslmed.aao6990
Motor Control and Sensory Feedback Enhance Prosthesis Embodiment and Reduce Phantom Pain After Long-Term Hand Amputation	Page DM, George JA, Kluger DT, Duncan C, Wendelken S, Davis T, Hutchinson DT, Clark GA.	Front Hum Neurosci	2018			10.3389/fnhum.2018.00352
Absence of reliable physiological signature of illusory body ownership revealed by fine-grained autonomic measurement during the rubber hand illusion	Critchley HD, Botan V, Ward J.	PLoS One	2021			10.1371/journal.pone.0237282
A sensational illusion: vision-touch synaesthesia and the rubber hand paradigm	Aimola Davies AM, White RC.	Cortex	2013			10.1016/j.cortex.2012.01.007
The effect of similarities in skin texture and hand shape on perceived ownership of a fake limb	Haans A, Ijsselsteijn WA, de Kort YA.	Body Image	2008			10.1016/j.bodyim.2008.04.003
Subjective, behavioral, and physiological responses to the rubber hand illusion do not vary with age in the adult phase	Palomo P, Borrego A, Cebolla A, Llorens R, Demarzo M, Baños RM.	Conscious Cogn	2018			10.1016/j.concog.2017.10.014
Laterality in the rubber hand illusion	Ocklenburg S, Rüther N, Peterburs J, Pinnow M, Güntürkün O.	Laterality	2011			10.1080/13576500903483515
Vibrotactile stimulation promotes embodiment of an alien hand in amputees with phantom sensations	D'Alonzo M, Clemente F, Cipriani C.	IEEE Trans Neural Syst Rehabil Eng	2015			10.1109/TNSRE.2014.2337952
Vibrotactile sensory substitution elicits feeling of ownership of an alien hand	D'Alonzo M, Cipriani C.	PLoS One	2012			10.1371/journal.pone.0050756
A novel concept for a prosthetic hand with a bidirectional interface: a feasibility study	Cipriani C, Antfolk C, Balkenius C, Rosén B, Lundborg G, Carrozza MC, Sebelius F.	IEEE Trans Biomed Eng	2009			10.1109/TBME.2009.2031242
Hands only illusion: multisensory integration elicits sense of ownership for body parts but not for non-corporeal objects	Tsakiris M, Carpenter L, James D, Fotopoulou A.	Exp Brain Res	2010			10.1007/s00221-009-2039-3
Two Left Hands, Ten Interlaced Fingers: A New Rubber Hand Illusion	White RC, Bowen D, Dumbalska T, Hoeger K, Mok AY.	Perception	2016			10.1177/0301006615607248
Reaching with alien limbs: visual exposure to prosthetic hands in a mirror biases proprioception without accompanying illusions of ownership	Holmes NP, Snijders HJ, Spence C.	Percept Psychophys	2006			10.3758/bf03208768
Neurophysiology of slip sensation and grip reaction: insights for hand prosthesis control of slippage	Zangrandi A, D'Alonzo M, Cipriani C, Di Pino G.	J Neurophysiol	2021			10.1152/jn.00087.2021
Visual capture of action, experience of ownership, and the illusion of self-touch: a new rubber hand paradigm	Aimola Davies AM, White RC, Thew G, Aimola NM, Davies M.	Perception	2010			10.1068/p6610
That's near my hand! Parietal and premotor coding of hand-centered space contributes to localization and self-attribution of the hand	Brozzoli C, Gentile G, Ehrsson HH.	J Neurosci	2012			10.1523/JNEUROSCI.2660-12.2012
A novel method for assessing sense of body ownership using electroencephalography	Blefari ML, Cipriani C, Carrozza MC.	IEEE Trans Biomed Eng	2011			10.1109/TBME.2010.2076282
Neural interfaces for upper-limb prosthesis control: opportunities to improve long-term reliability	Judy JW.	IEEE Pulse	2012			10.1109/MPUL.2011.2181026
Judging the position of the artificial hand induces a "visual" drift towards the real one during the rubber hand illusion	Erro R, Marotta A, Tinazzi M, Frera E, Fiorio M.	Sci Rep	2018			10.1038/s41598-018-20551-6
The body beyond the body: expectation of a sensory event is enough to induce ownership over a fake hand	Ferri F, Chiarelli AM, Merla A, Gallese V, Costantini M.	Proc Biol Sci	2013			10.1098/rspb.2013.1140
Two hands are better than one: a new assessment method and a new interpretation of the non-visual illusion of self-touch	White RC, Aimola Davies AM, Davies M.	Conscious Cogn	2011			10.1016/j.concog.2011.03.021
Referral of sensation to an advanced humanoid robotic hand prosthesis	Rosén B., Ehrsson H.H., Antfolk C., Cipriani C., Sebelius F., Lundborg G.	Scandinavian Journal of Plastic and Reconstructive Surgery and Hand Surgery	2009	43	5	10.3109/02844310903113107	71
Perceptual embodiment of prosthetic limbs by transcutaneous electrical nerve stimulation	Mulvey M.R., Fawkner H.J., Radford H.E., Johnson M.I.	Neuromodulation	2012	15	1	10.1111/j.1525-1403.2011.00408.x	29
Revolutionizing prosthetics: Systems engineering challenges and opportunities	Burck J.M., Bigelow J.D., Harshbarger S.D.	Johns Hopkins APL Technical Digest (Applied Physics Laboratory)	2011	30	3		27
Revolutionizing Prosthetics - Phase 3	Ravitz A.D., McLoughlin M.P., Beaty J.D., Tenore F.V., Johannes M.S., Swetz S.A., Helder J.B., Katyal K.D., Para M.P., Fischer K.M., Gion T.C., Wester B.A.	Johns Hopkins APL Technical Digest (Applied Physics Laboratory)	2013	31	4		14
Revolutionizing prosthetics 2009 modular prosthetic limb-body interface: Overview of the prosthetic socket development	Moran C.W.	Johns Hopkins APL Technical Digest (Applied Physics Laboratory)	2011	30	3		13
Limb prosthetics-1970.	Wilson Jr. A.B.	Artificial limbs	1970	14	1		12
Patterned Stimulation of Peripheral Nerves Produces Natural Sensations with Regards to Location but Not Quality	Ortiz-Catalan M., Wessberg J., Mastinu E., Naber A., Branemark R.	IEEE Transactions on Medical Robotics and Bionics	2019	1	3	10.1109/TMRB.2019.2931758	11
Planning prosthetic and orthotic programmes to aid developing countries	Peizer E.	Prosthetics and Orthotics International	1977	1	2	10.3109/03093647709164620	3
Limb deficiencies and prosthetic devices	Downie G.R.	Orthopedic Clinics of North America	1976	7	2		2
Neurorobotic fusion of prosthetic touch, kinesthesia, and movement in bionic upper limbs promotes intrinsic brain behaviors	Marasco P.D., Hebert J.S., Sensinger J.W., Beckler D.T., Thumser Z.C., Shehata A.W., Williams H.E., Wilson K.R.	Science Robotics	2021	6	58	10.1126/scirobotics.abf3368	1
Extending the body ownership to affective experience of an embodied artificial hand: A power spectra investigation	Crivelli D., Balconi M.	Multisensory Research	2020			10.1163/22134808-bja10037	1
From lower limb injuries to bionic prosthesis: Experience of three French soldiers [De l'amputation transfémorale à la prothèse bionique: Expérience de trois militaires français]	Thomas-Pohl M., Rogez D., Thefenne L., Azoulay D., Lapeyre E.	Lettre de Medecine Physique et de Readaptation	2013	29	4	10.1007/s11659-013-0369-9
Smarter prosthetics [biohybrid limbs]	Evans-Pughe C.	Engineering and Technology	2006	1	3	10.1049/et:20060302

## Sheet: Accepted after reading abstract
Inclusion criteria: (Prosthetics) AND (describing a measure of ownership or agency) AND English
Title	Authors	Source Title	Publication Year	Volume	Issue	DOI	Total Citations
Psychologically induced cooling of a specific body part caused by the illusory ownership of an artificial counterpart	Moseley, G. Lorimer; Olthof, Nick; Venema, Annemeike; Don, Sanneke; Wijers, Marijke; Gallace, Alberto; Spence, Charles	PROCEEDINGS OF THE NATIONAL ACADEMY OF SCIENCES OF THE UNITED STATES OF AMERICA	2008	105	35	10.1073/pnas.0803768105	325
Threatening a rubber hand that you feel is yours elicits a cortical anxiety response	Ehrsson, H. Henrik; Wiech, Katja; Weiskopf, Nikolaus; Dolan, Raymond J.; Passingham, Richard E.	PROCEEDINGS OF THE NATIONAL ACADEMY OF SCIENCES OF THE UNITED STATES OF AMERICA	2007	104	23	10.1073/pnas.0610011104	239
Upper limb amputees can be induced to experience a rubber hand as their own	Ehrsson, H. Henrik; Rosen, Birgitta; Stockselius, Anita; Ragno, Christina; Kohler, Peter; Lundborg, Goran	BRAIN	2008	131		10.1093/brain/awn297	203
The Illusion of Owning a Third Arm	Guterstam, Arvid; Petkova, Valeria I.; Ehrsson, H. Henrik	PLOS ONE	2011	6	2	10.1371/journal.pone.0017208	127
Crossmodal congruency measures of lateral distance effects on the rubber hand illusion	Zopf, Regine; Savage, Greg; Williams, Mark A.	NEUROPSYCHOLOGIA	2010	48	3	10.1016/j.neuropsychologia.2009.10.028	83
Forearm amputees' views of prosthesis use and sensory feedback	Wijk, Ulrika; Carlsson, Ingela	JOURNAL OF HAND THERAPY	2015	28	3	10.1016/j.jht.2015.01.013	46
Ownership of an artificial limb induced by electrical brain stimulation	Collins, Kelly L.; Guterstam, Arvid; Cronin, Jeneva; Olson, Jared D.; Ehrsson, H. Henrik; Ojemann, Jeffrey G.	PROCEEDINGS OF THE NATIONAL ACADEMY OF SCIENCES OF THE UNITED STATES OF AMERICA	2017	114	1	10.1073/pnas.1616305114	43
Body visual discontinuity affects feeling of ownership and skin conductance responses	Tieri, Gaetano; Tidoni, Emmanuele; Pavone, Enea Francesco; Aglioti, Salvatore Maria	SCIENTIFIC REPORTS	2015	5		10.1038/srep17139	39
The Importance of Synchrony and Temporal Order of Visual and Tactile Input for Illusory Limb Ownership Experiences - An fMRI Study Applying Virtual Reality	Bekrater-Bodmann, Robin; Foell, Jens; Diers, Martin; Kamping, Sandra; Rance, Mariela; Kirsch, Pinar; Trojan, Joerg; Fuchs, Xaver; Bach, Felix; Cakmak, Hueseyin Kemal; Maass, Heiko; Flor, Herta	PLOS ONE	2014	9	1	10.1371/journal.pone.0087013	36
Defensive activation during the rubber hand illusion: Ownership versus proprioceptive drift	Riemer, Martin; Bublatzky, Florian; Trojan, Joerg; Alpers, Georg W.	BIOLOGICAL PSYCHOLOGY	2015	109		10.1016/j.biopsycho.2015.04.011	28
The sense of body ownership relaxes temporal constraints for multisensory integration	Maselli, Antonella; Kilteni, Konstantina; Lopez-Moliner, Joan; Slater, Mel	SCIENTIFIC REPORTS	2016	6		10.1038/srep30628	27
Neural correlates of the rubber hand illusion in amputees: A report of two cases	Schmalzl, Laura; Kalckert, Andreas; Ragno, Christina; Ehrsson, H. Henrik	NEUROCASE	2014	20	4	10.1080/13554794.2013.791861	27
My Third Arm: Shifts in Topography of the Somatosensory Homunculus Predict Feeling of an Artificial Supernumerary Arm	Schaefer, Michael; Heinze, Hans-Jochen; Rotte, Michael	HUMAN BRAIN MAPPING	2009	30	5	10.1002/hbm.20609	24
The role of functionality in the body model for self-attribution	Aymerich-Franch, Laura; Ganesh, Gowrishankar	NEUROSCIENCE RESEARCH	2016	104		10.1016/j.neures.2015.11.001	21
Decreased Corticospinal Excitability after the Illusion of Missing Part of the Arm	Kilteni, Konstantina; Grau-Sanchez, Jennifer; Veciana De Las Heras, Misericordia; Rodriguez-Fornells, Antoni; Slater, Mel	FRONTIERS IN HUMAN NEUROSCIENCE	2016	10		10.3389/fnhum.2010.00145	20
Ownership and Agency of an Independent Supernumerary Hand Induced by an Imitation Brain-Computer Interface	Bashford, Luke; Mehring, Carsten	PLOS ONE	2016	11	6	10.1371/journal.pone.0156591	9
Multisensory correlations-Not tactile expectations-Determine the sense of body ownership	Guterstam, Arvid; Larsson, Dennis E. O.; Zeberg, Hugo; Ehrsson, H. Henrik	PLOS ONE	2019	14	2	10.1371/journal.pone.0213265	8
Modulation of the rubber hand illusion by transcranial direct current stimulation over the contralateral somatosensory cortex	Hornburger, Hannah; Nguemeni, Carine; Odorfer, Thorsten; Zeller, Daniel	NEUROPSYCHOLOGIA	2019	131		10.1016/j.neuropsychologia.2019.05.008	2
Characterization of the Sense of Agency over the Actions of Neural-machine Interface-operated Prostheses	Schofield, Jonathon S.; Shell, Courtney E.; Thumser, Zachary C.; Beckler, Dylan T.; Nataraj, Raviraj; Marasco, Paul D.	JOVE-JOURNAL OF VISUALIZED EXPERIMENTS	2019		143	10.3791/58702	2
Little evidence for an effect of the rubber hand illusion on basic movement	Reader, Arran T.; Trifonova, Victoria S.; Ehrsson, H. Henrik	EUROPEAN JOURNAL OF NEUROSCIENCE	2021			10.1111/ejn.15444	1
The rubber hand illusion is a fallible method to study ownership of prosthetic limbs	Zbinden, Jan; Ortiz-Catalan, Max	SCIENTIFIC REPORTS	2021	11	1	10.1038/s41598-021-83789-7	1
Duplication of the bodily self: a perceptual illusion of dual full-body ownership and dual self-location	Guterstam, Arvid; Larsson, Dennis E. O.; Szczotka, Joanna; Ehrsson, H. Henrik	ROYAL SOCIETY OPEN SCIENCE	2020	7	12	10.1098/rsos.201911	0
Synchronous Stimulation With Light and Heat Induces Body Ownership and Reduces Pain Perception	Cordier, Larissa; Fuchs, Xaver; Herpertz, Stephan; Trojan, Joerg; Diers, Martin	JOURNAL OF PAIN	2020	21	5-6	10.1016/j.jpain.2019.10.009	0
Exploration of Lower Limb Body Schema Integration with Respect to Body-Proximal Robotics	Schuermann, T.; Overath, P.; Christ, O.; Vogt, J.; Beckerle, P.	2015 IEEE 1ST INTERNATIONAL FORUM ON RESEARCH AND TECHNOLOGIES FOR SOCIETY AND INDUSTRY (RTSI 2015) PROCEEDINGS	2015				0
Agency and Performance of Reach-to-Grasp With Modified Control of a Virtual Hand: Implications for Rehabilitation	Nataraj R, Sanford S, Shah A, Liu M.	Front Hum Neurosci	2020			10.3389/fnhum.2020.00126
Differentiala experiences of embodiment between body-powered and myoelectric prosthesis users	Engdahl SM, Meehan SK, Gates DH.	Sci Rep	2020			10.1038/s41598-020-72470-0
Prostheses as extensions of the body: Progress and challenges	Niedernhuber M, Barone DG, Lenggenhager B.	Neurosci Biobehav Rev	2018			10.1016/j.neubiorev.2018.04.020
The rubber hand illusion and its application to clinical neuroscience	Ramakonar H, Franz EA, Lind CR.	J Clin Neurosci	2011			10.1016/j.jocn.2011.05.008
Mechanotactile Sensory Feedback Improves Embodiment of a Prosthetic Hand During Active Use	Shehata AW, Rehani M, Jassat ZE, Hebert JS.	Front Neurosci	2020			10.3389/fnins.2020.00263
Robot' Hand Illusion under Delayed Visual Feedback: Relationship between the Senses of Ownership and Agency	Ismail MA, Shimada S.	PLoS One	2016			10.1371/journal.pone.0159619
How using brain-machine interfaces influences the human sense of agency	Caspar EA, De Beir A, Lauwers G, Cleeremans A, Vanderborght B.	PLoS One	2021			10.1371/journal.pone.0245191
Embodied prosthetic arm stabilizes body posture, while unembodied one perturbs it	Imaizumi S, Asai T, Koyama S.	Conscious Cogn	2016			10.1016/j.concog.2016.08.019
Grasping Embodiment: Haptic Feedback for Artificial Limbs	Moore CH, Corbin SF, Mayr R, Shockley K, Silva PL, Lorenz T.	Front Neurorobot	2021			10.3389/fnbot.2021.662397
Perceptual correlates of successful body-prosthesis interaction in lower limb amputees: psychometric characterisation and development of the Prosthesis Embodiment Scale	Bekrater-Bodmann R.	Sci Rep	2020			10.1038/s41598-020-70828-y
The rubber foot illusion	Crea S, D'Alonzo M, Vitiello N, Cipriani C.	J Neuroeng Rehabil	2015			10.1186/s12984-015-0069-6
Effects of transcutaneous electrical nerve stimulation and visuotactile synchrony on the embodiment of an artificial hand	Asao A, Shibuya K, Yamada K, Kazama Y.	Exp Brain Res	2019			10.1007/s00221-018-5398-9
Illusory movement perception improves motor control for prosthetic hands	Marasco PD, Hebert JS, Sensinger JW, Shell CE, Schofield JS, Thumser ZC, Nataraj R, Beckler DT, Dawson MR, Blustein DH, Gill S, Mensh BD, Granja-Vazquez R, Newcomb MD, Carey JP, Orzell BM.	Sci Transl Med	2018			10.1126/scitranslmed.aao6990
Motor Control and Sensory Feedback Enhance Prosthesis Embodiment and Reduce Phantom Pain After Long-Term Hand Amputation	Page DM, George JA, Kluger DT, Duncan C, Wendelken S, Davis T, Hutchinson DT, Clark GA.	Front Hum Neurosci	2018			10.3389/fnhum.2018.00352
Absence of reliable physiological signature of illusory body ownership revealed by fine-grained autonomic measurement during the rubber hand illusion	Critchley HD, Botan V, Ward J.	PLoS One	2021			10.1371/journal.pone.0237282
A sensational illusion: vision-touch synaesthesia and the rubber hand paradigm	Aimola Davies AM, White RC.	Cortex	2013			10.1016/j.cortex.2012.01.007
The effect of similarities in skin texture and hand shape on perceived ownership of a fake limb	Haans A, Ijsselsteijn WA, de Kort YA.	Body Image	2008			10.1016/j.bodyim.2008.04.003
Subjective, behavioral, and physiological responses to the rubber hand illusion do not vary with age in the adult phase	Palomo P, Borrego A, Cebolla A, Llorens R, Demarzo M, Baños RM.	Conscious Cogn	2018			10.1016/j.concog.2017.10.014
Laterality in the rubber hand illusion	Ocklenburg S, Rüther N, Peterburs J, Pinnow M, Güntürkün O.	Laterality	2011			10.1080/13576500903483515
Vibrotactile stimulation promotes embodiment of an alien hand in amputees with phantom sensations	D'Alonzo M, Clemente F, Cipriani C.	IEEE Trans Neural Syst Rehabil Eng	2015			10.1109/TNSRE.2014.2337952
Vibrotactile sensory substitution elicits feeling of ownership of an alien hand	D'Alonzo M, Cipriani C.	PLoS One	2012			10.1371/journal.pone.0050756
A novel concept for a prosthetic hand with a bidirectional interface: a feasibility study	Cipriani C, Antfolk C, Balkenius C, Rosén B, Lundborg G, Carrozza MC, Sebelius F.	IEEE Trans Biomed Eng	2009			10.1109/TBME.2009.2031242
Hands only illusion: multisensory integration elicits sense of ownership for body parts but not for non-corporeal objects	Tsakiris M, Carpenter L, James D, Fotopoulou A.	Exp Brain Res	2010			10.1007/s00221-009-2039-3
Reaching with alien limbs: visual exposure to prosthetic hands in a mirror biases proprioception without accompanying illusions of ownership	Holmes NP, Snijders HJ, Spence C.	Percept Psychophys	2006			10.3758/bf03208768
Visual capture of action, experience of ownership, and the illusion of self-touch: a new rubber hand paradigm	Aimola Davies AM, White RC, Thew G, Aimola NM, Davies M.	Perception	2010			10.1068/p6610
That's near my hand! Parietal and premotor coding of hand-centered space contributes to localization and self-attribution of the hand	Brozzoli C, Gentile G, Ehrsson HH.	J Neurosci	2012			10.1523/JNEUROSCI.2660-12.2012
A novel method for assessing sense of body ownership using electroencephalography	Blefari ML, Cipriani C, Carrozza MC.	IEEE Trans Biomed Eng	2011			10.1109/TBME.2010.2076282
Judging the position of the artificial hand induces a "visual" drift towards the real one during the rubber hand illusion	Erro R, Marotta A, Tinazzi M, Frera E, Fiorio M.	Sci Rep	2018			10.1038/s41598-018-20551-6
The body beyond the body: expectation of a sensory event is enough to induce ownership over a fake hand	Ferri F, Chiarelli AM, Merla A, Gallese V, Costantini M.	Proc Biol Sci	2013			10.1098/rspb.2013.1140
Two hands are better than one: a new assessment method and a new interpretation of the non-visual illusion of self-touch	White RC, Aimola Davies AM, Davies M.	Conscious Cogn	2011			10.1016/j.concog.2011.03.021
Referral of sensation to an advanced humanoid robotic hand prosthesis	Rosén B., Ehrsson H.H., Antfolk C., Cipriani C., Sebelius F., Lundborg G.	Scandinavian Journal of Plastic and Reconstructive Surgery and Hand Surgery	2009	43	5	10.3109/02844310903113107	71
Perceptual embodiment of prosthetic limbs by transcutaneous electrical nerve stimulation	Mulvey M.R., Fawkner H.J., Radford H.E., Johnson M.I.	Neuromodulation	2012	15	1	10.1111/j.1525-1403.2011.00408.x	29
Neurorobotic fusion of prosthetic touch, kinesthesia, and movement in bionic upper limbs promotes intrinsic brain behaviors	Marasco P.D., Hebert J.S., Sensinger J.W., Beckler D.T., Thumser Z.C., Shehata A.W., Williams H.E., Wilson K.R.	Science Robotics	2021	6	58	10.1126/scirobotics.abf3368	1
Extending the body ownership to affective experience of an embodied artificial hand: A power spectra investigation	Crivelli D., Balconi M.	Multisensory Research	2020			10.1163/22134808-bja10037	1

## Sheet: Combined List with dublicates
Ownership and Agency search
Title	Authors	Source Title	Publication Year	Volume	Issue	DOI	Total Citations
Psychologically induced cooling of a specific body part caused by the illusory ownership of an artificial counterpart	Moseley, G. Lorimer; Olthof, Nick; Venema, Annemeike; Don, Sanneke; Wijers, Marijke; Gallace, Alberto; Spence, Charles	PROCEEDINGS OF THE NATIONAL ACADEMY OF SCIENCES OF THE UNITED STATES OF AMERICA	2008	105	35	10.1073/pnas.0803768105	325
Threatening a rubber hand that you feel is yours elicits a cortical anxiety response	Ehrsson, H. Henrik; Wiech, Katja; Weiskopf, Nikolaus; Dolan, Raymond J.; Passingham, Richard E.	PROCEEDINGS OF THE NATIONAL ACADEMY OF SCIENCES OF THE UNITED STATES OF AMERICA	2007	104	23	10.1073/pnas.0610011104	239
Upper limb amputees can be induced to experience a rubber hand as their own	Ehrsson, H. Henrik; Rosen, Birgitta; Stockselius, Anita; Ragno, Christina; Kohler, Peter; Lundborg, Goran	BRAIN	2008	131		10.1093/brain/awn297	203
The Illusion of Owning a Third Arm	Guterstam, Arvid; Petkova, Valeria I.; Ehrsson, H. Henrik	PLOS ONE	2011	6	2	10.1371/journal.pone.0017208	127
Crossmodal congruency measures of lateral distance effects on the rubber hand illusion	Zopf, Regine; Savage, Greg; Williams, Mark A.	NEUROPSYCHOLOGIA	2010	48	3	10.1016/j.neuropsychologia.2009.10.028	83
Forearm amputees' views of prosthesis use and sensory feedback	Wijk, Ulrika; Carlsson, Ingela	JOURNAL OF HAND THERAPY	2015	28	3	10.1016/j.jht.2015.01.013	46
Ownership of an artificial limb induced by electrical brain stimulation	Collins, Kelly L.; Guterstam, Arvid; Cronin, Jeneva; Olson, Jared D.; Ehrsson, H. Henrik; Ojemann, Jeffrey G.	PROCEEDINGS OF THE NATIONAL ACADEMY OF SCIENCES OF THE UNITED STATES OF AMERICA	2017	114	1	10.1073/pnas.1616305114	43
Body visual discontinuity affects feeling of ownership and skin conductance responses	Tieri, Gaetano; Tidoni, Emmanuele; Pavone, Enea Francesco; Aglioti, Salvatore Maria	SCIENTIFIC REPORTS	2015	5		10.1038/srep17139	39
The Importance of Synchrony and Temporal Order of Visual and Tactile Input for Illusory Limb Ownership Experiences - An fMRI Study Applying Virtual Reality	Bekrater-Bodmann, Robin; Foell, Jens; Diers, Martin; Kamping, Sandra; Rance, Mariela; Kirsch, Pinar; Trojan, Joerg; Fuchs, Xaver; Bach, Felix; Cakmak, Hueseyin Kemal; Maass, Heiko; Flor, Herta	PLOS ONE	2014	9	1	10.1371/journal.pone.0087013	36
Defensive activation during the rubber hand illusion: Ownership versus proprioceptive drift	Riemer, Martin; Bublatzky, Florian; Trojan, Joerg; Alpers, Georg W.	BIOLOGICAL PSYCHOLOGY	2015	109		10.1016/j.biopsycho.2015.04.011	28
The sense of body ownership relaxes temporal constraints for multisensory integration	Maselli, Antonella; Kilteni, Konstantina; Lopez-Moliner, Joan; Slater, Mel	SCIENTIFIC REPORTS	2016	6		10.1038/srep30628	27
Neural correlates of the rubber hand illusion in amputees: A report of two cases	Schmalzl, Laura; Kalckert, Andreas; Ragno, Christina; Ehrsson, H. Henrik	NEUROCASE	2014	20	4	10.1080/13554794.2013.791861	27
My Third Arm: Shifts in Topography of the Somatosensory Homunculus Predict Feeling of an Artificial Supernumerary Arm	Schaefer, Michael; Heinze, Hans-Jochen; Rotte, Michael	HUMAN BRAIN MAPPING	2009	30	5	10.1002/hbm.20609	24
The role of functionality in the body model for self-attribution	Aymerich-Franch, Laura; Ganesh, Gowrishankar	NEUROSCIENCE RESEARCH	2016	104		10.1016/j.neures.2015.11.001	21
Decreased Corticospinal Excitability after the Illusion of Missing Part of the Arm	Kilteni, Konstantina; Grau-Sanchez, Jennifer; Veciana De Las Heras, Misericordia; Rodriguez-Fornells, Antoni; Slater, Mel	FRONTIERS IN HUMAN NEUROSCIENCE	2016	10		10.3389/fnhum.2010.00145	20
Ownership and Agency of an Independent Supernumerary Hand Induced by an Imitation Brain-Computer Interface	Bashford, Luke; Mehring, Carsten	PLOS ONE	2016	11	6	10.1371/journal.pone.0156591	9
Multisensory correlations-Not tactile expectations-Determine the sense of body ownership	Guterstam, Arvid; Larsson, Dennis E. O.; Zeberg, Hugo; Ehrsson, H. Henrik	PLOS ONE	2019	14	2	10.1371/journal.pone.0213265	8
Modulation of the rubber hand illusion by transcranial direct current stimulation over the contralateral somatosensory cortex	Hornburger, Hannah; Nguemeni, Carine; Odorfer, Thorsten; Zeller, Daniel	NEUROPSYCHOLOGIA	2019	131		10.1016/j.neuropsychologia.2019.05.008	2
Characterization of the Sense of Agency over the Actions of Neural-machine Interface-operated Prostheses	Schofield, Jonathon S.; Shell, Courtney E.; Thumser, Zachary C.; Beckler, Dylan T.; Nataraj, Raviraj; Marasco, Paul D.	JOVE-JOURNAL OF VISUALIZED EXPERIMENTS	2019		143	10.3791/58702	2
Little evidence for an effect of the rubber hand illusion on basic movement	Reader, Arran T.; Trifonova, Victoria S.; Ehrsson, H. Henrik	EUROPEAN JOURNAL OF NEUROSCIENCE	2021			10.1111/ejn.15444	1
The rubber hand illusion is a fallible method to study ownership of prosthetic limbs	Zbinden, Jan; Ortiz-Catalan, Max	SCIENTIFIC REPORTS	2021	11	1	10.1038/s41598-021-83789-7	1
Duplication of the bodily self: a perceptual illusion of dual full-body ownership and dual self-location	Guterstam, Arvid; Larsson, Dennis E. O.; Szczotka, Joanna; Ehrsson, H. Henrik	ROYAL SOCIETY OPEN SCIENCE	2020	7	12	10.1098/rsos.201911	0
Synchronous Stimulation With Light and Heat Induces Body Ownership and Reduces Pain Perception	Cordier, Larissa; Fuchs, Xaver; Herpertz, Stephan; Trojan, Joerg; Diers, Martin	JOURNAL OF PAIN	2020	21	5-6	10.1016/j.jpain.2019.10.009	0
Exploration of Lower Limb Body Schema Integration with Respect to Body-Proximal Robotics	Schuermann, T.; Overath, P.; Christ, O.; Vogt, J.; Beckerle, P.	2015 IEEE 1ST INTERNATIONAL FORUM ON RESEARCH AND TECHNOLOGIES FOR SOCIETY AND INDUSTRY (RTSI 2015) PROCEEDINGS	2015				0
Agency and Performance of Reach-to-Grasp With Modified Control of a Virtual Hand: Implications for Rehabilitation	Nataraj R, Sanford S, Shah A, Liu M.	Front Hum Neurosci	2020			10.3389/fnhum.2020.00126
Differentiala experiences of embodiment between body-powered and myoelectric prosthesis users	Engdahl SM, Meehan SK, Gates DH.	Sci Rep	2020			10.1038/s41598-020-72470-0
Prostheses as extensions of the body: Progress and challenges	Niedernhuber M, Barone DG, Lenggenhager B.	Neurosci Biobehav Rev	2018			10.1016/j.neubiorev.2018.04.020
The rubber hand illusion and its application to clinical neuroscience	Ramakonar H, Franz EA, Lind CR.	J Clin Neurosci	2011			10.1016/j.jocn.2011.05.008
Mechanotactile Sensory Feedback Improves Embodiment of a Prosthetic Hand During Active Use	Shehata AW, Rehani M, Jassat ZE, Hebert JS.	Front Neurosci	2020			10.3389/fnins.2020.00263
Robot' Hand Illusion under Delayed Visual Feedback: Relationship between the Senses of Ownership and Agency	Ismail MA, Shimada S.	PLoS One	2016			10.1371/journal.pone.0159619
How using brain-machine interfaces influences the human sense of agency	Caspar EA, De Beir A, Lauwers G, Cleeremans A, Vanderborght B.	PLoS One	2021			10.1371/journal.pone.0245191
Embodied prosthetic arm stabilizes body posture, while unembodied one perturbs it	Imaizumi S, Asai T, Koyama S.	Conscious Cogn	2016			10.1016/j.concog.2016.08.019
Grasping Embodiment: Haptic Feedback for Artificial Limbs	Moore CH, Corbin SF, Mayr R, Shockley K, Silva PL, Lorenz T.	Front Neurorobot	2021			10.3389/fnbot.2021.662397
Perceptual correlates of successful body-prosthesis interaction in lower limb amputees: psychometric characterisation and development of the Prosthesis Embodiment Scale	Bekrater-Bodmann R.	Sci Rep	2020			10.1038/s41598-020-70828-y
The rubber foot illusion	Crea S, D'Alonzo M, Vitiello N, Cipriani C.	J Neuroeng Rehabil	2015			10.1186/s12984-015-0069-6
Effects of transcutaneous electrical nerve stimulation and visuotactile synchrony on the embodiment of an artificial hand	Asao A, Shibuya K, Yamada K, Kazama Y.	Exp Brain Res	2019			10.1007/s00221-018-5398-9
Illusory movement perception improves motor control for prosthetic hands	Marasco PD, Hebert JS, Sensinger JW, Shell CE, Schofield JS, Thumser ZC, Nataraj R, Beckler DT, Dawson MR, Blustein DH, Gill S, Mensh BD, Granja-Vazquez R, Newcomb MD, Carey JP, Orzell BM.	Sci Transl Med	2018			10.1126/scitranslmed.aao6990
Motor Control and Sensory Feedback Enhance Prosthesis Embodiment and Reduce Phantom Pain After Long-Term Hand Amputation	Page DM, George JA, Kluger DT, Duncan C, Wendelken S, Davis T, Hutchinson DT, Clark GA.	Front Hum Neurosci	2018			10.3389/fnhum.2018.00352
Absence of reliable physiological signature of illusory body ownership revealed by fine-grained autonomic measurement during the rubber hand illusion	Critchley HD, Botan V, Ward J.	PLoS One	2021			10.1371/journal.pone.0237282
A sensational illusion: vision-touch synaesthesia and the rubber hand paradigm	Aimola Davies AM, White RC.	Cortex	2013			10.1016/j.cortex.2012.01.007
The effect of similarities in skin texture and hand shape on perceived ownership of a fake limb	Haans A, Ijsselsteijn WA, de Kort YA.	Body Image	2008			10.1016/j.bodyim.2008.04.003
Subjective, behavioral, and physiological responses to the rubber hand illusion do not vary with age in the adult phase	Palomo P, Borrego A, Cebolla A, Llorens R, Demarzo M, Baños RM.	Conscious Cogn	2018			10.1016/j.concog.2017.10.014
Laterality in the rubber hand illusion	Ocklenburg S, Rüther N, Peterburs J, Pinnow M, Güntürkün O.	Laterality	2011			10.1080/13576500903483515
Vibrotactile stimulation promotes embodiment of an alien hand in amputees with phantom sensations	D'Alonzo M, Clemente F, Cipriani C.	IEEE Trans Neural Syst Rehabil Eng	2015			10.1109/TNSRE.2014.2337952
Vibrotactile sensory substitution elicits feeling of ownership of an alien hand	D'Alonzo M, Cipriani C.	PLoS One	2012			10.1371/journal.pone.0050756
A novel concept for a prosthetic hand with a bidirectional interface: a feasibility study	Cipriani C, Antfolk C, Balkenius C, Rosén B, Lundborg G, Carrozza MC, Sebelius F.	IEEE Trans Biomed Eng	2009			10.1109/TBME.2009.2031242
Hands only illusion: multisensory integration elicits sense of ownership for body parts but not for non-corporeal objects	Tsakiris M, Carpenter L, James D, Fotopoulou A.	Exp Brain Res	2010			10.1007/s00221-009-2039-3
Reaching with alien limbs: visual exposure to prosthetic hands in a mirror biases proprioception without accompanying illusions of ownership	Holmes NP, Snijders HJ, Spence C.	Percept Psychophys	2006			10.3758/bf03208768
Visual capture of action, experience of ownership, and the illusion of self-touch: a new rubber hand paradigm	Aimola Davies AM, White RC, Thew G, Aimola NM, Davies M.	Perception	2010			10.1068/p6610
That's near my hand! Parietal and premotor coding of hand-centered space contributes to localization and self-attribution of the hand	Brozzoli C, Gentile G, Ehrsson HH.	J Neurosci	2012			10.1523/JNEUROSCI.2660-12.2012
A novel method for assessing sense of body ownership using electroencephalography	Blefari ML, Cipriani C, Carrozza MC.	IEEE Trans Biomed Eng	2011			10.1109/TBME.2010.2076282
Judging the position of the artificial hand induces a "visual" drift towards the real one during the rubber hand illusion	Erro R, Marotta A, Tinazzi M, Frera E, Fiorio M.	Sci Rep	2018			10.1038/s41598-018-20551-6
The body beyond the body: expectation of a sensory event is enough to induce ownership over a fake hand	Ferri F, Chiarelli AM, Merla A, Gallese V, Costantini M.	Proc Biol Sci	2013			10.1098/rspb.2013.1140
Two hands are better than one: a new assessment method and a new interpretation of the non-visual illusion of self-touch	White RC, Aimola Davies AM, Davies M.	Conscious Cogn	2011			10.1016/j.concog.2011.03.021
Referral of sensation to an advanced humanoid robotic hand prosthesis	Rosén B., Ehrsson H.H., Antfolk C., Cipriani C., Sebelius F., Lundborg G.	Scandinavian Journal of Plastic and Reconstructive Surgery and Hand Surgery	2009	43	5	10.3109/02844310903113107	71
Perceptual embodiment of prosthetic limbs by transcutaneous electrical nerve stimulation	Mulvey M.R., Fawkner H.J., Radford H.E., Johnson M.I.	Neuromodulation	2012	15	1	10.1111/j.1525-1403.2011.00408.x	29
Neurorobotic fusion of prosthetic touch, kinesthesia, and movement in bionic upper limbs promotes intrinsic brain behaviors	Marasco P.D., Hebert J.S., Sensinger J.W., Beckler D.T., Thumser Z.C., Shehata A.W., Williams H.E., Wilson K.R.	Science Robotics	2021	6	58	10.1126/scirobotics.abf3368	1
Extending the body ownership to affective experience of an embodied artificial hand: A power spectra investigation	Crivelli D., Balconi M.	Multisensory Research	2020			10.1163/22134808-bja10037	1
Embodiment search
Title	Authors	Source Title	Publication Year	Volume	Issue	DOI	Total Citations
3DUI and the Phantom Limb: Multisensory experience for embodiment of amputation	Calepso A., Guarese R., Valer R., Iquiapaza Y., Oliveira V.D.J., Nedel L., MacIel A.	Proc. - IEEE Conf. Virtual Real. 3D User Interfaces, VRW	2020			10.1109/VRW50115.2020.00110
A closed-loop hand prosthesis with simultaneous intraneural tactile and position feedback	D'Anna E, Valle G, Mazzoni A, Strauss I, Iberite F, Patton J, Petrini FM, Raspopovic S, Granata G, Di Iorio R, Controzzi M, Cipriani C, Stieglitz T, Rossini PM, Micera S.	Sci Robot	2019			10.1126/scirobotics.aau8892
A phenomenological approach to psychoprosthetics	Mills FB.	Disabil Rehabil	2013			10.3109/09638288.2012.708819
A Pilot Study: Advances in Robotic Hand Illusion and its Subjective Experience	Abrams, AMH; Beckerle, P		2018			10.1145/3173386.3176915
A psychophysical investigation on vibrotactile sensing for transradial prosthesis users	Hanif, NHHM; Chappell, PH; White, NM; Cranny, AW	Cogent Eng.	2018			10.1080/23311916.2018.1539943
A review of invasive and non-invasive sensory feedback in upper limb prostheses	Svensson P, Wijk U, Björkman A, Antfolk C.	Expert Rev Med Devices	2017			10.1080/17434440.2017.1332989
A Review of Non-Invasive Sensory Feedback Methods for Transradial Prosthetic Hands	Stephens-Fripp, B; Alici, G; Mutlu, R	IEEE Access	2018			10.1109/ACCESS.2018.2791583
A robot hand testbed designed for enhancing embodiment and functional neurorehabilitation of body schema in subjects with upper limb impairment or loss	Hellman, RB; Chang, E; Tanner, J; Tillery, SIH; Santos, VJ	Front. Hum. Neurosci.	2015			10.3389/fnhum.2015.00026
A System for Electrotactile Feedback Using Electronic Skin and Flexible Matrix Electrodes: Experimental Evaluation	Franceschi, M; Seminara, L; Dosen, S; Strbac, M; Valle, M; Farina, D	IEEE Trans. Haptics	2017			10.1109/TOH.2016.2618377
Absence of reliable physiological signature of illusory body ownership revealed by fine-grained autonomic measurement during the rubber hand illusion	Critchley HD, Botan V, Ward J.	PLoS One	2021			10.1371/journal.pone.0237282
Amplitude versus spatially modulated electrotactile feedback for myoelectric control of two degrees of freedom	Garenfeld MA, Mortensen CK, Strbac M, Dideriksen JL, Dosen S.	J Neural Eng	2020			10.1088/1741-2552/aba4fd
An interpretative phenomenological analysis of the embodiment of artificial limbs	Murray CD.	Disabil Rehabil	2004			10.1080/09638280410001696764
An investigation into the perceptual embodiment of an artificial hand using transcutaneous electrical nerve stimulation (TENS) in intact-limbed individuals	Mulvey M, Fawkner H, Johnson MI.	Technol Health Care	2014			10.3233/THC-140780
Artificial limb representation in amputees	van den Heiligenberg FMZ, Orlov T, Macdonald SN, Duff EP, Henderson Slater D, Beckmann CF, Johansen-Berg H, Culham JC, Makin TR.	Brain	2018			10.1093/brain/awy054
Augmentation-related brain plasticity	Di Pino G., Maravita A., Zollo L., Guglielmelli E., Di Lazzaro V.	Front. Syst. Neurosci.	2014			10.3389/fnsys.2014.00109
Automatic hand phantom map detection methods	Huang H., Li T., Antfolk C., Bruschini C., Enz C., Justiz J., Koch V.M.	IEEE Biomed. Circuits Syst. Conf., BioCAS - Proc.	2015			10.1109/BioCAS.2015.7348315
Automatic hand phantom map generation and detection using decomposition support vector machines	Huang H., Bruschini C., Antfolk C., Enz C., Li T., Justiz J., Koch V.M.	Biomed. Eng. Online	2018			10.1186/s12938-018-0502-8
Beyond function: Using assistive technologies following lower limb loss	Dunne S., Coffey L., Gallagher P., Desmond D., Ryall N.	J. Rehabil. Med.	2015			10.2340/16501977-1962
Biomimetic approaches to bionic touch through a peripheral nerve interface	Saal HP, Bensmaia SJ.	Neuropsychologia	2015			10.1016/j.neuropsychologia.2015.06.010
Biomimetic Intraneural Sensory Feedback Enhances Sensation Naturalness, Tactile Sensitivity, and Manual Dexterity in a Bidirectional Prosthesis	Valle G, Mazzoni A, Iberite F, D'Anna E, Strauss I, Granata G, Controzzi M, Clemente F, Rognini G, Cipriani C, Stieglitz T, Petrini FM, Rossini PM, Micera S.	Neuron	2018			10.1016/j.neuron.2018.08.033
Body Image, Prostheses, Phantom Limbs	Crawford C.S.	Body Soc.	2015			10.1177/1357034X14522102
Body visual discontinuity affects feeling of ownership and skin conductance responses	Tieri G, Tidoni E, Pavone EF, Aglioti SM.	Sci Rep	2015			10.1038/srep17139
Body-Self Unity With a New Hip or Knee: Understanding Total Joint Replacement Within an Embodiment Framework	Lape EC, Hudak P, Davis AM, Katz JN.	ACR Open Rheumatol	2019			10.1002/acr2.1014
Brain Incorporation of Artificial Limbs and Role of Haptic Feedback	Sengul, A; Shokur, S; Bleuler, H		2014			10.1007/978-3-319-05431-5_17
Consistent inter-individual differences in susceptibility to bodily illusions	Cutts SA, Fragaszy DM, Mangalam M.	Conscious Cogn	2019			10.1016/j.concog.2019.102826
Crossmodal representation of a functional robotic hand arises after extensive training in healthy participants	Marini F, Tagliabue CF, Sposito AV, Hernandez-Arieta A, Brugger P, Estévez N, Maravita A.	Neuropsychologia	2014			10.1016/j.neuropsychologia.2013.11.017
Design of a wearable robotic hand to investigate multisensory illusions and the bodily self of humans	Huynh T.V., Scherf A., Bittner A., Saetta G., Lenggenhager B., Beckerle P.	Int. Symp. Robot., ISR	2018
Differential experiences of embodiment between body-powered and myoelectric prosthesis users	Engdahl SM, Meehan SK, Gates DH.	Sci Rep	2020			10.1038/s41598-020-72470-0
Discriminability of multiple cutaneous and proprioceptive hand percepts evoked by intraneural stimulation with Utah slanted electrode arrays in human amputees	Page D.M., George J.A., Wendelken S.M., Davis T.S., Kluger D.T., Hutchinson D.T., Clark G.A.	J. NeuroEng. Rehabil.	2021			10.1186/s12984-021-00808-4
Distributed sensing and stimulation systems for sense of touch restoration in prosthetics	Fares H., Seminara L., Ibrahim A., Franceschi M., Pinna L., Valle M., Dosen S., Farina D.	Proc. - New Gener. CAS, NGCAS	2017			10.1109/NGCAS.2017.54
Effects of transcutaneous electrical nerve stimulation and visuotactile synchrony on the embodiment of an artificial hand	Asao A., Shibuya K., Yamada K., Kazama Y.	Exp. Brain Res.	2019			10.1007/s00221-018-5398-9
Electrotactile EMG feedback improves the control of prosthesis grasping force	Schweisfurth M.A., Markovic M., Dosen S., Teich F., Graimann B., Farina D.	J. Neural Eng.	2016			10.1088/1741-2560/13/5/056010
Embedded Electrotactile Feedback System for Hand Prostheses using Matrix Electrode and Electronic Skin	Abbass Y., Saleh M., Dosen S., Valle M.	IEEE Trans. Biomed. Circuits Syst.	2021			10.1109/TBCAS.2021.3107723
Embodied prosthetic arm stabilizes body posture, while unembodied one perturbs it	Imaizumi S, Asai T, Koyama S.	Conscious Cogn	2016			10.1016/j.concog.2016.08.019
Embodiment of Wearable Technology: Qualitative Longitudinal Study	Nelson EC, Sools AM, Vollenbroek-Hutten MMR, Verhagen T, Noordzij ML.	JMIR Mhealth Uhealth	2020			10.2196/16973
EMG Biofeedback for online predictive control of grasping force in a myoelectric prosthesis	Dosen S, Markovic M, Somer K, Graimann B, Farina D.	J Neuroeng Rehabil	2015			10.1186/s12984-015-0047-z
E-mpathy and the phantom limb sensation: A multisensory experience for embodiment of amputation	Guarese R., De Jesus Oliveira V., Calepso A., Valer R., Iquiapaza Y., Nedel L., MacIel A.	CEUR Workshop Proc.	2020
Enhancing functional abilities and cognitive integration of the lower limb prosthesis	Petrini FM, Valle G, Bumbasirevic M, Barberi F, Bortolotti D, Cvancara P, Hiairrassary A, Mijovic P, Sverrisson AÖ, Pedrocchi A, Divoux JL, Popovic I, Lechler K, Mijovic B, Guiraud D, Stieglitz T, Alexandersson A, Micera S, Lesic A, Raspopovic S.	Sci Transl Med	2019			10.1126/scitranslmed.aav8939
E-Skins: Biomimetic Sensing and Encoding for Upper Limb Prostheses	Iskarous M.M., Thakor N.V.	Proc. IEEE	2019			10.1109/JPROC.2019.2939369
Evoked Haptic Sensation in the Hand With Concurrent Non-Invasive Nerve Stimulation	Vargas L, Whitehouse G, Huang H, Zhu Y, Hu X.	IEEE Trans Biomed Eng	2019			10.1109/TBME.2019.2895575
Evoking haptic sensations in the foot through high-density transcutaneous electrical nerve stimulations	Pan L, Vargas L, Fleming A, Hu X, Zhu Y, Huang HH.	J Neural Eng	2020			10.1088/1741-2552/ab8e8d
Exploring the Embodiment of a Virtual Hand in a Spatially Augmented Respiratory Biofeedback Setting	Barresi G, Marinelli A, Caserta G, de Zambotti M, Tessadori J, Angioletti L, Boccardo N, Freddolini M, Mazzanti D, Deshpande N, Frigo CA, Balconi M, Gruppioni E, Laffranchi M, De Michieli L.	Front Neurorobot	2021			10.3389/fnbot.2021.683653
Extending the Body Ownership to Affective Experience of an Embodied Artificial Hand: a Power Spectra Investigation	Crivelli, D; Balconi, M	Multisens. Res.	2021			10.1163/22134808-bja10037
Factors Associated With Prosthesis Embodiment and Its Importance for Prosthetic Satisfaction in Lower Limb Amputees	Bekrater-Bodmann R.	Front Neurorobot	2021			10.3389/fnbot.2020.604376
Grasping Embodiment: Haptic Feedback for Artificial Limbs	Moore CH, Corbin SF, Mayr R, Shockley K, Silva PL, Lorenz T.	Front Neurorobot	2021			10.3389/fnbot.2021.662397
Home Use of a Neural-connected Sensory Prosthesis Provides the Functional and Psychosocial Experience of Having a Hand Again	Graczyk EL, Resnik L, Schiefer MA, Schmitt MS, Tyler DJ.	Sci Rep	2018			10.1038/s41598-018-26952-x
Illusory movements induced by tendon vibration in right- and left-handed people	Tidoni E, Fusco G, Leonardis D, Frisoli A, Bergamasco M, Aglioti SM.	Exp Brain Res	2015			10.1007/s00221-014-4121-8
Is an artificial limb embodied as a hand? Brain decoding in prosthetic limb users	Maimon-Mor RO, Makin TR.	PLoS Biol	2020			10.1371/journal.pbio.3000729
Is the Prosthetic Homologue Necessary for Embodiment?	Dornfeld C, Swanston M, Cassella J, Beasley C, Green J, Moshayev Y, Wininger M.	Front Neurorobot	2016			10.3389/fnbot.2016.00021
Learning of Artificial Sensation Through Long-Term Home Use of a Sensory-Enabled Prosthesis	Cuberovic I, Gill A, Resnik LJ, Tyler DJ, Graczyk EL.	Front Neurosci	2019			10.3389/fnins.2019.00853
Lightening the Perceived Prosthesis Weight with Neural Embodiment Promoted by Sensory Feedback	Preatoni G, Valle G, Petrini FM, Raspopovic S.	Curr Biol	2021			10.1016/j.cub.2020.11.069
Long-Term Home-Use of Sensory-Motor-Integrated Bidirectional Bionic Prosthetic Arms Promotes Functional, Perceptual, and Cognitive Changes	Schofield JS, Shell CE, Beckler DT, Thumser ZC, Marasco PD.	Front Neurosci	2020			10.3389/fnins.2020.00120
Mechanotactile Sensory Feedback Improves Embodiment of a Prosthetic Hand During Active Use	Shehata AW, Rehani M, Jassat ZE, Hebert JS.	Front Neurosci	2020			10.3389/fnins.2020.00263
Modification of body schema by use of extra robotic thumb	Segura Meraz N., Sobajima M., Aoyama T., Hasegawa Y.	ROBOMECH J.	2018			10.1186/s40648-018-0100-3
Motor Control and Sensory Feedback Enhance Prosthesis Embodiment and Reduce Phantom Pain After Long-Term Hand Amputation	Page DM, George JA, Kluger DT, Duncan C, Wendelken S, Davis T, Hutchinson DT, Clark GA.	Front Hum Neurosci	2018			10.3389/fnhum.2018.00352
Multichannel electrotactile feedback with spatial and mixed coding for closed-loop control of grasping force in hand prostheses	Dosen S., Markovic M., Strbac M., Belic M., Kojic V., Bijelic G., Keller T., Farina D.	IEEE Trans. Neural Syst. Rehabil. Eng.	2017			10.1109/TNSRE.2016.2550864
Multi-modal sensory feedback system for upper limb amputees	Huang H., Li T., Bruschini C., Enz C., Justiz J., Antfolk C., Koch V.M.	Proc. - New Gener. CAS, NGCAS	2017			10.1109/NGCAS.2017.62
Multisensory bionic limb to achieve prosthesis embodiment and reduce distorted phantom limb perceptions	Rognini G, Petrini FM, Raspopovic S, Valle G, Granata G, Strauss I, Solcà M, Bello-Ruiz J, Herbelin B, Mange R, D'Anna E, Di Iorio R, Di Pino G, Andreu D, Guiraud D, Stieglitz T, Rossini PM, Serino A, Micera S, Blanke O.	J Neurol Neurosurg Psychiatry	2019			10.1136/jnnp-2018-318570
Neuromusculoskeletal Arm Prostheses: Personal and Social Implications of Living With an Intimately Integrated Bionic Arm	Middleton A, Ortiz-Catalan M.	Front Neurorobot	2020			10.3389/fnbot.2020.00039
Non-Invasive Stimulation-Based Tactile Sensation for Upper-Extremity Prosthesis: A Review	Li, KR; Fang, YF; Zhou, Y; Liu, HH	IEEE Sens. J.	2017			10.1109/JSEN.2017.2674965
On Replacement Body Parts	Walker MJ.	J Bioeth Inq	2019			10.1007/s11673-018-9889-y
On the Utility of Affective Feedback in Prosthesis Embodiment	Miller A.J., Carolina Bettelani G., Fani S., Bianchi M., Brown J.D.	IEEE World Haptics Conf., WHC	2021			10.1109/WHC49131.2021.9517126
Perceptual correlates of successful body-prosthesis interaction in lower limb amputees: psychometric characterisation and development of the Prosthesis Embodiment Scale	Bekrater-Bodmann R.	Sci Rep	2020			10.1038/s41598-020-70828-y
Perceptual drifts of real and artificial limbs in the rubber hand illusion	Fuchs X, Riemer M, Diers M, Flor H, Trojan J.	Sci Rep	2016			10.1038/srep24362
Perceptual embodiment of prosthetic limbs by transcutaneous electrical nerve stimulation	Mulvey MR, Fawkner HJ, Radford HE, Johnson MI.	Neuromodulation	2012			10.1111/j.1525-1403.2011.00408.x
Phantom limbs: pain, embodiment, and scientific advances in integrative therapies	Lenggenhager B, Arnold CA, Giummarra MJ.	Wiley Interdiscip Rev Cogn Sci	2014			10.1002/wcs.1277
Prostheses as extensions of the body: Progress and challenges	Niedernhuber M, Barone DG, Lenggenhager B.	Neurosci Biobehav Rev	2018			10.1016/j.neubiorev.2018.04.020
Prosthesis embodiment and attenuation of prosthetic touch in upper limb amputees - A proof-of-concept study	Fritsch A, Lenggenhager B, Bekrater-Bodmann R.	Conscious Cogn	2021			10.1016/j.concog.2020.103073
Prosthetic Embodiment and Body Image Changes in Patients Undergoing Bionic Reconstruction Following Brachial Plexus Injury	Sturma A, Hruby LA, Boesendorfer A, Pittermann A, Salminger S, Gstoettner C, Politikou O, Vujaklija I, Farina D, Aszmann OC.	Front Neurorobot	2021			10.3389/fnbot.2021.645261
Reachability and the sense of embodiment in amputees using prostheses	Gouzien A, de Vignemont F, Touillet A, Martinet N, De Graaf J, Jarrassé N, Roby-Brami A.	Sci Rep	2017			10.1038/s41598-017-05094-6
Recent Developments in Prosthesis Sensors, Texture Recognition, and Sensory Stimulation for Upper Limb Prostheses	Masteller A, Sankar S, Kim HB, Ding K, Liu X, All AH.	Ann Biomed Eng	2021			10.1007/s10439-020-02678-8
Restoration of motor control and proprioceptive and cutaneous sensation in humans with prior upper-limb amputation via multiple Utah Slanted Electrode Arrays (USEAs) implanted in residual peripheral arm nerves	Wendelken S, Page DM, Davis T, Wark HAC, Kluger DT, Duncan C, Warren DJ, Hutchinson DT, Clark GA.	J Neuroeng Rehabil	2017			10.1186/s12984-017-0320-4
Restoring tactile and proprioceptive sensation through a brain interface	Tabot GA, Kim SS, Winberry JE, Bensmaia SJ.	Neurobiol Dis	2015			10.1016/j.nbd.2014.08.029
Restoring the sense of touch with a prosthetic hand through a brain interface	Tabot GA, Dammann JF, Berg JA, Tenore FV, Boback JL, Vogelstein RJ, Bensmaia SJ.	Proc Natl Acad Sci U S A	2013			10.1073/pnas.1221113110
Review on tactile sensory feedback of prosthetic hands for the upper-limb amputees by sensory afferent stimulation	Chai G.-H., Sui X.-H., Li P., Liu X.-X., Lan N.	J. Shanghai Jiaotong Univ. Sci.	2014			10.1007/s12204-014-1546-y
Robotic hand illusion with tactile feedback: Unravelling the relative contribution of visuotactile and visuomotor input to the representation of body parts in space	Huynh TV, Bekrater-Bodmann R, Fröhner J, Vogt J, Beckerle P.	PLoS One	2019			10.1371/journal.pone.0210058
Robotic Leg Illusion: System Design and Human-in-the-Loop Evaluation	Penner D., Abrams A.M.H., Overath P., Vogt J., Beckerle P.	IEEE Trans. Human Mach. Syst.	2019			10.1109/THMS.2019.2896447
Robotic touch shifts perception of embodiment to a prosthesis in targeted reinnervation amputees	Marasco PD, Kim K, Colgate JE, Peshkin MA, Kuiken TA.	Brain	2011			10.1093/brain/awq361
Sensory feedback by peripheral nerve stimulation improves task performance in individuals with upper limb loss using a myoelectric prosthesis	Schiefer M, Tan D, Sidek SM, Tyler DJ.	J Neural Eng	2016			10.1088/1741-2560/13/1/016001
Sensory Feedback in Upper Limb Amputees Impacts Cortical Activity as Revealed by Multiscale Connectivity Analysis	Bose R, Ding K, Seet M, Osborn L, Bezerianos A, Thakor N, Dragomir A.	Annu Int Conf IEEE Eng Med Biol Soc	2020			10.1109/EMBC44109.2020.9175224
Skin stretch enhances illusory movement in persons with lower-limb amputation	Shehata A.W., Keri M.-I., Gomez M., Marasco P.D., Vette A.H., Hebert J.S.	IEEE Int. Conf. Rehabil. Rob.	2019			10.1109/ICORR.2019.8779477
SnapMove: Movement Projection Mapping in Virtual Reality	Cohn B.A., Maselli A., Ofek E., Gonzalez-Franco M.	Proc. - IEEE Int. Conf. Artif. Intell. Virtual Real., AIVR	2020			10.1109/AIVR50618.2020.00024
Soft Embodiment for Engineering Artificial Limbs	Makin TR, de Vignemont F, Micera S.	Trends Cogn Sci	2020			10.1016/j.tics.2020.09.008
Somatic Senses Required for the Emotional Design of Upper Limb Prosthesis	Arruda L.M., Silva L.F., Carvalho H., Carvalho M.A.F., Ferreira F.B.N.	Adv. Intell. Sys. Comput.	2020			10.1007/978-3-030-27928-8_74
Somatosensory Evoked Potentials following upper limb noninvasive electrical stimulation: A case study	Artoni F., Tanguenza A., D'Anna E., Micera S.	Proc. Annu. Int. Conf. IEEE Eng. Med. Biol. Soc. EMBS	2020			10.1109/EMBC44109.2020.9176722
Subjective, behavioral, and physiological responses to the rubber hand illusion do not vary with age in the adult phase	Palomo P, Borrego A, Cebolla A, Llorens R, Demarzo M, Baños RM.	Conscious Cogn	2018			10.1016/j.concog.2017.10.014
System to induce and measure embodiment of an artificial hand with programmable convergent visual and tactile stimuli	Benz HL, Sieff TR, Alborz M, Kontson K, Kilpatrick E, Civillico EF.	Annu Int Conf IEEE Eng Med Biol Soc	2016			10.1109/EMBC.2016.7591783
Tactile sensing and feedback in SEMG hand	Zhang, LL; Zheng, ZJ; Li, GF; Sun, Y; Jiang, GZ; Kong, JY; Tao, B; Xu, S; Yu, H; Liu, HH	Int. J. Comput. Sci. Math.	2018			10.1504/IJCSM.2018.10015910
Tactile to Vibrotactile Sensory Feedback Interface for Prosthethic Hand Users	Hanif, NHHM; Hashim, NNN; Chappell, PH; White, NM; Cranny, AW		2016
Talking with Your (Artificial) Hands: Communicative Hand Gestures as an Implicit Measure of Embodiment	Maimon-Mor RO, Obasi E, Lu J, Odeh N, Kirker S, MacSweeney M, Goldin-Meadow S, Makin TR.	iScience	2020			10.1016/j.isci.2020.101650
Temporal Modulation of Transcutaneous Electrical Nerve Stimulation Influences Sensory Perception	Dupan SSG, McNeill Z, Brunton E, Nazarpour K.	Annu Int Conf IEEE Eng Med Biol Soc	2020			10.1109/EMBC44109.2020.9176472
The benefits of sensation on the experience of a hand: A qualitative case series	Graczyk EL, Gill A, Tyler DJ, Resnik LJ.	PLoS One	2019			10.1371/journal.pone.0211469
The current state of bionic limbs from the surgeon's viewpoint	Bumbaširević M, Lesic A, Palibrk T, Milovanovic D, Zoka M, Kravić-Stevović T, Raspopovic S.	EFORT Open Rev	2020			10.1302/2058-5241.5.180038
The Embodiment of Objects: Review, Analysis, and Future Directions	Schettler A, Raja V, Anderson ML.	Front Neurosci	2019			10.3389/fnins.2019.01332
The Hannes hand prosthesis replicates the key biological properties of the human hand	Laffranchi M, Boccardo N, Traverso S, Lombardi L, Canepa M, Lince A, Semprini M, Saglia JA, Naceri A, Sacchetti R, Gruppioni E, De Michieli L.	Sci Robot	2020			10.1126/scirobotics.abb0467
The influence of environment: Experiences of users of myoelectric arm prosthesis-a qualitative study	Widehammar C, Pettersson I, Janeslätt G, Hermansson L.	Prosthet Orthot Int	2018			10.1177/0309364617704801
The role of functionality in the body model for self-attribution	Aymerich-Franch L, Ganesh G.	Neurosci Res	2016			10.1016/j.neures.2015.11.001
The role of tactile afference in shaping motor behaviour and implications for prosthetic innovation	Ackerley R, Kavounoudias A.	Neuropsychologia	2015			10.1016/j.neuropsychologia.2015.06.024
The rubber foot illusion	Crea S, D'Alonzo M, Vitiello N, Cipriani C.	J Neuroeng Rehabil	2015			10.1186/s12984-015-0069-6
The rubber hand illusion depends on a congruent mapping between real and artificial fingers	Riemer, M; Fuchs, X; Bublatzky, F; Kleinbohl, D; Holzl, R; Trojan, J	Acta Psychol.	2014			10.1016/j.actpsy.2014.07.012
The Supernumerary Robotic 3rd Thumb for Skilled Music Tasks	Cunningham J., Hapsari A., Guilleminot P., Shafti A., Faisal A.A.	Proc. IEEE RAS EMBS Int. Conf. Biomed. Rob. Biomechatronics, BioRob	2018			10.1109/BIOROB.2018.8487609
The use of transcutaneous electrical nerve stimulation (TENS) to aid perceptual embodiment of prosthetic limbs	Mulvey MR, Fawkner HJ, Radford H, Johnson MI.	Med Hypotheses	2009			10.1016/j.mehy.2008.08.028
Tool Embodiment: The Tool's Output Must Match the User's Input	Weser V, Proffitt DR.	Front Hum Neurosci	2019			10.3389/fnhum.2018.00537
Toward a Cognitive Model of the Sense of Embodiment in a (Rubber) Hand	Carruthers, G	J. Conscious. Stud.	2013
Towards prosthetic systems providing comprehensive tactile feedback for utility and embodiment	Hartmann, C; Linde, J; Dosen, S; Farina, D; Seminara, L; Pinna, L; Valle, M; Capurro, M		2014
Transcutaneous electrical nerve stimulation for phantom pain and stump pain in adult amputees	Mulvey MR, Radford HE, Fawkner HJ, Hirst L, Neumann V, Johnson MI.	Pain Pract	2013			10.1111/j.1533-2500.2012.00593.x
Upper- and lower-limb amputees show reduced levels of eeriness for images of prosthetic hands	Buckingham G, Parr J, Wood G, Day S, Chadwell A, Head J, Galpin A, Kenney L, Kyberd P, Gowen E, Poliakoff E.	Psychon Bull Rev	2019			10.3758/s13423-019-01612-x
Vibrotactile sensory substitution elicits feeling of ownership of an alien hand	D'Alonzo M, Cipriani C.	PLoS One	2012			10.1371/journal.pone.0050756
Vibrotactile Stimulation in the Upper-Arm for Restoring Individual Finger Sensations in Hand Prosthesis	Fontana J.M., O’Brien R., Laciar E., Maglione L.S., Molisani L.	J. Med. Biol. Eng.	2018			10.1007/s40846-018-0374-1
Vibrotactile stimulation promotes embodiment of an alien hand in amputees with phantom sensations	D'Alonzo M, Clemente F, Cipriani C.	IEEE Trans Neural Syst Rehabil Eng	2015			10.1109/TNSRE.2014.2337952
Visuotactile synchrony of stimulation-induced sensation and natural somatosensation	Christie BP, Graczyk EL, Charkhkar H, Tyler DJ, Triolo RJ.	J Neural Eng	2019			10.1088/1741-2552/ab154c
Body-extension versus body-incorporation: Is there a need for a body-model?	De Preester, H; Tsakiris, M	Phenomenol. Cogn. Sci.	2009			10.1007/s11097-009-9121-y
Feel-good robotics: Requirements on touch for embodiment in assistive robotics	Beckerle, P; Koiva, R; Kirchner, EA; Bekrater-Bodmann, R; Dosen, S; Christ, O; Abbink, DA; Castellini, C; Lenggenhager, B	Front. Neurorobotics	2018			10.3389/fnbot.2018.00084
Neurocognitive barriers to the embodiment of technology	Makin, TR; de Vignemont, F; Faisal, AA	Nat. Biomed. Eng	2017			10.1038/s41551-016-0014
Embodiment, ownership and disownership	De Vignemont, Frédérique	Conscious. Cogn.	2011			10.1016/j.concog.2010.09.004
Sensory- and Action-Oriented Embodiment of Neurally-Interfaced Robotic Hand Prostheses	Di Pino, G; Romano, D; Spaccasassi, C; Mioli, A; D'Alonzo, M; Sacchetti, R; Guglielmelli, E; Zollo, L; Di Lazzaro, V; Denaro, V; Maravita, A	Front. Neurosci.	2020			10.3389/fnins.2020.00389
Mechanisms underlying embodiment, disembodiment and loss of embodiment	Giummarra, MJ; Gibson, SJ; Georgiou-Karistianis, N; Bradshaw, JL	Neurosci. Biobehav. Rev.	2008			10.1016/j.neubiorev.2007.07.001
Corporeal awareness and proprioceptive sense of the phantom	Giummarra, MJ; Georgiou-Karistianis, N; Nicholls, MER; Gibson, SJ; Chou, M; Bradshaw, JL	Br. J. Psychol.	2010			10.1348/000712610X492558
My prosthesis as a part of me: a qualitative analysis of living with an osseointegrated prosthetic limb	Lundberg, M; Hagberg, K; Bullington, J	Prosthet. Orthot. Int.	2011			10.1177/0309364611409795
Amputation and prosthesis implantation shape body and peripersonal space representations	Canzoneri, E; Marzolla, M; Amoresano, A; Verni, G; Serino, A	Sci Rep	2013			10.1038/srep02844
Design of a Robotic Sensorimotor System for Phantom Limb Pain Rehabilitation	Snow, PW; Loureiro, RCV; Comley, R		2014
Embodied neurofeedback with an anthropomorphic robotic hand	Braun, N; Emkes, R; Thorne, JD; Debener, S	Sci Rep	2016			10.1038/srep37696
Exploring the impact of hand movement delays and hand appearance on myoelectric prosthesis embodiment using Immersive Virtual Reality	Hodrien, A; Galpin, A; Roberts, D; Kenney, L	Ann. Rev. CyberTherapy Telemed.	2017
Biomimetic Intraneural Sensory Feedback Enhances Sensation Naturalness, Tactile Sensitivity, and Manual Dexterity in a Bidirectional Prosthesis	Valle, G; Mazzoni, A; Iberite, F; D'Anna, E; Strauss, I; Granata, G; Controzzi, M; Clemente, F; Rognini, G; Cipriani, C; Stieglitz, T; Petrini, FM; Rossini, PM; Micera, S	Neuron	2018			10.1016/j.neuron.2018.08.033
Home Use of a Neural-connected Sensory Prosthesis Provides the Functional and Psychosocial Experience of Having a Hand Again	Graczyk, EL; Resnik, L; Schiefer, MA; Schmitt, MS; Tyler, DJ	Sci Rep	2018			10.1038/s41598-018-26952-x
Proprioception from a neurally controlled lower-extremity prosthesis	Clites, TR; Carty, MJ; Ullauri, JB; Carney, ME; Mooney, LM; Duval, JF; Srinivasan, SS; Herr, HM	Sci. Transl. Med.	2018			10.1126/scitranslmed.aap8373

## Sheet: Combined list
Title	Authors	Source Title	Publication Year	DOI
Psychologically induced cooling of a specific body part caused by the illusory ownership of an artificial counterpart	Moseley, G. Lorimer; Olthof, Nick; Venema, Annemeike; Don, Sanneke; Wijers, Marijke; Gallace, Alberto; Spence, Charles	PROCEEDINGS OF THE NATIONAL ACADEMY OF SCIENCES OF THE UNITED STATES OF AMERICA	2008	10.1073/pnas.0803768105
Threatening a rubber hand that you feel is yours elicits a cortical anxiety response	Ehrsson, H. Henrik; Wiech, Katja; Weiskopf, Nikolaus; Dolan, Raymond J.; Passingham, Richard E.	PROCEEDINGS OF THE NATIONAL ACADEMY OF SCIENCES OF THE UNITED STATES OF AMERICA	2007	10.1073/pnas.0610011104
Upper limb amputees can be induced to experience a rubber hand as their own	Ehrsson, H. Henrik; Rosen, Birgitta; Stockselius, Anita; Ragno, Christina; Kohler, Peter; Lundborg, Goran	BRAIN	2008	10.1093/brain/awn297
The Illusion of Owning a Third Arm	Guterstam, Arvid; Petkova, Valeria I.; Ehrsson, H. Henrik	PLOS ONE	2011	10.1371/journal.pone.0017208
Crossmodal congruency measures of lateral distance effects on the rubber hand illusion	Zopf, Regine; Savage, Greg; Williams, Mark A.	NEUROPSYCHOLOGIA	2010	10.1016/j.neuropsychologia.2009.10.028
Forearm amputees' views of prosthesis use and sensory feedback	Wijk, Ulrika; Carlsson, Ingela	JOURNAL OF HAND THERAPY	2015	10.1016/j.jht.2015.01.013
Ownership of an artificial limb induced by electrical brain stimulation	Collins, Kelly L.; Guterstam, Arvid; Cronin, Jeneva; Olson, Jared D.; Ehrsson, H. Henrik; Ojemann, Jeffrey G.	PROCEEDINGS OF THE NATIONAL ACADEMY OF SCIENCES OF THE UNITED STATES OF AMERICA	2017	10.1073/pnas.1616305114
Body visual discontinuity affects feeling of ownership and skin conductance responses	Tieri, Gaetano; Tidoni, Emmanuele; Pavone, Enea Francesco; Aglioti, Salvatore Maria	SCIENTIFIC REPORTS	2015	10.1038/srep17139
The Importance of Synchrony and Temporal Order of Visual and Tactile Input for Illusory Limb Ownership Experiences - An fMRI Study Applying Virtual Reality	Bekrater-Bodmann, Robin; Foell, Jens; Diers, Martin; Kamping, Sandra; Rance, Mariela; Kirsch, Pinar; Trojan, Joerg; Fuchs, Xaver; Bach, Felix; Cakmak, Hueseyin Kemal; Maass, Heiko; Flor, Herta	PLOS ONE	2014	10.1371/journal.pone.0087013
Defensive activation during the rubber hand illusion: Ownership versus proprioceptive drift	Riemer, Martin; Bublatzky, Florian; Trojan, Joerg; Alpers, Georg W.	BIOLOGICAL PSYCHOLOGY	2015	10.1016/j.biopsycho.2015.04.011
The sense of body ownership relaxes temporal constraints for multisensory integration	Maselli, Antonella; Kilteni, Konstantina; Lopez-Moliner, Joan; Slater, Mel	SCIENTIFIC REPORTS	2016	10.1038/srep30628
Neural correlates of the rubber hand illusion in amputees: A report of two cases	Schmalzl, Laura; Kalckert, Andreas; Ragno, Christina; Ehrsson, H. Henrik	NEUROCASE	2014	10.1080/13554794.2013.791861
My Third Arm: Shifts in Topography of the Somatosensory Homunculus Predict Feeling of an Artificial Supernumerary Arm	Schaefer, Michael; Heinze, Hans-Jochen; Rotte, Michael	HUMAN BRAIN MAPPING	2009	10.1002/hbm.20609
The role of functionality in the body model for self-attribution	Aymerich-Franch, Laura; Ganesh, Gowrishankar	NEUROSCIENCE RESEARCH	2016	10.1016/j.neures.2015.11.001
Decreased Corticospinal Excitability after the Illusion of Missing Part of the Arm	Kilteni, Konstantina; Grau-Sanchez, Jennifer; Veciana De Las Heras, Misericordia; Rodriguez-Fornells, Antoni; Slater, Mel	FRONTIERS IN HUMAN NEUROSCIENCE	2016	10.3389/fnhum.2010.00145
Ownership and Agency of an Independent Supernumerary Hand Induced by an Imitation Brain-Computer Interface	Bashford, Luke; Mehring, Carsten	PLOS ONE	2016	10.1371/journal.pone.0156591
Multisensory correlations-Not tactile expectations-Determine the sense of body ownership	Guterstam, Arvid; Larsson, Dennis E. O.; Zeberg, Hugo; Ehrsson, H. Henrik	PLOS ONE	2019	10.1371/journal.pone.0213265
Modulation of the rubber hand illusion by transcranial direct current stimulation over the contralateral somatosensory cortex	Hornburger, Hannah; Nguemeni, Carine; Odorfer, Thorsten; Zeller, Daniel	NEUROPSYCHOLOGIA	2019	10.1016/j.neuropsychologia.2019.05.008
Characterization of the Sense of Agency over the Actions of Neural-machine Interface-operated Prostheses	Schofield, Jonathon S.; Shell, Courtney E.; Thumser, Zachary C.; Beckler, Dylan T.; Nataraj, Raviraj; Marasco, Paul D.	JOVE-JOURNAL OF VISUALIZED EXPERIMENTS	2019	10.3791/58702
Little evidence for an effect of the rubber hand illusion on basic movement	Reader, Arran T.; Trifonova, Victoria S.; Ehrsson, H. Henrik	EUROPEAN JOURNAL OF NEUROSCIENCE	2021	10.1111/ejn.15444
The rubber hand illusion is a fallible method to study ownership of prosthetic limbs	Zbinden, Jan; Ortiz-Catalan, Max	SCIENTIFIC REPORTS	2021	10.1038/s41598-021-83789-7
Duplication of the bodily self: a perceptual illusion of dual full-body ownership and dual self-location	Guterstam, Arvid; Larsson, Dennis E. O.; Szczotka, Joanna; Ehrsson, H. Henrik	ROYAL SOCIETY OPEN SCIENCE	2020	10.1098/rsos.201911
Synchronous Stimulation With Light and Heat Induces Body Ownership and Reduces Pain Perception	Cordier, Larissa; Fuchs, Xaver; Herpertz, Stephan; Trojan, Joerg; Diers, Martin	JOURNAL OF PAIN	2020	10.1016/j.jpain.2019.10.009
Exploration of Lower Limb Body Schema Integration with Respect to Body-Proximal Robotics	Schuermann, T.; Overath, P.; Christ, O.; Vogt, J.; Beckerle, P.	2015 IEEE 1ST INTERNATIONAL FORUM ON RESEARCH AND TECHNOLOGIES FOR SOCIETY AND INDUSTRY (RTSI 2015) PROCEEDINGS	2015
Agency and Performance of Reach-to-Grasp With Modified Control of a Virtual Hand: Implications for Rehabilitation	Nataraj R, Sanford S, Shah A, Liu M.	Front Hum Neurosci	2020	10.3389/fnhum.2020.00126
Differentiala experiences of embodiment between body-powered and myoelectric prosthesis users	Engdahl SM, Meehan SK, Gates DH.	Sci Rep	2020	10.1038/s41598-020-72470-0
Prostheses as extensions of the body: Progress and challenges	Niedernhuber M, Barone DG, Lenggenhager B.	Neurosci Biobehav Rev	2018	10.1016/j.neubiorev.2018.04.020
The rubber hand illusion and its application to clinical neuroscience	Ramakonar H, Franz EA, Lind CR.	J Clin Neurosci	2011	10.1016/j.jocn.2011.05.008
Mechanotactile Sensory Feedback Improves Embodiment of a Prosthetic Hand During Active Use	Shehata AW, Rehani M, Jassat ZE, Hebert JS.	Front Neurosci	2020	10.3389/fnins.2020.00263
Robot' Hand Illusion under Delayed Visual Feedback: Relationship between the Senses of Ownership and Agency	Ismail MA, Shimada S.	PLoS One	2016	10.1371/journal.pone.0159619
How using brain-machine interfaces influences the human sense of agency	Caspar EA, De Beir A, Lauwers G, Cleeremans A, Vanderborght B.	PLoS One	2021	10.1371/journal.pone.0245191
Embodied prosthetic arm stabilizes body posture, while unembodied one perturbs it	Imaizumi S, Asai T, Koyama S.	Conscious Cogn	2016	10.1016/j.concog.2016.08.019
Grasping Embodiment: Haptic Feedback for Artificial Limbs	Moore CH, Corbin SF, Mayr R, Shockley K, Silva PL, Lorenz T.	Front Neurorobot	2021	10.3389/fnbot.2021.662397
Perceptual correlates of successful body-prosthesis interaction in lower limb amputees: psychometric characterisation and development of the Prosthesis Embodiment Scale	Bekrater-Bodmann R.	Sci Rep	2020	10.1038/s41598-020-70828-y
The rubber foot illusion	Crea S, D'Alonzo M, Vitiello N, Cipriani C.	J Neuroeng Rehabil	2015	10.1186/s12984-015-0069-6
Effects of transcutaneous electrical nerve stimulation and visuotactile synchrony on the embodiment of an artificial hand	Asao A, Shibuya K, Yamada K, Kazama Y.	Exp Brain Res	2019	10.1007/s00221-018-5398-9
Illusory movement perception improves motor control for prosthetic hands	Marasco PD, Hebert JS, Sensinger JW, Shell CE, Schofield JS, Thumser ZC, Nataraj R, Beckler DT, Dawson MR, Blustein DH, Gill S, Mensh BD, Granja-Vazquez R, Newcomb MD, Carey JP, Orzell BM.	Sci Transl Med	2018	10.1126/scitranslmed.aao6990
Motor Control and Sensory Feedback Enhance Prosthesis Embodiment and Reduce Phantom Pain After Long-Term Hand Amputation	Page DM, George JA, Kluger DT, Duncan C, Wendelken S, Davis T, Hutchinson DT, Clark GA.	Front Hum Neurosci	2018	10.3389/fnhum.2018.00352
Absence of reliable physiological signature of illusory body ownership revealed by fine-grained autonomic measurement during the rubber hand illusion	Critchley HD, Botan V, Ward J.	PLoS One	2021	10.1371/journal.pone.0237282
A sensational illusion: vision-touch synaesthesia and the rubber hand paradigm	Aimola Davies AM, White RC.	Cortex	2013	10.1016/j.cortex.2012.01.007
The effect of similarities in skin texture and hand shape on perceived ownership of a fake limb	Haans A, Ijsselsteijn WA, de Kort YA.	Body Image	2008	10.1016/j.bodyim.2008.04.003
Subjective, behavioral, and physiological responses to the rubber hand illusion do not vary with age in the adult phase	Palomo P, Borrego A, Cebolla A, Llorens R, Demarzo M, Baños RM.	Conscious Cogn	2018	10.1016/j.concog.2017.10.014
Laterality in the rubber hand illusion	Ocklenburg S, Rüther N, Peterburs J, Pinnow M, Güntürkün O.	Laterality	2011	10.1080/13576500903483515
Vibrotactile stimulation promotes embodiment of an alien hand in amputees with phantom sensations	D'Alonzo M, Clemente F, Cipriani C.	IEEE Trans Neural Syst Rehabil Eng	2015	10.1109/TNSRE.2014.2337952
Vibrotactile sensory substitution elicits feeling of ownership of an alien hand	D'Alonzo M, Cipriani C.	PLoS One	2012	10.1371/journal.pone.0050756
A novel concept for a prosthetic hand with a bidirectional interface: a feasibility study	Cipriani C, Antfolk C, Balkenius C, Rosén B, Lundborg G, Carrozza MC, Sebelius F.	IEEE Trans Biomed Eng	2009	10.1109/TBME.2009.2031242
Hands only illusion: multisensory integration elicits sense of ownership for body parts but not for non-corporeal objects	Tsakiris M, Carpenter L, James D, Fotopoulou A.	Exp Brain Res	2010	10.1007/s00221-009-2039-3
Reaching with alien limbs: visual exposure to prosthetic hands in a mirror biases proprioception without accompanying illusions of ownership	Holmes NP, Snijders HJ, Spence C.	Percept Psychophys	2006	10.3758/bf03208768
Visual capture of action, experience of ownership, and the illusion of self-touch: a new rubber hand paradigm	Aimola Davies AM, White RC, Thew G, Aimola NM, Davies M.	Perception	2010	10.1068/p6610
That's near my hand! Parietal and premotor coding of hand-centered space contributes to localization and self-attribution of the hand	Brozzoli C, Gentile G, Ehrsson HH.	J Neurosci	2012	10.1523/JNEUROSCI.2660-12.2012
A novel method for assessing sense of body ownership using electroencephalography	Blefari ML, Cipriani C, Carrozza MC.	IEEE Trans Biomed Eng	2011	10.1109/TBME.2010.2076282
Judging the position of the artificial hand induces a "visual" drift towards the real one during the rubber hand illusion	Erro R, Marotta A, Tinazzi M, Frera E, Fiorio M.	Sci Rep	2018	10.1038/s41598-018-20551-6
The body beyond the body: expectation of a sensory event is enough to induce ownership over a fake hand	Ferri F, Chiarelli AM, Merla A, Gallese V, Costantini M.	Proc Biol Sci	2013	10.1098/rspb.2013.1140
Two hands are better than one: a new assessment method and a new interpretation of the non-visual illusion of self-touch	White RC, Aimola Davies AM, Davies M.	Conscious Cogn	2011	10.1016/j.concog.2011.03.021
Referral of sensation to an advanced humanoid robotic hand prosthesis	Rosén B., Ehrsson H.H., Antfolk C., Cipriani C., Sebelius F., Lundborg G.	Scandinavian Journal of Plastic and Reconstructive Surgery and Hand Surgery	2009	10.3109/02844310903113107
Perceptual embodiment of prosthetic limbs by transcutaneous electrical nerve stimulation	Mulvey M.R., Fawkner H.J., Radford H.E., Johnson M.I.	Neuromodulation	2012	10.1111/j.1525-1403.2011.00408.x
Neurorobotic fusion of prosthetic touch, kinesthesia, and movement in bionic upper limbs promotes intrinsic brain behaviors	Marasco P.D., Hebert J.S., Sensinger J.W., Beckler D.T., Thumser Z.C., Shehata A.W., Williams H.E., Wilson K.R.	Science Robotics	2021	10.1126/scirobotics.abf3368
Extending the body ownership to affective experience of an embodied artificial hand: A power spectra investigation	Crivelli D., Balconi M.	Multisensory Research	2020	10.1163/22134808-bja10037
3DUI and the Phantom Limb: Multisensory experience for embodiment of amputation	Calepso A., Guarese R., Valer R., Iquiapaza Y., Oliveira V.D.J., Nedel L., MacIel A.	Proc. - IEEE Conf. Virtual Real. 3D User Interfaces, VRW	2020	10.1109/VRW50115.2020.00110
A closed-loop hand prosthesis with simultaneous intraneural tactile and position feedback	D'Anna E, Valle G, Mazzoni A, Strauss I, Iberite F, Patton J, Petrini FM, Raspopovic S, Granata G, Di Iorio R, Controzzi M, Cipriani C, Stieglitz T, Rossini PM, Micera S.	Sci Robot	2019	10.1126/scirobotics.aau8892
A phenomenological approach to psychoprosthetics	Mills FB.	Disabil Rehabil	2013	10.3109/09638288.2012.708819
A Pilot Study: Advances in Robotic Hand Illusion and its Subjective Experience	Abrams, AMH; Beckerle, P		2018	10.1145/3173386.3176915
A psychophysical investigation on vibrotactile sensing for transradial prosthesis users	Hanif, NHHM; Chappell, PH; White, NM; Cranny, AW	Cogent Eng.	2018	10.1080/23311916.2018.1539943
A review of invasive and non-invasive sensory feedback in upper limb prostheses	Svensson P, Wijk U, Björkman A, Antfolk C.	Expert Rev Med Devices	2017	10.1080/17434440.2017.1332989
A Review of Non-Invasive Sensory Feedback Methods for Transradial Prosthetic Hands	Stephens-Fripp, B; Alici, G; Mutlu, R	IEEE Access	2018	10.1109/ACCESS.2018.2791583
A robot hand testbed designed for enhancing embodiment and functional neurorehabilitation of body schema in subjects with upper limb impairment or loss	Hellman, RB; Chang, E; Tanner, J; Tillery, SIH; Santos, VJ	Front. Hum. Neurosci.	2015	10.3389/fnhum.2015.00026
A System for Electrotactile Feedback Using Electronic Skin and Flexible Matrix Electrodes: Experimental Evaluation	Franceschi, M; Seminara, L; Dosen, S; Strbac, M; Valle, M; Farina, D	IEEE Trans. Haptics	2017	10.1109/TOH.2016.2618377
Amplitude versus spatially modulated electrotactile feedback for myoelectric control of two degrees of freedom	Garenfeld MA, Mortensen CK, Strbac M, Dideriksen JL, Dosen S.	J Neural Eng	2020	10.1088/1741-2552/aba4fd
An interpretative phenomenological analysis of the embodiment of artificial limbs	Murray CD.	Disabil Rehabil	2004	10.1080/09638280410001696764
An investigation into the perceptual embodiment of an artificial hand using transcutaneous electrical nerve stimulation (TENS) in intact-limbed individuals	Mulvey M, Fawkner H, Johnson MI.	Technol Health Care	2014	10.3233/THC-140780
Artificial limb representation in amputees	van den Heiligenberg FMZ, Orlov T, Macdonald SN, Duff EP, Henderson Slater D, Beckmann CF, Johansen-Berg H, Culham JC, Makin TR.	Brain	2018	10.1093/brain/awy054
Augmentation-related brain plasticity	Di Pino G., Maravita A., Zollo L., Guglielmelli E., Di Lazzaro V.	Front. Syst. Neurosci.	2014	10.3389/fnsys.2014.00109
Automatic hand phantom map detection methods	Huang H., Li T., Antfolk C., Bruschini C., Enz C., Justiz J., Koch V.M.	IEEE Biomed. Circuits Syst. Conf., BioCAS - Proc.	2015	10.1109/BioCAS.2015.7348315
Beyond function: Using assistive technologies following lower limb loss	Dunne S., Coffey L., Gallagher P., Desmond D., Ryall N.	J. Rehabil. Med.	2015	10.2340/16501977-1962
Biomimetic approaches to bionic touch through a peripheral nerve interface	Saal HP, Bensmaia SJ.	Neuropsychologia	2015	10.1016/j.neuropsychologia.2015.06.010
Biomimetic Intraneural Sensory Feedback Enhances Sensation Naturalness, Tactile Sensitivity, and Manual Dexterity in a Bidirectional Prosthesis	Valle G, Mazzoni A, Iberite F, D'Anna E, Strauss I, Granata G, Controzzi M, Clemente F, Rognini G, Cipriani C, Stieglitz T, Petrini FM, Rossini PM, Micera S.	Neuron	2018	10.1016/j.neuron.2018.08.033
Body Image, Prostheses, Phantom Limbs	Crawford C.S.	Body Soc.	2015	10.1177/1357034X14522102
Body-Self Unity With a New Hip or Knee: Understanding Total Joint Replacement Within an Embodiment Framework	Lape EC, Hudak P, Davis AM, Katz JN.	ACR Open Rheumatol	2019	10.1002/acr2.1014
Brain Incorporation of Artificial Limbs and Role of Haptic Feedback	Sengul, A; Shokur, S; Bleuler, H		2014	10.1007/978-3-319-05431-5_17
Consistent inter-individual differences in susceptibility to bodily illusions	Cutts SA, Fragaszy DM, Mangalam M.	Conscious Cogn	2019	10.1016/j.concog.2019.102826
Crossmodal representation of a functional robotic hand arises after extensive training in healthy participants	Marini F, Tagliabue CF, Sposito AV, Hernandez-Arieta A, Brugger P, Estévez N, Maravita A.	Neuropsychologia	2014	10.1016/j.neuropsychologia.2013.11.017
Design of a wearable robotic hand to investigate multisensory illusions and the bodily self of humans	Huynh T.V., Scherf A., Bittner A., Saetta G., Lenggenhager B., Beckerle P.	Int. Symp. Robot., ISR	2018
Differential experiences of embodiment between body-powered and myoelectric prosthesis users	Engdahl SM, Meehan SK, Gates DH.	Sci Rep	2020	10.1038/s41598-020-72470-0
Discriminability of multiple cutaneous and proprioceptive hand percepts evoked by intraneural stimulation with Utah slanted electrode arrays in human amputees	Page D.M., George J.A., Wendelken S.M., Davis T.S., Kluger D.T., Hutchinson D.T., Clark G.A.	J. NeuroEng. Rehabil.	2021	10.1186/s12984-021-00808-4
Distributed sensing and stimulation systems for sense of touch restoration in prosthetics	Fares H., Seminara L., Ibrahim A., Franceschi M., Pinna L., Valle M., Dosen S., Farina D.	Proc. - New Gener. CAS, NGCAS	2017	10.1109/NGCAS.2017.54
Electrotactile EMG feedback improves the control of prosthesis grasping force	Schweisfurth M.A., Markovic M., Dosen S., Teich F., Graimann B., Farina D.	J. Neural Eng.	2016	10.1088/1741-2560/13/5/056010
Embedded Electrotactile Feedback System for Hand Prostheses using Matrix Electrode and Electronic Skin	Abbass Y., Saleh M., Dosen S., Valle M.	IEEE Trans. Biomed. Circuits Syst.	2021	10.1109/TBCAS.2021.3107723
Embodiment of Wearable Technology: Qualitative Longitudinal Study	Nelson EC, Sools AM, Vollenbroek-Hutten MMR, Verhagen T, Noordzij ML.	JMIR Mhealth Uhealth	2020	10.2196/16973
EMG Biofeedback for online predictive control of grasping force in a myoelectric prosthesis	Dosen S, Markovic M, Somer K, Graimann B, Farina D.	J Neuroeng Rehabil	2015	10.1186/s12984-015-0047-z
E-mpathy and the phantom limb sensation: A multisensory experience for embodiment of amputation	Guarese R., De Jesus Oliveira V., Calepso A., Valer R., Iquiapaza Y., Nedel L., MacIel A.	CEUR Workshop Proc.	2020
Enhancing functional abilities and cognitive integration of the lower limb prosthesis	Petrini FM, Valle G, Bumbasirevic M, Barberi F, Bortolotti D, Cvancara P, Hiairrassary A, Mijovic P, Sverrisson AÖ, Pedrocchi A, Divoux JL, Popovic I, Lechler K, Mijovic B, Guiraud D, Stieglitz T, Alexandersson A, Micera S, Lesic A, Raspopovic S.	Sci Transl Med	2019	10.1126/scitranslmed.aav8939
E-Skins: Biomimetic Sensing and Encoding for Upper Limb Prostheses	Iskarous M.M., Thakor N.V.	Proc. IEEE	2019	10.1109/JPROC.2019.2939369
Evoked Haptic Sensation in the Hand With Concurrent Non-Invasive Nerve Stimulation	Vargas L, Whitehouse G, Huang H, Zhu Y, Hu X.	IEEE Trans Biomed Eng	2019	10.1109/TBME.2019.2895575
Evoking haptic sensations in the foot through high-density transcutaneous electrical nerve stimulations	Pan L, Vargas L, Fleming A, Hu X, Zhu Y, Huang HH.	J Neural Eng	2020	10.1088/1741-2552/ab8e8d
Exploring the Embodiment of a Virtual Hand in a Spatially Augmented Respiratory Biofeedback Setting	Barresi G, Marinelli A, Caserta G, de Zambotti M, Tessadori J, Angioletti L, Boccardo N, Freddolini M, Mazzanti D, Deshpande N, Frigo CA, Balconi M, Gruppioni E, Laffranchi M, De Michieli L.	Front Neurorobot	2021	10.3389/fnbot.2021.683653
Factors Associated With Prosthesis Embodiment and Its Importance for Prosthetic Satisfaction in Lower Limb Amputees	Bekrater-Bodmann R.	Front Neurorobot	2021	10.3389/fnbot.2020.604376
Home Use of a Neural-connected Sensory Prosthesis Provides the Functional and Psychosocial Experience of Having a Hand Again	Graczyk EL, Resnik L, Schiefer MA, Schmitt MS, Tyler DJ.	Sci Rep	2018	10.1038/s41598-018-26952-x
Illusory movements induced by tendon vibration in right- and left-handed people	Tidoni E, Fusco G, Leonardis D, Frisoli A, Bergamasco M, Aglioti SM.	Exp Brain Res	2015	10.1007/s00221-014-4121-8
Is an artificial limb embodied as a hand? Brain decoding in prosthetic limb users	Maimon-Mor RO, Makin TR.	PLoS Biol	2020	10.1371/journal.pbio.3000729
Is the Prosthetic Homologue Necessary for Embodiment?	Dornfeld C, Swanston M, Cassella J, Beasley C, Green J, Moshayev Y, Wininger M.	Front Neurorobot	2016	10.3389/fnbot.2016.00021
Learning of Artificial Sensation Through Long-Term Home Use of a Sensory-Enabled Prosthesis	Cuberovic I, Gill A, Resnik LJ, Tyler DJ, Graczyk EL.	Front Neurosci	2019	10.3389/fnins.2019.00853
Lightening the Perceived Prosthesis Weight with Neural Embodiment Promoted by Sensory Feedback	Preatoni G, Valle G, Petrini FM, Raspopovic S.	Curr Biol	2021	10.1016/j.cub.2020.11.069
Long-Term Home-Use of Sensory-Motor-Integrated Bidirectional Bionic Prosthetic Arms Promotes Functional, Perceptual, and Cognitive Changes	Schofield JS, Shell CE, Beckler DT, Thumser ZC, Marasco PD.	Front Neurosci	2020	10.3389/fnins.2020.00120
Modification of body schema by use of extra robotic thumb	Segura Meraz N., Sobajima M., Aoyama T., Hasegawa Y.	ROBOMECH J.	2018	10.1186/s40648-018-0100-3
Multichannel electrotactile feedback with spatial and mixed coding for closed-loop control of grasping force in hand prostheses	Dosen S., Markovic M., Strbac M., Belic M., Kojic V., Bijelic G., Keller T., Farina D.	IEEE Trans. Neural Syst. Rehabil. Eng.	2017	10.1109/TNSRE.2016.2550864
Multi-modal sensory feedback system for upper limb amputees	Huang H., Li T., Bruschini C., Enz C., Justiz J., Antfolk C., Koch V.M.	Proc. - New Gener. CAS, NGCAS	2017	10.1109/NGCAS.2017.62
Multisensory bionic limb to achieve prosthesis embodiment and reduce distorted phantom limb perceptions	Rognini G, Petrini FM, Raspopovic S, Valle G, Granata G, Strauss I, Solcà M, Bello-Ruiz J, Herbelin B, Mange R, D'Anna E, Di Iorio R, Di Pino G, Andreu D, Guiraud D, Stieglitz T, Rossini PM, Serino A, Micera S, Blanke O.	J Neurol Neurosurg Psychiatry	2019	10.1136/jnnp-2018-318570
Neuromusculoskeletal Arm Prostheses: Personal and Social Implications of Living With an Intimately Integrated Bionic Arm	Middleton A, Ortiz-Catalan M.	Front Neurorobot	2020	10.3389/fnbot.2020.00039
Non-Invasive Stimulation-Based Tactile Sensation for Upper-Extremity Prosthesis: A Review	Li, KR; Fang, YF; Zhou, Y; Liu, HH	IEEE Sens. J.	2017	10.1109/JSEN.2017.2674965
On Replacement Body Parts	Walker MJ.	J Bioeth Inq	2019	10.1007/s11673-018-9889-y
On the Utility of Affective Feedback in Prosthesis Embodiment	Miller A.J., Carolina Bettelani G., Fani S., Bianchi M., Brown J.D.	IEEE World Haptics Conf., WHC	2021	10.1109/WHC49131.2021.9517126
Perceptual drifts of real and artificial limbs in the rubber hand illusion	Fuchs X, Riemer M, Diers M, Flor H, Trojan J.	Sci Rep	2016	10.1038/srep24362
Phantom limbs: pain, embodiment, and scientific advances in integrative therapies	Lenggenhager B, Arnold CA, Giummarra MJ.	Wiley Interdiscip Rev Cogn Sci	2014	10.1002/wcs.1277
Prosthesis embodiment and attenuation of prosthetic touch in upper limb amputees - A proof-of-concept study	Fritsch A, Lenggenhager B, Bekrater-Bodmann R.	Conscious Cogn	2021	10.1016/j.concog.2020.103073
Prosthetic Embodiment and Body Image Changes in Patients Undergoing Bionic Reconstruction Following Brachial Plexus Injury	Sturma A, Hruby LA, Boesendorfer A, Pittermann A, Salminger S, Gstoettner C, Politikou O, Vujaklija I, Farina D, Aszmann OC.	Front Neurorobot	2021	10.3389/fnbot.2021.645261
Reachability and the sense of embodiment in amputees using prostheses	Gouzien A, de Vignemont F, Touillet A, Martinet N, De Graaf J, Jarrassé N, Roby-Brami A.	Sci Rep	2017	10.1038/s41598-017-05094-6
Recent Developments in Prosthesis Sensors, Texture Recognition, and Sensory Stimulation for Upper Limb Prostheses	Masteller A, Sankar S, Kim HB, Ding K, Liu X, All AH.	Ann Biomed Eng	2021	10.1007/s10439-020-02678-8
Restoration of motor control and proprioceptive and cutaneous sensation in humans with prior upper-limb amputation via multiple Utah Slanted Electrode Arrays (USEAs) implanted in residual peripheral arm nerves	Wendelken S, Page DM, Davis T, Wark HAC, Kluger DT, Duncan C, Warren DJ, Hutchinson DT, Clark GA.	J Neuroeng Rehabil	2017	10.1186/s12984-017-0320-4
Restoring tactile and proprioceptive sensation through a brain interface	Tabot GA, Kim SS, Winberry JE, Bensmaia SJ.	Neurobiol Dis	2015	10.1016/j.nbd.2014.08.029
Restoring the sense of touch with a prosthetic hand through a brain interface	Tabot GA, Dammann JF, Berg JA, Tenore FV, Boback JL, Vogelstein RJ, Bensmaia SJ.	Proc Natl Acad Sci U S A	2013	10.1073/pnas.1221113110
Review on tactile sensory feedback of prosthetic hands for the upper-limb amputees by sensory afferent stimulation	Chai G.-H., Sui X.-H., Li P., Liu X.-X., Lan N.	J. Shanghai Jiaotong Univ. Sci.	2014	10.1007/s12204-014-1546-y
Robotic hand illusion with tactile feedback: Unravelling the relative contribution of visuotactile and visuomotor input to the representation of body parts in space	Huynh TV, Bekrater-Bodmann R, Fröhner J, Vogt J, Beckerle P.	PLoS One	2019	10.1371/journal.pone.0210058
Robotic Leg Illusion: System Design and Human-in-the-Loop Evaluation	Penner D., Abrams A.M.H., Overath P., Vogt J., Beckerle P.	IEEE Trans. Human Mach. Syst.	2019	10.1109/THMS.2019.2896447
Robotic touch shifts perception of embodiment to a prosthesis in targeted reinnervation amputees	Marasco PD, Kim K, Colgate JE, Peshkin MA, Kuiken TA.	Brain	2011	10.1093/brain/awq361
Sensory feedback by peripheral nerve stimulation improves task performance in individuals with upper limb loss using a myoelectric prosthesis	Schiefer M, Tan D, Sidek SM, Tyler DJ.	J Neural Eng	2016	10.1088/1741-2560/13/1/016001
Sensory Feedback in Upper Limb Amputees Impacts Cortical Activity as Revealed by Multiscale Connectivity Analysis	Bose R, Ding K, Seet M, Osborn L, Bezerianos A, Thakor N, Dragomir A.	Annu Int Conf IEEE Eng Med Biol Soc	2020	10.1109/EMBC44109.2020.9175224
Skin stretch enhances illusory movement in persons with lower-limb amputation	Shehata A.W., Keri M.-I., Gomez M., Marasco P.D., Vette A.H., Hebert J.S.	IEEE Int. Conf. Rehabil. Rob.	2019	10.1109/ICORR.2019.8779477
SnapMove: Movement Projection Mapping in Virtual Reality	Cohn B.A., Maselli A., Ofek E., Gonzalez-Franco M.	Proc. - IEEE Int. Conf. Artif. Intell. Virtual Real., AIVR	2020	10.1109/AIVR50618.2020.00024
Soft Embodiment for Engineering Artificial Limbs	Makin TR, de Vignemont F, Micera S.	Trends Cogn Sci	2020	10.1016/j.tics.2020.09.008
Somatic Senses Required for the Emotional Design of Upper Limb Prosthesis	Arruda L.M., Silva L.F., Carvalho H., Carvalho M.A.F., Ferreira F.B.N.	Adv. Intell. Sys. Comput.	2020	10.1007/978-3-030-27928-8_74
Somatosensory Evoked Potentials following upper limb noninvasive electrical stimulation: A case study	Artoni F., Tanguenza A., D'Anna E., Micera S.	Proc. Annu. Int. Conf. IEEE Eng. Med. Biol. Soc. EMBS	2020	10.1109/EMBC44109.2020.9176722
System to induce and measure embodiment of an artificial hand with programmable convergent visual and tactile stimuli	Benz HL, Sieff TR, Alborz M, Kontson K, Kilpatrick E, Civillico EF.	Annu Int Conf IEEE Eng Med Biol Soc	2016	10.1109/EMBC.2016.7591783
Tactile sensing and feedback in SEMG hand	Zhang, LL; Zheng, ZJ; Li, GF; Sun, Y; Jiang, GZ; Kong, JY; Tao, B; Xu, S; Yu, H; Liu, HH	Int. J. Comput. Sci. Math.	2018	10.1504/IJCSM.2018.10015910
Tactile to Vibrotactile Sensory Feedback Interface for Prosthethic Hand Users	Hanif, NHHM; Hashim, NNN; Chappell, PH; White, NM; Cranny, AW		2016
Talking with Your (Artificial) Hands: Communicative Hand Gestures as an Implicit Measure of Embodiment	Maimon-Mor RO, Obasi E, Lu J, Odeh N, Kirker S, MacSweeney M, Goldin-Meadow S, Makin TR.	iScience	2020	10.1016/j.isci.2020.101650
Temporal Modulation of Transcutaneous Electrical Nerve Stimulation Influences Sensory Perception	Dupan SSG, McNeill Z, Brunton E, Nazarpour K.	Annu Int Conf IEEE Eng Med Biol Soc	2020	10.1109/EMBC44109.2020.9176472
The benefits of sensation on the experience of a hand: A qualitative case series	Graczyk EL, Gill A, Tyler DJ, Resnik LJ.	PLoS One	2019	10.1371/journal.pone.0211469
The current state of bionic limbs from the surgeon's viewpoint	Bumbaširević M, Lesic A, Palibrk T, Milovanovic D, Zoka M, Kravić-Stevović T, Raspopovic S.	EFORT Open Rev	2020	10.1302/2058-5241.5.180038
The Embodiment of Objects: Review, Analysis, and Future Directions	Schettler A, Raja V, Anderson ML.	Front Neurosci	2019	10.3389/fnins.2019.01332
The Hannes hand prosthesis replicates the key biological properties of the human hand	Laffranchi M, Boccardo N, Traverso S, Lombardi L, Canepa M, Lince A, Semprini M, Saglia JA, Naceri A, Sacchetti R, Gruppioni E, De Michieli L.	Sci Robot	2020	10.1126/scirobotics.abb0467
The influence of environment: Experiences of users of myoelectric arm prosthesis-a qualitative study	Widehammar C, Pettersson I, Janeslätt G, Hermansson L.	Prosthet Orthot Int	2018	10.1177/0309364617704801
The role of tactile afference in shaping motor behaviour and implications for prosthetic innovation	Ackerley R, Kavounoudias A.	Neuropsychologia	2015	10.1016/j.neuropsychologia.2015.06.024
The Supernumerary Robotic 3rd Thumb for Skilled Music Tasks	Cunningham J., Hapsari A., Guilleminot P., Shafti A., Faisal A.A.	Proc. IEEE RAS EMBS Int. Conf. Biomed. Rob. Biomechatronics, BioRob	2018	10.1109/BIOROB.2018.8487609
The use of transcutaneous electrical nerve stimulation (TENS) to aid perceptual embodiment of prosthetic limbs	Mulvey MR, Fawkner HJ, Radford H, Johnson MI.	Med Hypotheses	2009	10.1016/j.mehy.2008.08.028
Tool Embodiment: The Tool's Output Must Match the User's Input	Weser V, Proffitt DR.	Front Hum Neurosci	2019	10.3389/fnhum.2018.00537
Toward a Cognitive Model of the Sense of Embodiment in a (Rubber) Hand	Carruthers, G	J. Conscious. Stud.	2013
Towards prosthetic systems providing comprehensive tactile feedback for utility and embodiment	Hartmann, C; Linde, J; Dosen, S; Farina, D; Seminara, L; Pinna, L; Valle, M; Capurro, M		2014
Transcutaneous electrical nerve stimulation for phantom pain and stump pain in adult amputees	Mulvey MR, Radford HE, Fawkner HJ, Hirst L, Neumann V, Johnson MI.	Pain Pract	2013	10.1111/j.1533-2500.2012.00593.x
Upper- and lower-limb amputees show reduced levels of eeriness for images of prosthetic hands	Buckingham G, Parr J, Wood G, Day S, Chadwell A, Head J, Galpin A, Kenney L, Kyberd P, Gowen E, Poliakoff E.	Psychon Bull Rev	2019	10.3758/s13423-019-01612-x
Vibrotactile Stimulation in the Upper-Arm for Restoring Individual Finger Sensations in Hand Prosthesis	Fontana J.M., O’Brien R., Laciar E., Maglione L.S., Molisani L.	J. Med. Biol. Eng.	2018	10.1007/s40846-018-0374-1
Visuotactile synchrony of stimulation-induced sensation and natural somatosensation	Christie BP, Graczyk EL, Charkhkar H, Tyler DJ, Triolo RJ.	J Neural Eng	2019	10.1088/1741-2552/ab154c
Body-extension versus body-incorporation: Is there a need for a body-model?	De Preester, H; Tsakiris, M	Phenomenol. Cogn. Sci.	2009	10.1007/s11097-009-9121-y
Feel-good robotics: Requirements on touch for embodiment in assistive robotics	Beckerle, P; Koiva, R; Kirchner, EA; Bekrater-Bodmann, R; Dosen, S; Christ, O; Abbink, DA; Castellini, C; Lenggenhager, B	Front. Neurorobotics	2018	10.3389/fnbot.2018.00084
Neurocognitive barriers to the embodiment of technology	Makin, TR; de Vignemont, F; Faisal, AA	Nat. Biomed. Eng	2017	10.1038/s41551-016-0014
Embodiment, ownership and disownership	De Vignemont, Frédérique	Conscious. Cogn.	2011	10.1016/j.concog.2010.09.004
Sensory- and Action-Oriented Embodiment of Neurally-Interfaced Robotic Hand Prostheses	Di Pino, G; Romano, D; Spaccasassi, C; Mioli, A; D'Alonzo, M; Sacchetti, R; Guglielmelli, E; Zollo, L; Di Lazzaro, V; Denaro, V; Maravita, A	Front. Neurosci.	2020	10.3389/fnins.2020.00389
Mechanisms underlying embodiment, disembodiment and loss of embodiment	Giummarra, MJ; Gibson, SJ; Georgiou-Karistianis, N; Bradshaw, JL	Neurosci. Biobehav. Rev.	2008	10.1016/j.neubiorev.2007.07.001
Corporeal awareness and proprioceptive sense of the phantom	Giummarra, MJ; Georgiou-Karistianis, N; Nicholls, MER; Gibson, SJ; Chou, M; Bradshaw, JL	Br. J. Psychol.	2010	10.1348/000712610X492558
My prosthesis as a part of me: a qualitative analysis of living with an osseointegrated prosthetic limb	Lundberg, M; Hagberg, K; Bullington, J	Prosthet. Orthot. Int.	2011	10.1177/0309364611409795
Amputation and prosthesis implantation shape body and peripersonal space representations	Canzoneri, E; Marzolla, M; Amoresano, A; Verni, G; Serino, A	Sci Rep	2013	10.1038/srep02844
Design of a Robotic Sensorimotor System for Phantom Limb Pain Rehabilitation	Snow, PW; Loureiro, RCV; Comley, R		2014
Embodied neurofeedback with an anthropomorphic robotic hand	Braun, N; Emkes, R; Thorne, JD; Debener, S	Sci Rep	2016	10.1038/srep37696
Exploring the impact of hand movement delays and hand appearance on myoelectric prosthesis embodiment using Immersive Virtual Reality	Hodrien, A; Galpin, A; Roberts, D; Kenney, L	Ann. Rev. CyberTherapy Telemed.	2017
Proprioception from a neurally controlled lower-extremity prosthesis	Clites, TR; Carty, MJ; Ullauri, JB; Carney, ME; Mooney, LM; Duval, JF; Srinivasan, SS; Herr, HM	Sci. Transl. Med.	2018	10.1126/scitranslmed.aap8373

## Sheet: Rejected after reading
Title	Authors	Source Title	Publication Year	DOI	Reason
Duplication of the bodily self: a perceptual illusion of dual full-body ownership and dual self-location	Guterstam, Arvid; Larsson, Dennis E. O.; Szczotka, Joanna; Ehrsson, H. Henrik	ROYAL SOCIETY OPEN SCIENCE	2020	10.1098/rsos.201911	Full body illusion
Prostheses as extensions of the body: Progress and challenges	Niedernhuber M, Barone DG, Lenggenhager B.	Neurosci Biobehav Rev	2018	10.1016/j.neubiorev.2018.04.020	Review
The rubber hand illusion and its application to clinical neuroscience	Ramakonar H, Franz EA, Lind CR.	J Clin Neurosci	2011	10.1016/j.jocn.2011.05.008	Review
3DUI and the Phantom Limb: Multisensory experience for embodiment of amputation	Calepso A., Guarese R., Valer R., Iquiapaza Y., Oliveira V.D.J., Nedel L., MacIel A.	Proc. - IEEE Conf. Virtual Real. 3D User Interfaces, VRW	2020	10.1109/VRW50115.2020.00110	No measure
A phenomenological approach to psychoprosthetics	Mills FB.	Disabil Rehabil	2013	10.3109/09638288.2012.708819	No measure
A psychophysical investigation on vibrotactile sensing for transradial prosthesis users	Hanif, NHHM; Chappell, PH; White, NM; Cranny, AW	Cogent Eng.	2018	10.1080/23311916.2018.1539943	No measure
A review of invasive and non-invasive sensory feedback in upper limb prostheses	Svensson P, Wijk U, Björkman A, Antfolk C.	Expert Rev Med Devices	2017	10.1080/17434440.2017.1332989	Review
A Review of Non-Invasive Sensory Feedback Methods for Transradial Prosthetic Hands	Stephens-Fripp, B; Alici, G; Mutlu, R	IEEE Access	2018	10.1109/ACCESS.2018.2791583	Review
A robot hand testbed designed for enhancing embodiment and functional neurorehabilitation of body schema in subjects with upper limb impairment or loss	Hellman, RB; Chang, E; Tanner, J; Tillery, SIH; Santos, VJ	Front. Hum. Neurosci.	2015	10.3389/fnhum.2015.00026	No measure
A System for Electrotactile Feedback Using Electronic Skin and Flexible Matrix Electrodes: Experimental Evaluation	Franceschi, M; Seminara, L; Dosen, S; Strbac, M; Valle, M; Farina, D	IEEE Trans. Haptics	2017	10.1109/TOH.2016.2618377	No measure
Amplitude versus spatially modulated electrotactile feedback for myoelectric control of two degrees of freedom	Garenfeld MA, Mortensen CK, Strbac M, Dideriksen JL, Dosen S.	J Neural Eng	2020	10.1088/1741-2552/aba4fd	No measure
Augmentation-related brain plasticity	Di Pino G., Maravita A., Zollo L., Guglielmelli E., Di Lazzaro V.	Front. Syst. Neurosci.	2014	10.3389/fnsys.2014.00109	Review
Automatic hand phantom map detection methods	Huang H., Li T., Antfolk C., Bruschini C., Enz C., Justiz J., Koch V.M.	IEEE Biomed. Circuits Syst. Conf., BioCAS - Proc.	2015	10.1109/BioCAS.2015.7348315	No measure
Biomimetic approaches to bionic touch through a peripheral nerve interface	Saal HP, Bensmaia SJ.	Neuropsychologia	2015	10.1016/j.neuropsychologia.2015.06.010	No measure
Body Image, Prostheses, Phantom Limbs	Crawford C.S.	Body Soc.	2015	10.1177/1357034X14522102	No measure
Body-extension versus body-incorporation: Is there a need for a body-model?	De Preester, H; Tsakiris, M	Phenomenol. Cogn. Sci.	2009	10.1007/s11097-009-9121-y	No measure
Body-Self Unity With a New Hip or Knee: Understanding Total Joint Replacement Within an Embodiment Framework	Lape EC, Hudak P, Davis AM, Katz JN.	ACR Open Rheumatol	2019	10.1002/acr2.1014	No measure
Brain Incorporation of Artificial Limbs and Role of Haptic Feedback	Sengul, A; Shokur, S; Bleuler, H		2014	10.1007/978-3-319-05431-5_17	Book
Corporeal awareness and proprioceptive sense of the phantom	Giummarra, MJ; Georgiou-Karistianis, N; Nicholls, MER; Gibson, SJ; Chou, M; Bradshaw, JL	Br. J. Psychol.	2010	10.1348/000712610X492558	Only PLP
Design of a Robotic Sensorimotor System for Phantom Limb Pain Rehabilitation	Snow, PW; Loureiro, RCV; Comley, R		2014		Focus on PLP
Discriminability of multiple cutaneous and proprioceptive hand percepts evoked by intraneural stimulation with Utah slanted electrode arrays in human amputees	Page D.M., George J.A., Wendelken S.M., Davis T.S., Kluger D.T., Hutchinson D.T., Clark G.A.	J. NeuroEng. Rehabil.	2021	10.1186/s12984-021-00808-4	No measure
Distributed sensing and stimulation systems for sense of touch restoration in prosthetics	Fares H., Seminara L., Ibrahim A., Franceschi M., Pinna L., Valle M., Dosen S., Farina D.	Proc. - New Gener. CAS, NGCAS	2017	10.1109/NGCAS.2017.54	No measure
E-Skins: Biomimetic Sensing and Encoding for Upper Limb Prostheses	Iskarous M.M., Thakor N.V.	Proc. IEEE	2019	10.1109/JPROC.2019.2939369	No measure
Electrotactile EMG feedback improves the control of prosthesis grasping force	Schweisfurth M.A., Markovic M., Dosen S., Teich F., Graimann B., Farina D.	J. Neural Eng.	2016	10.1088/1741-2560/13/5/056010	No measure
Embedded Electrotactile Feedback System for Hand Prostheses using Matrix Electrode and Electronic Skin	Abbass Y., Saleh M., Dosen S., Valle M.	IEEE Trans. Biomed. Circuits Syst.	2021	10.1109/TBCAS.2021.3107723	No measure
Embodiment of Wearable Technology: Qualitative Longitudinal Study	Nelson EC, Sools AM, Vollenbroek-Hutten MMR, Verhagen T, Noordzij ML.	JMIR Mhealth Uhealth	2020	10.2196/16973	Focus on wearables
Embodiment, ownership and disownership	De Vignemont, Frédérique	Conscious. Cogn.	2011	10.1016/j.concog.2010.09.004	Review
EMG Biofeedback for online predictive control of grasping force in a myoelectric prosthesis	Dosen S, Markovic M, Somer K, Graimann B, Farina D.	J Neuroeng Rehabil	2015	10.1186/s12984-015-0047-z	No measure
Evoked Haptic Sensation in the Hand With Concurrent Non-Invasive Nerve Stimulation	Vargas L, Whitehouse G, Huang H, Zhu Y, Hu X.	IEEE Trans Biomed Eng	2019	10.1109/TBME.2019.2895575	No measure
Evoking haptic sensations in the foot through high-density transcutaneous electrical nerve stimulations	Pan L, Vargas L, Fleming A, Hu X, Zhu Y, Huang HH.	J Neural Eng	2020	10.1088/1741-2552/ab8e8d	No measure
[truncated: 36 more rows]

## Sheet: Manually added
Title	Authors	Source Title	Publication Year	DOI
[truncated: 1 more rows]
