# Supplementary material for: Prosthetic embodiment: systematic review on definitions, measures, and experimental paradigms
Source: J Neuroeng Rehabil. 2022 Mar 28;19:37. doi: 10.1186/s12984-022-01006-6 (PMC8962549; doi:10.1186/s12984-022-01006-6)
Supplement: Supplementary file 4 — Additional file 4. Summary of ownership and agency experiments and measures. [file 12984_2022_1006_MOESM4_ESM.xlsx]

## Sheet: Overview all publications
			Study participants				Explicit ownership	Implicit ownership															Explicit agency	Implicit agency	Not explicitly defined
Title	Author	Publication Year	Able-bodied	LA without prosthesis	LA with prosthesis	Experimental paradigm	Questionnaire	Proprioceptive drift	Temperature	Galvanic skin response	Local histamine reactivity	Neural activity	Muscle activity	Heart rate	Interoceptive accuracy	Skin sympathetic nerve activity	Cross modal congruency	Tactile distance perception	Sensory attenuation	Temporal order judgment	Reachability	Phantom limb length	Questionnaire	Intentional binding	Posturography	Hand gesture frequency
A closed-loop hand prosthesis with simultaneous intraneural tactile and position feedback	D'Anna E, Valle G, Mazzoni A, Strauss I, Iberite F, Patton J, Petrini FM, Raspopovic S, Granata G, Di Iorio R, Controzzi M, Cipriani C, Stieglitz T, Rossini PM, Micera S.	2019			N = 2	Control of artificial limb (Object size and compliance discimination)	RHI questionnaire
A novel concept for a prosthetic hand with a bidirectional interface: a feasibility study	Cipriani C, Antfolk C, Balkenius C, Rosén B, Lundborg G, Carrozza MC, Sebelius F.	2009		N = 1		RHI	RHI questionnaire
A novel method for assessing sense of body ownership using electroencephalography	Blefari ML, Cipriani C, Carrozza MC.	2011	N = 5			RHI	RHI questionnaire					EEG
A Pilot Study: Advances in Robotic Hand Illusion and its Subjective Experience	Abrams, AMH; Beckerle, P	2018	N = 70			RHI		x
A sensational illusion: vision-touch synaesthesia and the rubber hand paradigm	Aimola Davies AM, White RC.	2013	N = 24			RHI	RHI questionnaire	x
Absence of reliable physiological signature of illusory body ownership revealed by fine-grained autonomic measurement during the rubber hand illusion	Critchley HD, Botan V, Ward J.	2021	N = 37			RHI	Questionnaire (Longo)	x		x				x	x	x							Questionnaire (Longo)
Agency and Performance of Reach-to-Grasp With Modified Control of a Virtual Hand: Implications for Rehabilitation	Nataraj R, Sanford S, Shah A, Liu M.	2020	N = 16			Grasping task (VR)																	x	x
Amputation and prosthesis implantation shape body and peripersonal space representations	Canzoneri, E; Marzolla, M; Amoresano, A; Verni, G; Serino, A	2013	N = 29		N = 10	Tactile distance perception task												x				x (actaul limb, not phantom)
An interpretative phenomenological analysis of the embodiment of artificial limbs	Murray CD.	2004			N = 35	Interview	Semi-structured interview
An investigation into the perceptual embodiment of an artificial hand using transcutaneous electrical nerve stimulation (TENS) in intact-limbed individuals	Mulvey M, Fawkner H, Johnson MI.	2014	N = 32			RHI	RHI questionnaire
Artificial limb representation in amputees	van den Heiligenberg FMZ, Orlov T, Macdonald SN, Duff EP, Henderson Slater D, Beckmann CF, Johansen-Berg H, Culham JC, Makin TR.	2018		N = 26		Comparisson of pictures						fMRI
Beyond function: Using assistive technologies following lower limb loss	Dunne S., Coffey L., Gallagher P., Desmond D., Ryall N.	2015			N = 30 (LLA)	Interview	Semi-structured interview																Semi-structured interview
Biomimetic Intraneural Sensory Feedback Enhances Sensation Naturalness, Tactile Sensitivity, and Manual Dexterity in a Bidirectional Prosthesis	Valle G, Mazzoni A, Iberite F, D'Anna E, Strauss I, Granata G, Controzzi M, Clemente F, Rognini G, Cipriani C, Stieglitz T, Petrini FM, Rossini PM, Micera S.	2018			N = 1	Control of artificial limb (VET)	RHI questionnaire															x
Body ownership determines the attenuation of self- generated tactile sensations	Kilteni Konstantin; Ehrsson H. Henrik	2017	N = 24			RHI (Active)	RHI questionnaire												x
Body visual discontinuity affects feeling of ownership and skin conductance responses	Tieri, Gaetano; Tidoni, Emmanuele; Pavone, Enea Francesco; Aglioti, Salvatore Maria	2015	N = 20			RHI (Virtual)	RHI questionnaire			x
Characterization of the Sense of Agency over the Actions of Neural-machine Interface-operated Prostheses	Schofield, Jonathon S.; Shell, Courtney E.; Thumser, Zachary C.; Beckler, Dylan T.; Nataraj, Raviraj; Marasco, Paul D.	2019		N = 3		Control of artificial limb																	x	x
Consistent inter-individual differences in susceptibility to bodily illusions	Cutts SA, Fragaszy DM, Mangalam M.	2019	N = 48			RHI (Static + Active)	x (Prob. Longo)																x (Prob. Longo)
Corporeal awareness and proprioceptive sense of the phantom	Giummarra, MJ; Georgiou-Karistianis, N; Nicholls, MER; Gibson, SJ; Chou, M; Bradshaw, JL	2010			N = 283 (ULA+LLA)	Interview	Structured interview
Crossmodal congruency measures of lateral distance effects on the rubber hand illusion	Zopf, Regine; Savage, Greg; Williams, Mark A.	2010	N = 24			RHI	RHI questionnaire	x									x
Crossmodal representation of a functional robotic hand arises after extensive training in healthy participants	Marini F, Tagliabue CF, Sposito AV, Hernandez-Arieta A, Brugger P, Estévez N, Maravita A.	2014	N = 8			Crossmodal congruency test											x
Decreased Corticospinal Excitability after the Illusion of Missing Part of the Arm	Kilteni, Konstantina; Grau-Sanchez, Jennifer; Veciana De Las Heras, Misericordia; Rodriguez-Fornells, Antoni; Slater, Mel	2016	N = 40			RHI (Virtual)	RHI questionnaire (Extended)						Motor evoked potential amplitude
Defensive activation during the rubber hand illusion: Ownership versus proprioceptive drift	Riemer, Martin; Bublatzky, Florian; Trojan, Joerg; Alpers, Georg W.	2015	N = 38			RHI	RHI questionnaire	x		x			startled EMG amplitude
Design of a wearable robotic hand to investigate multisensory illusions and the bodily self of humans	Huynh T.V., Scherf A., Bittner A., Saetta G., Lenggenhager B., Beckerle P.	2018	N = 18			RHI (numbness illusion)	Questionnaire (Longo)																Questionnaire (Longo)
Differential experiences of embodiment between body-powered and myoelectric prosthesis users	Engdahl SM, Meehan SK, Gates DH.	2020	N = 9		N = 9	Limb length estimation	Questionnaire (Longo)														x		Questionnaire (Longo)
E-mpathy and the phantom limb sensation: A multisensory experience for embodiment of amputation	Guarese R., De Jesus Oliveira V., Calepso A., Valer R., Iquiapaza Y., Nedel L., MacIel A.	2020	Intended			Control of artificial limb (VR)	Self-Presence Questionnaire
Effects of transcutaneous electrical nerve stimulation and visuotactile synchrony on the embodiment of an artificial hand	Asao A, Shibuya K, Yamada K, Kazama Y.	2019	N = 36			RHI (numbness illusion)	Questionnaire (Longo)	x															Questionnaire (Longo)
Embodied neurofeedback with an anthropomorphic robotic hand	Braun, N; Emkes, R; Thorne, JD; Debener, S	2016	N = 25			RHI (Motor imagery)	RHI questionnaire																RHI questionnaire (extended)
Embodied prosthetic arm stabilizes body posture, while unembodied one perturbs it	Imaizumi S, Asai T, Koyama S.	2016			N = 9	Postural sway	Questionnaire (Longo)																Questionnaire (Longo)		x
Enhancing functional abilities and cognitive integration of the lower limb prosthesis	Petrini FM, Valle G, Bumbasirevic M, Barberi F, Bortolotti D, Cvancara P, Hiairrassary A, Mijovic P, Sverrisson AÖ, Pedrocchi A, Divoux JL, Popovic I, Lechler K, Mijovic B, Guiraud D, Stieglitz T, Alexandersson A, Micera S, Lesic A, Raspopovic S.	2019			N = 2 (LLA)	Control of artificial limb (Stairs and obstacle tests )	RHI questionnaire
Exploration of Lower Limb Body Schema Integration with Respect to Body-Proximal Robotics	Schuermann, T.; Overath, P.; Christ, O.; Vogt, J.; Beckerle, P.	2015	N = 5 (LLA)			Control of artificial limb	Questionnaire (Longo)																Questionnaire (Longo)
Exploring the Embodiment of a Virtual Hand in a Spatially Augmented Respiratory Biofeedback Setting	Barresi G, Marinelli A, Caserta G, de Zambotti M, Tessadori J, Angioletti L, Boccardo N, Freddolini M, Mazzanti D, Deshpande N, Frigo CA, Balconi M, Gruppioni E, Laffranchi M, De Michieli L.	2021	N = 22	N = 2		RHI (Spatial Augmented Reality)	RHI questionnaire	x
Exploring the impact of hand movement delays and hand appearance on myoelectric prosthesis embodiment using Immersive Virtual Reality	Hodrien, A; Galpin, A; Roberts, D; Kenney, L	2017	Intended			RHI (Virtual)	Questionnaire (Longo)			x
Extending the body ownership to affective experience of an embodied artificial hand: A power spectra investigation	Crivelli D., Balconi M.	2020	N = 16			RHI						EEG
Forearm amputees' views of prosthesis use and sensory feedback	Wijk, Ulrika; Carlsson, Ingela	2015			N = 13	Interview	Semi-structured interview																Semi-structured interview
Grasping Embodiment: Haptic Feedback for Artificial Limbs	Moore CH, Corbin SF, Mayr R, Shockley K, Silva PL, Lorenz T.	2021	N = 25			RHI (Virtual + Active)	Questionnaire (Longo)	x															Questionnaire (Longo)
Hands only illusion: multisensory integration elicits sense of ownership for body parts but not for non-corporeal objects	Tsakiris M, Carpenter L, James D, Fotopoulou A.	2010	N = 40			RHI	Questionnaire (Longo)	x															Questionnaire (Longo)
Home Use of a Neural-connected Sensory Prosthesis Provides the Functional and Psychosocial Experience of Having a Hand Again	Graczyk EL, Resnik L, Schiefer MA, Schmitt MS, Tyler DJ.	2018			N = 2	Control of artificial limb (ADL)	PEM + RHI questionnaire															x	PEM
How using brain-machine interfaces influences the human sense of agency	Caspar EA, De Beir A, Lauwers G, Cleeremans A, Vanderborght B.	2021	N = 27			Control of artificial limb	Questionnaire (Longo)																Questionnaire (Longo)	x
Illusory movement perception improves motor control for prosthetic hands	Marasco PD, Hebert JS, Sensinger JW, Shell CE, Schofield JS, Thumser ZC, Nataraj R, Beckler DT, Dawson MR, Blustein DH, Gill S, Mensh BD, Granja-Vazquez R, Newcomb MD, Carey JP, Orzell BM.	2018			N = 3	Control of artificial limb																	Questionnaire (Longo)	x
Is an artificial limb embodied as a hand? Brain decoding in prosthetic limb users	Maimon-Mor RO, Makin TR.	2020		N = 32		Comparisson of pictures						fMRI
Judging the position of the artificial hand induces a "visual" drift towards the real one during the rubber hand illusion	Erro R, Marotta A, Tinazzi M, Frera E, Fiorio M.	2018	N = 16			RHI	RHI questionnaire	x
Laterality in the rubber hand illusion	Ocklenburg S, Rüther N, Peterburs J, Pinnow M, Güntürkün O.	2011	N = 43			RHI	RHI questionnaire			x
Learning of Artificial Sensation Through Long-Term Home Use of a Sensory-Enabled Prosthesis	Cuberovic I, Gill A, Resnik LJ, Tyler DJ, Graczyk EL.	2019			N = 1	Control of artificial limb (ADLs)	PEM + RHI questionnaire																PEM
Lightening the Perceived Prosthesis Weight with Neural Embodiment Promoted by Sensory Feedback	Preatoni G, Valle G, Petrini FM, Raspopovic S.	2021			N = 1 (LLA)	Control of artificial limb (over-ground walking)	RHI questionnaire
Little evidence for an effect of the rubber hand illusion on basic movement	Reader, Arran T.; Trifonova, Victoria S.; Ehrsson, H. Henrik	2021	N = 58			RHI	RHI questionnaire	x
Long-Term Home-Use of Sensory-Motor-Integrated Bidirectional Bionic Prosthetic Arms Promotes Functional, Perceptual, and Cognitive Changes	Schofield JS, Shell CE, Beckler DT, Thumser ZC, Marasco PD.	2020			N = 3	RHI (Prosthesis)	RHI questionnaire
Mechanotactile Sensory Feedback Improves Embodiment of a Prosthetic Hand During Active Use	Shehata AW, Rehani M, Jassat ZE, Hebert JS.	2020	N = 21			RHI (Active)	Questionnaire (Longo)	x															Questionnaire (Longo)
Modification of body schema by use of extra robotic thumb	Segura Meraz N., Sobajima M., Aoyama T., Hasegawa Y.	2018	N = 4			Control of artificial limb (Supernumeral)		x
Modulation of the rubber hand illusion by transcranial direct current stimulation over the contralateral somatosensory cortex	Hornburger, Hannah; Nguemeni, Carine; Odorfer, Thorsten; Zeller, Daniel	2019	N = 31			RHI	RHI questionnaire	x
Motor Control and Sensory Feedback Enhance Prosthesis Embodiment and Reduce Phantom Pain After Long-Term Hand Amputation	Page DM, George JA, Kluger DT, Duncan C, Wendelken S, Davis T, Hutchinson DT, Clark GA.	2018			N = 1	RHI	RHI questionnaire	x
Multisensory bionic limb to achieve prosthesis embodiment and reduce distorted phantom limb perceptions	Rognini G, Petrini FM, Raspopovic S, Valle G, Granata G, Strauss I, Solcà M, Bello-Ruiz J, Herbelin B, Mange R, D'Anna E, Di Iorio R, Di Pino G, Andreu D, Guiraud D, Stieglitz T, Rossini PM, Serino A, Micera S, Blanke O.	2019		N = 2		RHI (Virtual)	RHI questionnaire															x
Multisensory correlations-Not tactile expectations-Determine the sense of body ownership	Guterstam, Arvid; Larsson, Dennis E. O.; Zeberg, Hugo; Ehrsson, H. Henrik	2019	N = 24			RHI	RHI questionnaire			x
My Third Arm: Shifts in Topography of the Somatosensory Homunculus Predict Feeling of an Artificial Supernumerary Arm	Schaefer, Michael; Heinze, Hans-Jochen; Rotte, Michael	2009	N = 8			RHI (Supernumeral)	RHI questionnaire					MEG
Neural correlates of the rubber hand illusion in amputees: A report of two cases	Schmalzl, Laura; Kalckert, Andreas; Ragno, Christina; Ehrsson, H. Henrik	2014		N = 2		RHI	RHI questionnaire					fMRI
Neuromusculoskeletal Arm Prostheses: Personal and Social Implications of Living With an Intimately Integrated Bionic Arm	Middleton A, Ortiz-Catalan M.	2020			N = 3	Interview	Semi-structured interview
Neurorobotic fusion of prosthetic touch, kinesthesia, and movement in bionic upper limbs promotes intrinsic brain behaviors	Marasco P.D., Hebert J.S., Sensinger J.W., Beckler D.T., Thumser Z.C., Shehata A.W., Williams H.E., Wilson K.R.	2021			N = 2	PIC											x
On the Utility of Affective Feedback in Prosthesis Embodiment	Miller A.J., Carolina Bettelani G., Fani S., Bianchi M., Brown J.D.	2021	Intended			RHI	x												x
Ownership and Agency of an Independent Supernumerary Hand Induced by an Imitation Brain-Computer Interface	Bashford, Luke; Mehring, Carsten	2016	N = 36			RHI (Virtual + Active)	RHI questionnaire		x	x													x
Ownership of an artificial limb induced by electrical brain stimulation	Collins, Kelly L.; Guterstam, Arvid; Cronin, Jeneva; Olson, Jared D.; Ehrsson, H. Henrik; Ojemann, Jeffrey G.	2017	N = 2			RHI	RHI questionnaire	x
Perceptual correlates of successful body-prosthesis interaction in lower limb amputees: psychometric characterisation and development of the Prosthesis Embodiment Scale	Bekrater-Bodmann R.	2020			N = 118 (LLA)	Interview	PEmbS-LLA																PEmbS-LLA
Perceptual drifts of real and artificial limbs in the rubber hand illusion	Fuchs X, Riemer M, Diers M, Flor H, Trojan J.	2016	N = 31			RHI	RHI questionnaire	x
Perceptual embodiment of prosthetic limbs by transcutaneous electrical nerve stimulation	Mulvey M.R., Fawkner H.J., Radford H.E., Johnson M.I.	2012	N = 30			RHI	RHI questionnaire
Proprioception from a neurally controlled lower-extremity prosthesis	Clites, TR; Carty, MJ; Ullauri, JB; Carney, ME; Mooney, LM; Duval, JF; Srinivasan, SS; Herr, HM	2018			N = 1 (LLA)	Control of artificial limb (Gait and stairs task)	Patient commentary
Prosthesis embodiment and attenuation of prosthetic touch in upper limb amputees - A proof-of-concept study	Fritsch A, Lenggenhager B, Bekrater-Bodmann R.	2021			N = 9	Self/Other touch of prosthesis	﻿PEmbS												x				﻿PEmbS
Prosthetic Embodiment and Body Image Changes in Patients Undergoing Bionic Reconstruction Following Brachial Plexus Injury	Sturma A, Hruby LA, Boesendorfer A, Pittermann A, Salminger S, Gstoettner C, Politikou O, Vujaklija I, Farina D, Aszmann OC.	2021			N = 6	Interview	x																x
Psychologically induced cooling of a specific body part caused by the illusory ownership of an artificial counterpart	Moseley, G. Lorimer; Olthof, Nick; Venema, Annemeike; Don, Sanneke; Wijers, Marijke; Gallace, Alberto; Spence, Charles	2008	N = 11			RHI	RHI questionnaire		x
Reachability and the sense of embodiment in amputees using prostheses	Gouzien A, de Vignemont F, Touillet A, Martinet N, De Graaf J, Jarrassé N, Roby-Brami A.	2017	N = 30		N = 12	PPS	Scale of prosthetic integration														x (Reachability task)		Scale of prosthetic integration
Reaching with alien limbs: visual exposure to prosthetic hands in a mirror biases proprioception without accompanying illusions of ownership	Holmes NP, Snijders HJ, Spence C.	2006	N = 18			RHI	RHI questionnaire	x
Referral of sensation to an advanced humanoid robotic hand prosthesis	Rosén B., Ehrsson H.H., Antfolk C., Cipriani C., Sebelius F., Lundborg G.	2009		N = 5		RHI	RHI questionnaire	x
Robot' Hand Illusion under Delayed Visual Feedback: Relationship between the Senses of Ownership and Agency	Ismail MA, Shimada S.	2016	N = 16			RHI (Virtual)	Questionnaire (Longo)																Questionnaire (Longo)
Robotic hand illusion with tactile feedback: Unravelling the relative contribution of visuotactile and visuomotor input to the representation of body parts in space	Huynh TV, Bekrater-Bodmann R, Fröhner J, Vogt J, Beckerle P.	2019	N = 62			RHI (Active)	RHI questionnaire	x
Robotic Leg Illusion: System Design and Human-in-the-Loop Evaluation	Penner D., Abrams A.M.H., Overath P., Vogt J., Beckerle P.	2019	N = 31			Prosthesis attached	Questionnaire (Longo)	x
Robotic touch shifts perception of embodiment to a prosthesis in targeted reinnervation amputees	Marasco PD, Kim K, Colgate JE, Peshkin MA, Kuiken TA.	2011		N = 2		RHI	RHI questionnaire		x
Sensory feedback by peripheral nerve stimulation improves task performance in individuals with upper limb loss using a myoelectric prosthesis	Schiefer M, Tan D, Sidek SM, Tyler DJ.	2016			N = 2	Control of artificial limb (box and blocks test, SHAP)	RHI questionnaire
Sensory Feedback in Upper Limb Amputees Impacts Cortical Activity as Revealed by Multiscale Connectivity Analysis	Bose R, Ding K, Seet M, Osborn L, Bezerianos A, Thakor N, Dragomir A.	2020		N = 1		Phantomb limb movement						EEG
Sensory- and Action-Oriented Embodiment of Neurally-Interfaced Robotic Hand Prostheses	Di Pino, G; Romano, D; Spaccasassi, C; Mioli, A; D'Alonzo, M; Sacchetti, R; Guglielmelli, E; Zollo, L; Di Lazzaro, V; Denaro, V; Maravita, A	2020	N = 11		N = 1	Crosing hand effect and VTI (PPS)												x		x
Subjective, behavioral, and physiological responses to the rubber hand illusion do not vary with age in the adult phase	Palomo P, Borrego A, Cebolla A, Llorens R, Demarzo M, Baños RM.	2018	N = 96			RHI	Questionnaire (Longo)	x	x	x													Questionnaire (Longo)
Synchronous Stimulation With Light and Heat Induces Body Ownership and Reduces Pain Perception	Cordier, Larissa; Fuchs, Xaver; Herpertz, Stephan; Trojan, Joerg; Diers, Martin	2020	N = 34			RHI	RHI questionnaire
System to induce and measure embodiment of an artificial hand with programmable convergent visual and tactile stimuli	Benz HL, Sieff TR, Alborz M, Kontson K, Kilpatrick E, Civillico EF.	2016	N = 3			RHI	RHI questionnaire		x
Talking with Your (Artificial) Hands: Communicative Hand Gestures as an Implicit Measure of Embodiment	Maimon-Mor RO, Obasi E, Lu J, Odeh N, Kirker S, MacSweeney M, Goldin-Meadow S, Makin TR.	2020			N = 44	Hand Gestures	RHI questionnaire																			x
That's near my hand! Parietal and premotor coding of hand-centered space contributes to localization and self-attribution of the hand	Brozzoli C, Gentile G, Ehrsson HH.	2012	N = 42			RHI	RHI questionnaire					fMRI
The benefits of sensation on the experience of a hand: A qualitative case series	Graczyk EL, Gill A, Tyler DJ, Resnik LJ.	2019			N = 2	Interview	PEM
The body beyond the body: expectation of a sensory event is enough to induce ownership over a fake hand	Ferri F, Chiarelli AM, Merla A, Gallese V, Costantini M.	2013	N = 15			RHI	Questionnaire (Longo)			x													Questionnaire (Longo)
The effect of similarities in skin texture and hand shape on perceived ownership of a fake limb	Haans A, Ijsselsteijn WA, de Kort YA.	2008	N = 23			RHI	RHI questionnaire	x
The Illusion of Owning a Third Arm	Guterstam, Arvid; Petkova, Valeria I.; Ehrsson, H. Henrik	2011	N = 154			RHI (Supernumeral)	RHI questionnaire			x
The Importance of Synchrony and Temporal Order of Visual and Tactile Input for Illusory Limb Ownership Experiences - An fMRI Study Applying Virtual Reality	Bekrater-Bodmann, Robin; Foell, Jens; Diers, Martin; Kamping, Sandra; Rance, Mariela; Kirsch, Pinar; Trojan, Joerg; Fuchs, Xaver; Bach, Felix; Cakmak, Hueseyin Kemal; Maass, Heiko; Flor, Herta	2014	N = 25			RHI (Virtual)	RHI questionnaire					MRI
The influence of environment: Experiences of users of myoelectric arm prosthesis-a qualitative study	Widehammar C, Pettersson I, Janeslätt G, Hermansson L.	2018			N = 13	Interview	Semi-structured interview
The rubber foot illusion	Crea S, D'Alonzo M, Vitiello N, Cipriani C.	2015	N = 19			RHI	RHI questionnaire	x		x
The rubber hand illusion is a fallible method to study ownership of prosthetic limbs	Zbinden, Jan; Ortiz-Catalan, Max	2021	N = 30		N = 4	RHI (Prosthesis)	Questionnaire (Longo)
The sense of body ownership relaxes temporal constraints for multisensory integration	Maselli, Antonella; Kilteni, Konstantina; Lopez-Moliner, Joan; Slater, Mel	2016	N = 14			RHI (Virtual)	RHI questionnaire													x
The use of transcutaneous electrical nerve stimulation (TENS) to aid perceptual embodiment of prosthetic limbs	Mulvey MR, Fawkner HJ, Radford H, Johnson MI.	2009		Intended		RHI	RHI questionnaire
Threatening a rubber hand that you feel is yours elicits a cortical anxiety response	Ehrsson, H. Henrik; Wiech, Katja; Weiskopf, Nikolaus; Dolan, Raymond J.; Passingham, Richard E.	2007	N = 19			RHI	RHI questionnaire					fMRI
Tool Embodiment: The Tool's Output Must Match the User's Input	Weser V, Proffitt DR.	2019	N = 66			RHI	Questionnaire (Longo)	x
Two hands are better than one: a new assessment method and a new interpretation of the non-visual illusion of self-touch	White RC, Aimola Davies AM, Davies M.	2011	N = 40			RHI	RHI questionnaire	x
Upper limb amputees can be induced to experience a rubber hand as their own	Ehrsson, H. Henrik; Rosen, Birgitta; Stockselius, Anita; Ragno, Christina; Kohler, Peter; Lundborg, Goran	2008		N = 18		RHI	RHI questionnaire	x		x
Vibrotactile sensory substitution elicits feeling of ownership of an alien hand	D'Alonzo M, Cipriani C.	2012	N = 20			RHI	RHI questionnaire	x		x
Vibrotactile stimulation promotes embodiment of an alien hand in amputees with phantom sensations	D'Alonzo M, Clemente F, Cipriani C.	2015		N = 9		RHI	RHI questionnaire	x		x
Visual capture of action, experience of ownership, and the illusion of self-touch: a new rubber hand paradigm	Aimola Davies AM, White RC, Thew G, Aimola NM, Davies M.	2010	N = 8			RHI	RHI questionnaire	x

## Sheet: Summary of all measures
Measure	Study population	Exclusion
Questionnaires (Ownership)	AB (n = 55), LAnP (n = 9), LAwP (n = 25)
Proprioceptive drift	AB (n = 30), LAnP (n = 4), LAwP (n = 1)
Temperature	AB (n = 4), LAnP (n = 1)
Galvanic skin response	AB (n = 12), LAnP (n = 2)
Neural activity	AB(n = 5), LAnP (n = 4), LAwP (n = 1)	Validated at group-level
Muscle activity	AB(n = 2)	Only able bodied participants
Heart rate	AB(n = 1)	Only able bodied participants
Interoceptive accuracy	AB(n = 1)	Only able bodied participants
Skin sympathetic nerve activity	AB(n = 1)	Only able bodied participants
Cross modal congruency	AB(n = 2), LAwP (n = 1)
Sensory attenuation	AB(n = 2), LAwP (n = 1)
Temporal order judgment	AB(n = 1), LAwP (n = 1)
Stump/Limb length	LAwP (n = 3)
Phantom limb length	LAwP (n = 1)
Questionnaires (Agency)	AB (n = 17), LAnP (n = 1), LAwP (n = 11)
Intentional binding	AB (n = 2), LAnP (n = 1), LAwP (n = 1)
Posturography	LAwP (n = 1)	Currentlly only validated at group-level
Hand gesture frequency	LAwP (n = 1)	Not differentiating between ownership and agency

## Sheet: Measures for prosthetics
Measure	Measured modality	Study population
Questionnaires (Ownership)	Explicit ownership	AB (n = 55), LAnP (n = 9), LAwP (n = 25)
Proprioceptive drift	Implicit ownership	AB (n = 30), LAnP (n = 4), LAwP (n = 1)
Temperature	Implicit ownership	AB (n = 4), LAnP (n = 1)
Galvanic skin response	Implicit ownership	AB (n = 12), LAnP (n = 2)
Neural activity	Implicit ownership	AB(n = 6), LAnP (n = 4)
Cross modal congruency	Implicit ownership	AB(n = 2), LAwP (n = 1)
Tactile distance perception	Implicit ownership	LAwP (n = 2)
Sensory attenuation	Implicit ownership	AB(n = 2), LAwP (n = 1)
Phantom limb length	Implicit ownership	LAwP (n = 3)
Questionnaires (Agency)	Explicit agency	AB (n = 17), LAnP (n = 1), LAwP (n = 11)
Intentional binding	Implicit agency	AB (n = 2), LAnP (n = 1), LAwP (n = 1)
